# Supplementary material for: Design and Pharmacological Characterization of α4β1 Integrin Cyclopeptide Agonists: Computational Investigation of Ligand Determinants for Agonism versus Antagonism
Source: J Med Chem. 2023 Mar 28;66(7):5021–40. doi: 10.1021/acs.jmedchem.2c02098 (PMC10108353; doi:10.1021/acs.jmedchem.2c02098)
Supplement: Supplementary file 4 — jm2c02098_si_004.pdb [file jm2c02098_si_004.pdb]

REMARK   Roberto ARTALI - Scientia Advice di Roberto ARTALI 
REMARK   PDB file Created:  2022-10-24T18:23:18Z
SSBOND   1 CYS A   58    CYS A   68                                     
SSBOND   2 CYS A   81    CYS A   85                                     
SSBOND   3 CYS A  111    CYS A  132                                     
SSBOND   4 CYS A  150    CYS A  165                                     
SSBOND   5 CYS A  453    CYS A  462                                     
SSBOND   6 CYS A  468    CYS A  524                                     
SSBOND   7 CYS B    7    CYS B   25                                     
SSBOND   8 CYS B   15    CYS B  444                                     
SSBOND   9 CYS B   18    CYS B   44                                     
SSBOND  10 CYS B   28    CYS B   55                                     
SSBOND  11 CYS B  187    CYS B  193                                     
SSBOND  12 CYS B  241    CYS B  281                                     
SSBOND  13 CYS B  381    CYS B  395                                     
SSBOND  14 CYS B  415    CYS B  442                                     
ATOM      1  N   TYR A   1       4.555 -30.354 -33.865  1.00 38.59           N1+
ATOM      2  CA  TYR A   1       4.211 -30.492 -35.304  1.00 33.93           C  
ATOM      3  C   TYR A   1       2.756 -30.847 -35.654  1.00 52.81           C  
ATOM      4  O   TYR A   1       2.525 -31.534 -36.647  1.00 12.56           O  
ATOM      5  CB  TYR A   1       5.216 -31.398 -36.042  1.00 34.23           C  
ATOM      6  CG  TYR A   1       5.531 -32.685 -35.301  1.00 31.29           C  
ATOM      7  CD1 TYR A   1       4.506 -33.625 -35.070  1.00 25.18           C  
ATOM      8  CD2 TYR A   1       6.824 -32.926 -34.799  1.00 25.18           C  
ATOM      9  CE1 TYR A   1       4.758 -34.783 -34.322  1.00 24.38           C  
ATOM     10  CE2 TYR A   1       7.077 -34.074 -34.029  1.00 24.38           C  
ATOM     11  CZ  TYR A   1       6.035 -34.990 -33.772  1.00 42.66           C  
ATOM     12  OH  TYR A   1       6.256 -36.085 -33.003  1.00 13.02           O  
ATOM     13  HT1 TYR A   1       4.544 -31.257 -33.392  1.00 38.36           H  
ATOM     14  HT2 TYR A   1       3.929 -29.729 -33.383  1.00 38.36           H  
ATOM     15  HT3 TYR A   1       5.501 -30.007 -33.763  1.00 38.36           H  
ATOM     16  HA  TYR A   1       4.348 -29.503 -35.744  1.00 35.33           H  
ATOM     17  HB1 TYR A   1       4.895 -31.625 -37.058  1.00 32.34           H  
ATOM     18  HB2 TYR A   1       6.131 -30.833 -36.150  1.00 32.34           H  
ATOM     19  HD1 TYR A   1       3.518 -33.484 -35.476  1.00 37.84           H  
ATOM     20  HD2 TYR A   1       7.617 -32.215 -34.971  1.00 37.84           H  
ATOM     21  HE1 TYR A   1       3.971 -35.501 -34.144  1.00 37.60           H  
ATOM     22  HE2 TYR A   1       8.058 -34.246 -33.613  1.00 37.60           H  
ATOM     23  HH  TYR A   1       6.916 -35.885 -32.254  1.00 45.60           H  
ATOM     24  N   ASN A   2       1.767 -30.485 -34.831  1.00 17.85           N  
ATOM     25  CA  ASN A   2       0.464 -31.152 -34.878  1.00 32.47           C  
ATOM     26  C   ASN A   2      -0.673 -30.268 -34.358  1.00 52.30           C  
ATOM     27  O   ASN A   2      -1.634 -30.777 -33.783  1.00 12.68           O  
ATOM     28  CB  ASN A   2       0.554 -32.503 -34.135  1.00 25.05           C  
ATOM     29  CG  ASN A   2       0.927 -32.381 -32.672  1.00 56.24           C  
ATOM     30  OD1 ASN A   2       1.937 -31.771 -32.352  1.00 11.82           O  
ATOM     31  ND2 ASN A   2       0.174 -33.007 -31.786  1.00  0.74           N  
ATOM     32  HN  ASN A   2       1.955 -29.946 -33.998  1.00 41.24           H  
ATOM     33  HA  ASN A   2       0.212 -31.354 -35.921  1.00 35.55           H  
ATOM     34  HB1 ASN A   2      -0.399 -33.009 -34.191  1.00 34.70           H  
ATOM     35  HB2 ASN A   2       1.293 -33.142 -34.615  1.00 34.70           H  
ATOM     36 1HD2 ASN A   2      -0.705 -33.468 -32.048  1.00 46.26           H  
ATOM     37 2HD2 ASN A   2       0.445 -32.859 -30.808  1.00 46.26           H  
ATOM     38  N   VAL A   3      -0.581 -28.947 -34.544  1.00 17.85           N  
ATOM     39  CA  VAL A   3      -1.698 -28.052 -34.235  1.00 29.01           C  
ATOM     40  C   VAL A   3      -2.690 -27.929 -35.397  1.00 52.30           C  
ATOM     41  O   VAL A   3      -2.300 -27.917 -36.567  1.00 12.68           O  
ATOM     42  CB  VAL A   3      -1.253 -26.740 -33.565  1.00 42.14           C  
ATOM     43  CG1 VAL A   3      -1.001 -25.616 -34.569  1.00 21.13           C  
ATOM     44  CG2 VAL A   3      -2.316 -26.280 -32.564  1.00 21.13           C  
ATOM     45  HN  VAL A   3       0.187 -28.591 -35.116  1.00 41.24           H  
ATOM     46  HA  VAL A   3      -2.264 -28.551 -33.448  1.00 35.28           H  
ATOM     47  HB  VAL A   3      -0.330 -26.916 -33.012  1.00 30.98           H  
ATOM     48 1HG1 VAL A   3      -0.622 -24.736 -34.051  1.00 34.68           H  
ATOM     49 2HG1 VAL A   3      -0.261 -25.938 -35.300  1.00 34.68           H  
ATOM     50 3HG1 VAL A   3      -1.931 -25.351 -35.072  1.00 34.68           H  
ATOM     51 1HG2 VAL A   3      -2.065 -25.296 -32.180  1.00 34.68           H  
ATOM     52 2HG2 VAL A   3      -3.287 -26.226 -33.048  1.00 34.68           H  
ATOM     53 3HG2 VAL A   3      -2.375 -26.980 -31.729  1.00 34.68           H  
ATOM     54  N   ASP A   4      -3.982 -27.924 -35.071  1.00 14.43           N  
ATOM     55  CA  ASP A   4      -5.083 -27.994 -36.025  1.00 33.28           C  
ATOM     56  C   ASP A   4      -5.402 -26.635 -36.685  1.00 50.24           C  
ATOM     57  O   ASP A   4      -5.130 -25.579 -36.110  1.00 12.20           O  
ATOM     58  CB  ASP A   4      -6.284 -28.638 -35.305  1.00 30.96           C  
ATOM     59  CG  ASP A   4      -7.504 -28.804 -36.199  1.00 59.17           C  
ATOM     60  OD1 ASP A   4      -8.213 -27.801 -36.391  1.00  4.74           O  
ATOM     61  OD2 ASP A   4      -7.677 -29.905 -36.766  1.00  4.74           O  
ATOM     62  HN  ASP A   4      -4.248 -27.917 -34.086  1.00 41.97           H  
ATOM     63  HA  ASP A   4      -4.775 -28.668 -36.824  1.00 34.98           H  
ATOM     64  HB1 ASP A   4      -5.993 -29.607 -34.898  1.00 31.57           H  
ATOM     65  HB2 ASP A   4      -6.575 -28.000 -34.470  1.00 31.57           H  
ATOM     66  N   THR A   5      -6.020 -26.666 -37.876  1.00 17.85           N  
ATOM     67  CA  THR A   5      -6.338 -25.499 -38.719  1.00 30.67           C  
ATOM     68  C   THR A   5      -7.789 -25.484 -39.240  1.00 52.30           C  
ATOM     69  O   THR A   5      -8.167 -24.614 -40.025  1.00 12.68           O  
ATOM     70  CB  THR A   5      -5.338 -25.408 -39.886  1.00 44.42           C  
ATOM     71  OG1 THR A   5      -5.361 -26.539 -40.740  1.00  9.00           O  
ATOM     72  CG2 THR A   5      -3.892 -25.271 -39.404  1.00 23.70           C  
ATOM     73  HN  THR A   5      -6.217 -27.570 -38.302  1.00 41.24           H  
ATOM     74  HA  THR A   5      -6.224 -24.601 -38.115  1.00 35.41           H  
ATOM     75  HB  THR A   5      -5.576 -24.524 -40.479  1.00 32.13           H  
ATOM     76 1HG2 THR A   5      -3.244 -25.078 -40.258  1.00 34.17           H  
ATOM     77 2HG2 THR A   5      -3.823 -24.440 -38.706  1.00 34.17           H  
ATOM     78 3HG2 THR A   5      -3.563 -26.184 -38.908  1.00 34.17           H  
ATOM     79  HG1 THR A   5      -5.865 -27.310 -40.337  1.00 45.94           H  
ATOM     80  N   GLU A   6      -8.606 -26.444 -38.783  1.00 14.43           N  
ATOM     81  CA  GLU A   6      -9.913 -26.818 -39.338  1.00 33.34           C  
ATOM     82  C   GLU A   6     -11.039 -26.782 -38.279  1.00 50.24           C  
ATOM     83  O   GLU A   6     -12.203 -26.560 -38.611  1.00 12.20           O  
ATOM     84  CB  GLU A   6      -9.817 -28.243 -39.931  1.00 33.89           C  
ATOM     85  CG  GLU A   6      -8.756 -28.468 -41.032  1.00 32.45           C  
ATOM     86  CD  GLU A   6      -7.491 -29.190 -40.531  1.00 59.38           C  
ATOM     87  OE1 GLU A   6      -6.622 -28.525 -39.903  1.00  4.14           O  
ATOM     88  OE2 GLU A   6      -7.357 -30.426 -40.738  1.00  4.14           O  
ATOM     89  HN  GLU A   6      -8.240 -27.045 -38.039  1.00 41.97           H  
ATOM     90  HA  GLU A   6     -10.187 -26.125 -40.134  1.00 35.75           H  
ATOM     91  HB1 GLU A   6      -9.646 -28.955 -39.123  1.00 31.40           H  
ATOM     92  HB2 GLU A   6     -10.791 -28.479 -40.363  1.00 31.40           H  
ATOM     93  HG1 GLU A   6      -9.208 -29.076 -41.818  1.00 30.54           H  
ATOM     94  HG2 GLU A   6      -8.484 -27.512 -41.484  1.00 30.54           H  
ATOM     95  N   SER A   7     -10.671 -26.956 -37.003  1.00 17.85           N  
ATOM     96  CA  SER A   7     -11.523 -27.053 -35.815  1.00 31.14           C  
ATOM     97  C   SER A   7     -10.983 -26.181 -34.658  1.00 52.30           C  
ATOM     98  O   SER A   7     -11.200 -26.458 -33.476  1.00 12.68           O  
ATOM     99  CB  SER A   7     -11.625 -28.532 -35.427  1.00 39.19           C  
ATOM    100  OG  SER A   7     -12.714 -28.735 -34.550  1.00  9.73           O  
ATOM    101  HN  SER A   7      -9.687 -27.180 -36.842  1.00 41.24           H  
ATOM    102  HA  SER A   7     -12.515 -26.681 -36.074  1.00 34.86           H  
ATOM    103  HB1 SER A   7     -11.781 -29.138 -36.322  1.00 33.19           H  
ATOM    104  HB2 SER A   7     -10.696 -28.847 -34.950  1.00 33.19           H  
ATOM    105  HG  SER A   7     -13.511 -28.647 -35.086  1.00 46.53           H  
ATOM    106  N   ALA A   8     -10.235 -25.132 -35.007  1.00 17.85           N  
ATOM    107  CA  ALA A   8      -9.823 -24.049 -34.118  1.00 33.13           C  
ATOM    108  C   ALA A   8     -11.014 -23.156 -33.716  1.00 52.30           C  
ATOM    109  O   ALA A   8     -12.037 -23.144 -34.404  1.00 12.68           O  
ATOM    110  CB  ALA A   8      -8.745 -23.242 -34.849  1.00 25.78           C  
ATOM    111  HN  ALA A   8     -10.060 -25.013 -35.992  1.00 41.24           H  
ATOM    112  HA  ALA A   8      -9.390 -24.476 -33.212  1.00 34.79           H  
ATOM    113  HB1 ALA A   8      -8.461 -22.382 -34.245  1.00 34.04           H  
ATOM    114  HB2 ALA A   8      -7.870 -23.871 -35.029  1.00 34.04           H  
ATOM    115  HB3 ALA A   8      -9.131 -22.883 -35.804  1.00 34.04           H  
ATOM    116  N   LEU A   9     -10.855 -22.362 -32.646  1.00 17.85           N  
ATOM    117  CA  LEU A   9     -11.837 -21.352 -32.239  1.00 30.23           C  
ATOM    118  C   LEU A   9     -11.238 -19.946 -32.278  1.00 52.30           C  
ATOM    119  O   LEU A   9     -10.116 -19.707 -31.831  1.00 12.68           O  
ATOM    120  CB  LEU A   9     -12.423 -21.642 -30.849  1.00 28.24           C  
ATOM    121  CG  LEU A   9     -13.210 -22.953 -30.691  1.00 44.00           C  
ATOM    122  CD1 LEU A   9     -13.841 -22.959 -29.297  1.00 17.98           C  
ATOM    123  CD2 LEU A   9     -14.366 -23.120 -31.681  1.00 17.98           C  
ATOM    124  HN  LEU A   9      -9.945 -22.363 -32.182  1.00 41.24           H  
ATOM    125  HA  LEU A   9     -12.665 -21.356 -32.949  1.00 35.12           H  
ATOM    126  HB1 LEU A   9     -11.606 -21.660 -30.133  1.00 33.54           H  
ATOM    127  HB2 LEU A   9     -13.080 -20.811 -30.583  1.00 33.54           H  
ATOM    128  HG  LEU A   9     -12.533 -23.803 -30.786  1.00 30.76           H  
ATOM    129 1HD1 LEU A   9     -14.440 -23.858 -29.158  1.00 35.39           H  
ATOM    130 2HD1 LEU A   9     -13.063 -22.909 -28.536  1.00 35.39           H  
ATOM    131 3HD1 LEU A   9     -14.494 -22.095 -29.177  1.00 35.39           H  
ATOM    132 1HD2 LEU A   9     -14.882 -24.060 -31.486  1.00 35.39           H  
ATOM    133 2HD2 LEU A   9     -15.068 -22.291 -31.588  1.00 35.39           H  
ATOM    134 3HD2 LEU A   9     -13.989 -23.155 -32.701  1.00 35.39           H  
ATOM    135  N   LEU A  10     -12.038 -18.997 -32.770  1.00 17.85           N  
ATOM    136  CA  LEU A  10     -11.762 -17.562 -32.741  1.00 30.23           C  
ATOM    137  C   LEU A  10     -12.401 -16.925 -31.497  1.00 52.30           C  
ATOM    138  O   LEU A  10     -13.548 -17.229 -31.166  1.00 12.68           O  
ATOM    139  CB  LEU A  10     -12.301 -16.939 -34.043  1.00 28.24           C  
ATOM    140  CG  LEU A  10     -12.118 -15.412 -34.159  1.00 44.00           C  
ATOM    141  CD1 LEU A  10     -10.649 -15.031 -34.345  1.00 17.98           C  
ATOM    142  CD2 LEU A  10     -12.886 -14.880 -35.371  1.00 17.98           C  
ATOM    143  HN  LEU A  10     -12.961 -19.271 -33.076  1.00 41.24           H  
ATOM    144  HA  LEU A  10     -10.683 -17.405 -32.695  1.00 35.12           H  
ATOM    145  HB1 LEU A  10     -11.816 -17.421 -34.894  1.00 33.54           H  
ATOM    146  HB2 LEU A  10     -13.369 -17.156 -34.103  1.00 33.54           H  
ATOM    147  HG  LEU A  10     -12.512 -14.913 -33.275  1.00 30.76           H  
ATOM    148 1HD1 LEU A  10     -10.563 -13.953 -34.475  1.00 35.39           H  
ATOM    149 2HD1 LEU A  10     -10.066 -15.321 -33.475  1.00 35.39           H  
ATOM    150 3HD1 LEU A  10     -10.251 -15.528 -35.229  1.00 35.39           H  
ATOM    151 1HD2 LEU A  10     -12.756 -13.800 -35.446  1.00 35.39           H  
ATOM    152 2HD2 LEU A  10     -12.527 -15.352 -36.286  1.00 35.39           H  
ATOM    153 3HD2 LEU A  10     -13.950 -15.090 -35.253  1.00 35.39           H  
ATOM    154  N   TYR A  11     -11.697 -15.955 -30.905  1.00 17.85           N  
ATOM    155  CA  TYR A  11     -12.144 -15.114 -29.800  1.00 31.94           C  
ATOM    156  C   TYR A  11     -11.940 -13.633 -30.147  1.00 52.30           C  
ATOM    157  O   TYR A  11     -10.806 -13.150 -30.214  1.00 12.68           O  
ATOM    158  CB  TYR A  11     -11.460 -15.520 -28.482  1.00 31.47           C  
ATOM    159  CG  TYR A  11     -11.795 -16.911 -27.965  1.00 31.95           C  
ATOM    160  CD1 TYR A  11     -12.648 -17.084 -26.855  1.00 25.51           C  
ATOM    161  CD2 TYR A  11     -11.195 -18.038 -28.558  1.00 25.51           C  
ATOM    162  CE1 TYR A  11     -12.910 -18.374 -26.350  1.00 24.03           C  
ATOM    163  CE2 TYR A  11     -11.490 -19.326 -28.081  1.00 24.03           C  
ATOM    164  CZ  TYR A  11     -12.371 -19.504 -26.997  1.00 42.96           C  
ATOM    165  OH  TYR A  11     -12.702 -20.761 -26.594  1.00 13.02           O  
ATOM    166  HN  TYR A  11     -10.751 -15.775 -31.239  1.00 41.24           H  
ATOM    167  HA  TYR A  11     -13.214 -15.271 -29.655  1.00 34.97           H  
ATOM    168  HB1 TYR A  11     -10.379 -15.448 -28.609  1.00 32.99           H  
ATOM    169  HB2 TYR A  11     -11.740 -14.793 -27.718  1.00 32.99           H  
ATOM    170  HD1 TYR A  11     -13.109 -16.226 -26.389  1.00 37.77           H  
ATOM    171  HD2 TYR A  11     -10.509 -17.913 -29.385  1.00 37.77           H  
ATOM    172  HE1 TYR A  11     -13.557 -18.504 -25.493  1.00 37.62           H  
ATOM    173  HE2 TYR A  11     -11.058 -20.191 -28.545  1.00 37.62           H  
ATOM    174  HH  TYR A  11     -13.662 -20.872 -26.419  1.00 45.56           H  
ATOM    175  N   GLN A  12     -13.039 -12.923 -30.425  1.00 17.85           N  
ATOM    176  CA  GLN A  12     -13.028 -11.494 -30.745  1.00 31.88           C  
ATOM    177  C   GLN A  12     -13.100 -10.663 -29.455  1.00 52.30           C  
ATOM    178  O   GLN A  12     -13.934 -10.932 -28.591  1.00 12.68           O  
ATOM    179  CB  GLN A  12     -14.193 -11.186 -31.708  1.00 31.87           C  
ATOM    180  CG  GLN A  12     -14.332  -9.706 -32.114  1.00 29.80           C  
ATOM    181  CD  GLN A  12     -13.147  -9.186 -32.928  1.00 55.63           C  
ATOM    182  OE1 GLN A  12     -12.740  -9.783 -33.913  1.00 11.29           O  
ATOM    183  NE2 GLN A  12     -12.553  -8.078 -32.539  1.00  0.00           N  
ATOM    184  HN  GLN A  12     -13.941 -13.371 -30.358  1.00 41.24           H  
ATOM    185  HA  GLN A  12     -12.097 -11.251 -31.258  1.00 34.88           H  
ATOM    186  HB1 GLN A  12     -14.073 -11.788 -32.610  1.00 32.57           H  
ATOM    187  HB2 GLN A  12     -15.126 -11.490 -31.230  1.00 32.57           H  
ATOM    188  HG1 GLN A  12     -15.227  -9.597 -32.726  1.00 33.19           H  
ATOM    189  HG2 GLN A  12     -14.476  -9.094 -31.225  1.00 33.19           H  
ATOM    190 1HE2 GLN A  12     -12.841  -7.607 -31.677  1.00 46.44           H  
ATOM    191 2HE2 GLN A  12     -11.696  -7.816 -33.014  1.00 46.44           H  
ATOM    192  N   GLY A  13     -12.278  -9.613 -29.365  1.00 17.85           N  
ATOM    193  CA  GLY A  13     -12.363  -8.585 -28.326  1.00 31.13           C  
ATOM    194  C   GLY A  13     -12.949  -7.267 -28.852  1.00 52.30           C  
ATOM    195  O   GLY A  13     -13.177  -7.128 -30.057  1.00 12.68           O  
ATOM    196  HN  GLY A  13     -11.609  -9.432 -30.113  1.00 41.24           H  
ATOM    197  HA1 GLY A  13     -12.967  -8.947 -27.495  1.00 34.36           H  
ATOM    198  HA2 GLY A  13     -11.364  -8.378 -27.956  1.00 34.36           H  
ATOM    199  N   PRO A  14     -13.245  -6.287 -27.979  1.00 23.32           N  
ATOM    200  CA  PRO A  14     -13.721  -4.975 -28.411  1.00 31.08           C  
ATOM    201  C   PRO A  14     -12.690  -4.264 -29.300  1.00 52.04           C  
ATOM    202  O   PRO A  14     -11.508  -4.186 -28.946  1.00 12.44           O  
ATOM    203  CB  PRO A  14     -14.019  -4.194 -27.125  1.00 31.75           C  
ATOM    204  CG  PRO A  14     -14.268  -5.302 -26.102  1.00 32.63           C  
ATOM    205  CD  PRO A  14     -13.261  -6.369 -26.529  1.00 32.64           C  
ATOM    206  HA  PRO A  14     -14.652  -5.111 -28.964  1.00 34.17           H  
ATOM    207  HB1 PRO A  14     -13.148  -3.613 -26.822  1.00 32.85           H  
ATOM    208  HB2 PRO A  14     -14.889  -3.546 -27.239  1.00 32.85           H  
ATOM    209  HG1 PRO A  14     -14.104  -4.959 -25.082  1.00 32.71           H  
ATOM    210  HG2 PRO A  14     -15.282  -5.688 -26.217  1.00 32.71           H  
ATOM    211  HD1 PRO A  14     -12.270  -6.128 -26.142  1.00 33.32           H  
ATOM    212  HD2 PRO A  14     -13.583  -7.347 -26.172  1.00 33.32           H  
ATOM    213  N   HIS A  15     -13.141  -3.716 -30.434  1.00 17.85           N  
ATOM    214  CA  HIS A  15     -12.265  -3.049 -31.395  1.00 30.01           C  
ATOM    215  C   HIS A  15     -11.640  -1.753 -30.864  1.00 52.30           C  
ATOM    216  O   HIS A  15     -12.248  -1.028 -30.075  1.00 12.68           O  
ATOM    217  CB  HIS A  15     -12.971  -2.837 -32.748  1.00 31.74           C  
ATOM    218  CG  HIS A  15     -12.945  -4.055 -33.644  1.00 38.34           C  
ATOM    219  ND1 HIS A  15     -14.050  -4.846 -33.968  1.00 13.52           N  
ATOM    220  CD2 HIS A  15     -11.813  -4.643 -34.135  1.00 24.48           C  
ATOM    221  CE1 HIS A  15     -13.551  -5.890 -34.651  1.00 37.55           C  
ATOM    222  NE2 HIS A  15     -12.213  -5.796 -34.764  1.00 22.48           N  
ATOM    223  HN  HIS A  15     -14.109  -3.832 -30.687  1.00 41.24           H  
ATOM    224  HA  HIS A  15     -11.437  -3.728 -31.573  1.00 36.61           H  
ATOM    225  HB1 HIS A  15     -14.004  -2.528 -32.581  1.00 33.24           H  
ATOM    226  HB2 HIS A  15     -12.473  -2.031 -33.288  1.00 33.24           H  
ATOM    227  HD2 HIS A  15     -10.795  -4.310 -33.972  1.00 38.32           H  
ATOM    228  HE2 HIS A  15     -11.593  -6.526 -35.105  1.00 43.34           H  
ATOM    229  HE1 HIS A  15     -14.140  -6.723 -35.008  1.00 36.87           H  
ATOM    230  N   ASN A  16     -10.431  -1.462 -31.361  1.00 17.85           N  
ATOM    231  CA  ASN A  16      -9.582  -0.327 -31.001  1.00 32.47           C  
ATOM    232  C   ASN A  16      -9.037  -0.451 -29.560  1.00 52.30           C  
ATOM    233  O   ASN A  16      -8.866   0.559 -28.877  1.00 12.68           O  
ATOM    234  CB  ASN A  16     -10.320   0.996 -31.334  1.00 25.05           C  
ATOM    235  CG  ASN A  16      -9.412   2.187 -31.627  1.00 56.24           C  
ATOM    236  OD1 ASN A  16      -9.568   2.887 -32.616  1.00 11.82           O  
ATOM    237  ND2 ASN A  16      -8.438   2.463 -30.782  1.00  0.74           N  
ATOM    238  HN  ASN A  16      -9.980  -2.192 -31.922  1.00 41.24           H  
ATOM    239  HA  ASN A  16      -8.714  -0.387 -31.660  1.00 35.55           H  
ATOM    240  HB1 ASN A  16     -10.942   0.848 -32.217  1.00 34.70           H  
ATOM    241  HB2 ASN A  16     -10.974   1.261 -30.503  1.00 34.70           H  
ATOM    242 1HD2 ASN A  16      -8.365   1.921 -29.917  1.00 46.26           H  
ATOM    243 2HD2 ASN A  16      -7.838   3.239 -31.003  1.00 46.26           H  
ATOM    244  N   THR A  17      -8.708  -1.665 -29.098  1.00 17.85           N  
ATOM    245  CA  THR A  17      -8.184  -1.911 -27.742  1.00 30.67           C  
ATOM    246  C   THR A  17      -6.789  -2.554 -27.728  1.00 52.30           C  
ATOM    247  O   THR A  17      -6.094  -2.459 -26.711  1.00 12.68           O  
ATOM    248  CB  THR A  17      -9.192  -2.686 -26.877  1.00 44.42           C  
ATOM    249  OG1 THR A  17      -9.430  -3.994 -27.353  1.00  9.00           O  
ATOM    250  CG2 THR A  17     -10.530  -1.959 -26.717  1.00 23.70           C  
ATOM    251  HN  THR A  17      -8.842  -2.481 -29.698  1.00 41.24           H  
ATOM    252  HA  THR A  17      -8.050  -0.950 -27.248  1.00 35.41           H  
ATOM    253  HB  THR A  17      -8.750  -2.779 -25.889  1.00 32.13           H  
ATOM    254 1HG2 THR A  17     -11.138  -2.477 -25.978  1.00 34.17           H  
ATOM    255 2HG2 THR A  17     -10.358  -0.933 -26.397  1.00 34.17           H  
ATOM    256 3HG2 THR A  17     -11.063  -1.932 -27.667  1.00 34.17           H  
ATOM    257  HG1 THR A  17     -10.126  -3.984 -28.054  1.00 45.94           H  
ATOM    258  N   LEU A  18      -6.318  -3.021 -28.894  1.00 17.85           N  
ATOM    259  CA  LEU A  18      -5.128  -3.840 -29.149  1.00 30.23           C  
ATOM    260  C   LEU A  18      -5.257  -5.249 -28.555  1.00 52.30           C  
ATOM    261  O   LEU A  18      -4.281  -5.813 -28.057  1.00 12.68           O  
ATOM    262  CB  LEU A  18      -3.813  -3.109 -28.809  1.00 28.24           C  
ATOM    263  CG  LEU A  18      -3.567  -1.796 -29.568  1.00 44.00           C  
ATOM    264  CD1 LEU A  18      -2.248  -1.201 -29.081  1.00 17.98           C  
ATOM    265  CD2 LEU A  18      -3.436  -1.983 -31.078  1.00 17.98           C  
ATOM    266  HN  LEU A  18      -7.030  -3.115 -29.618  1.00 41.24           H  
ATOM    267  HA  LEU A  18      -5.123  -4.017 -30.225  1.00 35.12           H  
ATOM    268  HB1 LEU A  18      -3.804  -2.891 -27.743  1.00 33.54           H  
ATOM    269  HB2 LEU A  18      -2.984  -3.781 -29.015  1.00 33.54           H  
ATOM    270  HG  LEU A  18      -4.373  -1.094 -29.364  1.00 30.76           H  
ATOM    271 1HD1 LEU A  18      -2.105  -0.218 -29.531  1.00 35.39           H  
ATOM    272 2HD1 LEU A  18      -2.268  -1.090 -27.999  1.00 35.39           H  
ATOM    273 3HD1 LEU A  18      -1.416  -1.854 -29.350  1.00 35.39           H  
ATOM    274 1HD2 LEU A  18      -3.251  -1.017 -31.548  1.00 35.39           H  
ATOM    275 2HD2 LEU A  18      -2.602  -2.651 -31.278  1.00 35.39           H  
ATOM    276 3HD2 LEU A  18      -4.354  -2.399 -31.495  1.00 35.39           H  
ATOM    277  N   PHE A  19      -6.483  -5.784 -28.543  1.00 17.85           N  
ATOM    278  CA  PHE A  19      -6.762  -7.101 -27.979  1.00 31.91           C  
ATOM    279  C   PHE A  19      -6.006  -8.209 -28.724  1.00 52.30           C  
ATOM    280  O   PHE A  19      -6.167  -8.372 -29.931  1.00 12.68           O  
ATOM    281  CB  PHE A  19      -8.282  -7.292 -27.853  1.00 30.82           C  
ATOM    282  CG  PHE A  19      -8.803  -8.632 -27.362  1.00 32.39           C  
ATOM    283  CD1 PHE A  19      -8.753  -9.772 -28.184  1.00 27.72           C  
ATOM    284  CD2 PHE A  19      -9.473  -8.702 -26.125  1.00 27.72           C  
ATOM    285  CE1 PHE A  19      -9.367 -10.971 -27.781  1.00 26.19           C  
ATOM    286  CE2 PHE A  19     -10.100  -9.898 -25.724  1.00 26.19           C  
ATOM    287  CZ  PHE A  19     -10.042 -11.033 -26.552  1.00 28.34           C  
ATOM    288  HN  PHE A  19      -7.250  -5.265 -28.982  1.00 41.24           H  
ATOM    289  HA  PHE A  19      -6.371  -7.102 -26.965  1.00 35.31           H  
ATOM    290  HB1 PHE A  19      -8.669  -6.509 -27.202  1.00 32.99           H  
ATOM    291  HB2 PHE A  19      -8.721  -7.124 -28.833  1.00 32.99           H  
ATOM    292  HD1 PHE A  19      -8.253  -9.726 -29.136  1.00 36.51           H  
ATOM    293  HD2 PHE A  19      -9.547  -7.823 -25.502  1.00 36.51           H  
ATOM    294  HE1 PHE A  19      -9.329 -11.841 -28.421  1.00 36.85           H  
ATOM    295  HE2 PHE A  19     -10.643  -9.937 -24.792  1.00 36.85           H  
ATOM    296  HZ  PHE A  19     -10.518 -11.953 -26.249  1.00 36.40           H  
ATOM    297  N   GLY A  20      -5.074  -8.869 -28.027  1.00 17.85           N  
ATOM    298  CA  GLY A  20      -4.132  -9.842 -28.586  1.00 31.13           C  
ATOM    299  C   GLY A  20      -2.658  -9.485 -28.366  1.00 52.30           C  
ATOM    300  O   GLY A  20      -1.786 -10.268 -28.756  1.00 12.68           O  
ATOM    301  HN  GLY A  20      -4.968  -8.634 -27.044  1.00 41.24           H  
ATOM    302  HA1 GLY A  20      -4.314 -10.813 -28.130  1.00 34.36           H  
ATOM    303  HA2 GLY A  20      -4.292  -9.933 -29.660  1.00 34.36           H  
ATOM    304  N   TYR A  21      -2.335  -8.331 -27.760  1.00 17.85           N  
ATOM    305  CA  TYR A  21      -0.930  -7.889 -27.693  1.00 31.94           C  
ATOM    306  C   TYR A  21      -0.156  -8.760 -26.679  1.00 52.30           C  
ATOM    307  O   TYR A  21       1.058  -8.920 -26.819  1.00 12.68           O  
ATOM    308  CB  TYR A  21      -0.872  -6.418 -27.267  1.00 31.47           C  
ATOM    309  CG  TYR A  21       0.219  -5.691 -28.020  1.00 31.95           C  
ATOM    310  CD1 TYR A  21      -0.112  -4.982 -29.190  1.00 25.51           C  
ATOM    311  CD2 TYR A  21       1.567  -5.865 -27.657  1.00 25.51           C  
ATOM    312  CE1 TYR A  21       0.902  -4.473 -30.017  1.00 24.03           C  
ATOM    313  CE2 TYR A  21       2.587  -5.364 -28.484  1.00 24.03           C  
ATOM    314  CZ  TYR A  21       2.252  -4.675 -29.670  1.00 42.96           C  
ATOM    315  OH  TYR A  21       3.212  -4.427 -30.594  1.00 13.02           O  
ATOM    316  HN  TYR A  21      -3.068  -7.683 -27.475  1.00 41.24           H  
ATOM    317  HA  TYR A  21      -0.474  -8.006 -28.676  1.00 34.97           H  
ATOM    318  HB1 TYR A  21      -1.817  -5.931 -27.495  1.00 32.99           H  
ATOM    319  HB2 TYR A  21      -0.700  -6.342 -26.193  1.00 32.99           H  
ATOM    320  HD1 TYR A  21      -1.142  -4.894 -29.495  1.00 37.77           H  
ATOM    321  HD2 TYR A  21       1.821  -6.443 -26.777  1.00 37.77           H  
ATOM    322  HE1 TYR A  21       0.659  -4.003 -30.957  1.00 37.62           H  
ATOM    323  HE2 TYR A  21       3.624  -5.560 -28.255  1.00 37.62           H  
ATOM    324  HH  TYR A  21       3.456  -5.299 -30.999  1.00 45.56           H  
ATOM    325  N   SER A  22      -0.862  -9.410 -25.747  1.00 17.85           N  
ATOM    326  CA  SER A  22      -0.353 -10.530 -24.960  1.00 31.14           C  
ATOM    327  C   SER A  22      -1.463 -11.563 -24.749  1.00 52.30           C  
ATOM    328  O   SER A  22      -2.644 -11.228 -24.873  1.00 12.68           O  
ATOM    329  CB  SER A  22       0.266 -10.030 -23.660  1.00 39.19           C  
ATOM    330  OG  SER A  22      -0.699  -9.410 -22.842  1.00  9.73           O  
ATOM    331  HN  SER A  22      -1.859  -9.237 -25.698  1.00 41.24           H  
ATOM    332  HA  SER A  22       0.448 -11.013 -25.512  1.00 34.86           H  
ATOM    333  HB1 SER A  22       0.707 -10.873 -23.132  1.00 33.19           H  
ATOM    334  HB2 SER A  22       1.056  -9.316 -23.894  1.00 33.19           H  
ATOM    335  HG  SER A  22      -0.830  -8.484 -23.171  1.00 46.53           H  
ATOM    336  N   VAL A  23      -1.100 -12.834 -24.531  1.00 17.85           N  
ATOM    337  CA  VAL A  23      -2.044 -13.964 -24.462  1.00 29.01           C  
ATOM    338  C   VAL A  23      -1.446 -15.000 -23.503  1.00 52.30           C  
ATOM    339  O   VAL A  23      -0.232 -15.200 -23.476  1.00 12.68           O  
ATOM    340  CB  VAL A  23      -2.272 -14.576 -25.873  1.00 42.14           C  
ATOM    341  CG1 VAL A  23      -2.774 -16.028 -25.876  1.00 21.13           C  
ATOM    342  CG2 VAL A  23      -3.312 -13.761 -26.655  1.00 21.13           C  
ATOM    343  HN  VAL A  23      -0.119 -13.065 -24.415  1.00 41.24           H  
ATOM    344  HA  VAL A  23      -2.992 -13.620 -24.056  1.00 35.28           H  
ATOM    345  HB  VAL A  23      -1.330 -14.564 -26.423  1.00 30.98           H  
ATOM    346 1HG1 VAL A  23      -2.998 -16.346 -26.895  1.00 34.68           H  
ATOM    347 2HG1 VAL A  23      -2.002 -16.689 -25.490  1.00 34.68           H  
ATOM    348 3HG1 VAL A  23      -3.673 -16.117 -25.267  1.00 34.68           H  
ATOM    349 1HG2 VAL A  23      -3.504 -14.228 -27.619  1.00 34.68           H  
ATOM    350 2HG2 VAL A  23      -4.242 -13.718 -26.093  1.00 34.68           H  
ATOM    351 3HG2 VAL A  23      -2.945 -12.754 -26.836  1.00 34.68           H  
ATOM    352  N   VAL A  24      -2.321 -15.700 -22.766  1.00 17.85           N  
ATOM    353  CA  VAL A  24      -1.990 -16.841 -21.896  1.00 29.01           C  
ATOM    354  C   VAL A  24      -3.126 -17.864 -22.061  1.00 52.30           C  
ATOM    355  O   VAL A  24      -4.301 -17.515 -21.977  1.00 12.68           O  
ATOM    356  CB  VAL A  24      -1.829 -16.366 -20.427  1.00 42.14           C  
ATOM    357  CG1 VAL A  24      -2.201 -17.403 -19.357  1.00 21.13           C  
ATOM    358  CG2 VAL A  24      -0.374 -15.969 -20.142  1.00 21.13           C  
ATOM    359  HN  VAL A  24      -3.308 -15.454 -22.850  1.00 41.24           H  
ATOM    360  HA  VAL A  24      -1.059 -17.293 -22.218  1.00 35.28           H  
ATOM    361  HB  VAL A  24      -2.454 -15.488 -20.267  1.00 30.98           H  
ATOM    362 1HG1 VAL A  24      -2.076 -16.964 -18.367  1.00 34.68           H  
ATOM    363 2HG1 VAL A  24      -3.242 -17.706 -19.459  1.00 34.68           H  
ATOM    364 3HG1 VAL A  24      -1.556 -18.276 -19.445  1.00 34.68           H  
ATOM    365 1HG2 VAL A  24      -0.319 -15.473 -19.174  1.00 34.68           H  
ATOM    366 2HG2 VAL A  24       0.264 -16.852 -20.133  1.00 34.68           H  
ATOM    367 3HG2 VAL A  24      -0.015 -15.291 -20.912  1.00 34.68           H  
ATOM    368  N   LEU A  25      -2.791 -19.152 -22.198  1.00 17.85           N  
ATOM    369  CA  LEU A  25      -3.717 -20.246 -21.865  1.00 30.23           C  
ATOM    370  C   LEU A  25      -3.605 -20.591 -20.377  1.00 52.30           C  
ATOM    371  O   LEU A  25      -2.509 -20.602 -19.816  1.00 12.68           O  
ATOM    372  CB  LEU A  25      -3.453 -21.498 -22.723  1.00 28.24           C  
ATOM    373  CG  LEU A  25      -3.993 -21.401 -24.161  1.00 44.00           C  
ATOM    374  CD1 LEU A  25      -3.560 -22.640 -24.953  1.00 17.98           C  
ATOM    375  CD2 LEU A  25      -5.524 -21.277 -24.228  1.00 17.98           C  
ATOM    376  HN  LEU A  25      -1.807 -19.386 -22.288  1.00 41.24           H  
ATOM    377  HA  LEU A  25      -4.741 -19.916 -22.032  1.00 35.12           H  
ATOM    378  HB1 LEU A  25      -2.378 -21.685 -22.753  1.00 33.54           H  
ATOM    379  HB2 LEU A  25      -3.926 -22.359 -22.248  1.00 33.54           H  
ATOM    380  HG  LEU A  25      -3.549 -20.525 -24.624  1.00 30.76           H  
ATOM    381 1HD1 LEU A  25      -3.934 -22.580 -25.974  1.00 35.39           H  
ATOM    382 2HD1 LEU A  25      -2.471 -22.697 -24.984  1.00 35.39           H  
ATOM    383 3HD1 LEU A  25      -3.947 -23.536 -24.472  1.00 35.39           H  
ATOM    384 1HD2 LEU A  25      -5.854 -21.315 -25.264  1.00 35.39           H  
ATOM    385 2HD2 LEU A  25      -5.991 -22.088 -23.673  1.00 35.39           H  
ATOM    386 3HD2 LEU A  25      -5.849 -20.327 -23.808  1.00 35.39           H  
ATOM    387  N   HIS A  26      -4.746 -20.927 -19.765  1.00 17.85           N  
ATOM    388  CA  HIS A  26      -4.853 -21.231 -18.345  1.00 30.01           C  
ATOM    389  C   HIS A  26      -5.856 -22.356 -18.056  1.00 52.30           C  
ATOM    390  O   HIS A  26      -6.757 -22.641 -18.845  1.00 12.68           O  
ATOM    391  CB  HIS A  26      -5.142 -19.940 -17.565  1.00 31.74           C  
ATOM    392  CG  HIS A  26      -5.421 -20.206 -16.110  1.00 38.34           C  
ATOM    393  ND1 HIS A  26      -4.511 -20.796 -15.243  1.00 13.52           N  
ATOM    394  CD2 HIS A  26      -6.537 -19.875 -15.407  1.00 24.48           C  
ATOM    395  CE1 HIS A  26      -5.082 -20.799 -14.034  1.00 37.55           C  
ATOM    396  NE2 HIS A  26      -6.311 -20.269 -14.109  1.00 22.48           N  
ATOM    397  HN  HIS A  26      -5.616 -20.876 -20.292  1.00 41.24           H  
ATOM    398  HA  HIS A  26      -3.886 -21.605 -18.014  1.00 36.61           H  
ATOM    399  HB1 HIS A  26      -4.278 -19.281 -17.644  1.00 33.24           H  
ATOM    400  HB2 HIS A  26      -5.983 -19.419 -18.014  1.00 33.24           H  
ATOM    401  HD2 HIS A  26      -7.404 -19.366 -15.791  1.00 38.32           H  
ATOM    402  HE2 HIS A  26      -6.933 -20.130 -13.311  1.00 43.34           H  
ATOM    403  HE1 HIS A  26      -4.613 -21.176 -13.134  1.00 36.87           H  
ATOM    404  N   SER A  27      -5.650 -23.029 -16.926  1.00 17.85           N  
ATOM    405  CA  SER A  27      -6.403 -24.192 -16.489  1.00 31.14           C  
ATOM    406  C   SER A  27      -6.564 -24.146 -14.970  1.00 52.30           C  
ATOM    407  O   SER A  27      -5.640 -23.777 -14.238  1.00 12.68           O  
ATOM    408  CB  SER A  27      -5.688 -25.471 -16.936  1.00 39.19           C  
ATOM    409  OG  SER A  27      -4.489 -25.631 -16.203  1.00  9.73           O  
ATOM    410  HN  SER A  27      -5.016 -22.623 -16.249  1.00 41.24           H  
ATOM    411  HA  SER A  27      -7.389 -24.174 -16.952  1.00 34.86           H  
ATOM    412  HB1 SER A  27      -6.333 -26.332 -16.756  1.00 33.19           H  
ATOM    413  HB2 SER A  27      -5.469 -25.412 -18.001  1.00 33.19           H  
ATOM    414  HG  SER A  27      -4.748 -26.172 -15.360  1.00 46.53           H  
ATOM    415  N   HIS A  28      -7.764 -24.511 -14.514  1.00 20.16           N  
ATOM    416  CA  HIS A  28      -8.125 -24.630 -13.105  1.00 27.39           C  
ATOM    417  C   HIS A  28      -9.272 -25.643 -13.005  1.00 56.95           C  
ATOM    418  O   HIS A  28     -10.454 -25.271 -12.987  1.00 11.95           O  
ATOM    419  CB  HIS A  28      -8.440 -23.215 -12.586  1.00 30.58           C  
ATOM    420  CG  HIS A  28      -8.869 -23.088 -11.145  1.00 31.95           C  
ATOM    421  ND1 HIS A  28      -8.215 -23.608 -10.042  1.00 26.84           N1+
ATOM    422  CD2 HIS A  28      -9.734 -22.130 -10.690  1.00 28.11           C  
ATOM    423  CE1 HIS A  28      -8.685 -22.979  -8.943  1.00 31.41           C  
ATOM    424  NE2 HIS A  28      -9.608 -22.068  -9.316  1.00 26.15           N  
ATOM    425  HN  HIS A  28      -8.494 -24.709 -15.200  1.00 41.33           H  
ATOM    426  HA  HIS A  28      -7.269 -25.032 -12.555  1.00 36.11           H  
ATOM    427  HB1 HIS A  28      -7.547 -22.600 -12.706  1.00 34.74           H  
ATOM    428  HB2 HIS A  28      -9.209 -22.776 -13.220  1.00 34.74           H  
ATOM    429  HD1 HIS A  28      -7.449 -24.298 -10.068  1.00 45.14           H  
ATOM    430  HD2 HIS A  28     -10.287 -21.435 -11.308  1.00 39.87           H  
ATOM    431  HE2 HIS A  28     -10.010 -21.312  -8.724  1.00 45.29           H  
ATOM    432  HE1 HIS A  28      -8.321 -23.128  -7.934  1.00 41.11           H  
ATOM    433  N   GLY A  29      -8.913 -26.928 -13.106  1.00 17.85           N  
ATOM    434  CA  GLY A  29      -9.827 -28.068 -13.201  1.00 31.13           C  
ATOM    435  C   GLY A  29     -10.790 -27.983 -14.392  1.00 52.30           C  
ATOM    436  O   GLY A  29     -10.381 -27.842 -15.547  1.00 12.68           O  
ATOM    437  HN  GLY A  29      -7.907 -27.133 -13.074  1.00 41.24           H  
ATOM    438  HA1 GLY A  29      -9.241 -28.983 -13.301  1.00 34.36           H  
ATOM    439  HA2 GLY A  29     -10.397 -28.137 -12.274  1.00 34.36           H  
ATOM    440  N   ALA A  30     -12.093 -28.018 -14.088  1.00 17.85           N  
ATOM    441  CA  ALA A  30     -13.168 -27.897 -15.075  1.00 33.13           C  
ATOM    442  C   ALA A  30     -13.295 -26.487 -15.691  1.00 52.30           C  
ATOM    443  O   ALA A  30     -14.125 -26.281 -16.579  1.00 12.68           O  
ATOM    444  CB  ALA A  30     -14.470 -28.358 -14.411  1.00 25.78           C  
ATOM    445  HN  ALA A  30     -12.361 -28.111 -13.119  1.00 41.24           H  
ATOM    446  HA  ALA A  30     -12.948 -28.579 -15.899  1.00 34.79           H  
ATOM    447  HB1 ALA A  30     -15.283 -28.336 -15.139  1.00 34.04           H  
ATOM    448  HB2 ALA A  30     -14.362 -29.378 -14.040  1.00 34.04           H  
ATOM    449  HB3 ALA A  30     -14.723 -27.696 -13.582  1.00 34.04           H  
ATOM    450  N   ASN A  31     -12.472 -25.521 -15.251  1.00 17.85           N  
ATOM    451  CA  ASN A  31     -12.232 -24.292 -15.990  1.00 32.47           C  
ATOM    452  C   ASN A  31     -10.999 -24.492 -16.880  1.00 52.30           C  
ATOM    453  O   ASN A  31      -9.890 -24.702 -16.378  1.00 12.68           O  
ATOM    454  CB  ASN A  31     -11.997 -23.103 -15.041  1.00 25.05           C  
ATOM    455  CG  ASN A  31     -13.033 -22.933 -13.945  1.00 56.24           C  
ATOM    456  OD1 ASN A  31     -14.016 -22.214 -14.116  1.00 11.82           O  
ATOM    457  ND2 ASN A  31     -12.763 -23.498 -12.782  1.00  0.74           N  
ATOM    458  HN  ASN A  31     -11.812 -25.746 -14.514  1.00 41.24           H  
ATOM    459  HA  ASN A  31     -13.096 -24.068 -16.617  1.00 35.55           H  
ATOM    460  HB1 ASN A  31     -11.013 -23.187 -14.583  1.00 34.70           H  
ATOM    461  HB2 ASN A  31     -12.014 -22.208 -15.655  1.00 34.70           H  
ATOM    462 1HD2 ASN A  31     -11.938 -24.095 -12.689  1.00 46.26           H  
ATOM    463 2HD2 ASN A  31     -13.453 -23.425 -12.054  1.00 46.26           H  
ATOM    464  N   ARG A  32     -11.160 -24.268 -18.187  1.00 20.16           N  
ATOM    465  CA  ARG A  32     -10.065 -23.885 -19.079  1.00 23.02           C  
ATOM    466  C   ARG A  32     -10.335 -22.462 -19.548  1.00 56.95           C  
ATOM    467  O   ARG A  32     -11.483 -22.120 -19.852  1.00 11.95           O  
ATOM    468  CB  ARG A  32      -9.921 -24.841 -20.275  1.00 31.97           C  
ATOM    469  CG  ARG A  32      -9.762 -26.335 -19.945  1.00 33.31           C  
ATOM    470  CD  ARG A  32      -8.525 -26.550 -19.035  1.00 33.64           C  
ATOM    471  NE  ARG A  32      -8.131 -27.955 -19.222  1.00 13.98           N  
ATOM    472  CZ  ARG A  32      -8.905 -28.989 -18.910  1.00 59.45           C  
ATOM    473  NH1 ARG A  32      -9.846 -28.989 -17.990  1.00  2.65           N  
ATOM    474  NH2 ARG A  32      -8.765 -30.089 -19.590  1.00  2.65           N  
ATOM    475  HN  ARG A  32     -12.096 -24.105 -18.534  1.00 41.33           H  
ATOM    476  HA  ARG A  32      -9.117 -23.880 -18.538  1.00 37.29           H  
ATOM    477  HB1 ARG A  32     -10.805 -24.741 -20.905  1.00 33.10           H  
ATOM    478  HB2 ARG A  32      -9.062 -24.524 -20.868  1.00 33.10           H  
ATOM    479  HG1 ARG A  32     -10.663 -26.706 -19.455  1.00 32.96           H  
ATOM    480  HG2 ARG A  32      -9.633 -26.870 -20.887  1.00 32.96           H  
ATOM    481  HD1 ARG A  32      -7.712 -25.923 -19.380  1.00 34.33           H  
ATOM    482  HD2 ARG A  32      -8.787 -26.364 -18.002  1.00 34.33           H  
ATOM    483  HE  ARG A  32      -7.423 -28.126 -19.938  1.00 43.74           H  
ATOM    484 1HH1 ARG A  32      -9.889 -28.266 -17.268  1.00 47.22           H  
ATOM    485 2HH1 ARG A  32     -10.366 -29.837 -17.859  1.00 47.22           H  
ATOM    486 1HH2 ARG A  32      -8.056 -30.094 -20.340  1.00 47.22           H  
ATOM    487 2HH2 ARG A  32      -9.583 -30.679 -19.735  1.00 47.22           H  
ATOM    488  N   TRP A  33      -9.274 -21.667 -19.650  1.00 17.85           N  
ATOM    489  CA  TRP A  33      -9.355 -20.244 -19.952  1.00 31.05           C  
ATOM    490  C   TRP A  33      -8.398 -19.856 -21.069  1.00 52.30           C  
ATOM    491  O   TRP A  33      -7.227 -20.246 -21.048  1.00 12.68           O  
ATOM    492  CB  TRP A  33      -9.041 -19.399 -18.713  1.00 31.82           C  
ATOM    493  CG  TRP A  33      -9.987 -19.416 -17.555  1.00 27.18           C  
ATOM    494  CD1 TRP A  33      -9.915 -20.232 -16.482  1.00 26.42           C  
ATOM    495  CD2 TRP A  33     -11.249 -18.703 -17.410  1.00 36.22           C  
ATOM    496  NE1 TRP A  33     -10.915 -19.910 -15.591  1.00 20.37           N  
ATOM    497  CE2 TRP A  33     -11.802 -19.011 -16.134  1.00 36.68           C  
ATOM    498  CE3 TRP A  33     -11.958 -17.788 -18.210  1.00 23.87           C  
ATOM    499  CZ2 TRP A  33     -12.992 -18.440 -15.672  1.00 23.14           C  
ATOM    500  CZ3 TRP A  33     -13.164 -17.220 -17.765  1.00 25.28           C  
ATOM    501  CH2 TRP A  33     -13.687 -17.549 -16.503  1.00 28.13           C  
ATOM    502  HN  TRP A  33      -8.349 -22.043 -19.439  1.00 41.24           H  
ATOM    503  HA  TRP A  33     -10.367 -19.996 -20.277  1.00 35.81           H  
ATOM    504  HB1 TRP A  33      -8.064 -19.701 -18.348  1.00 33.14           H  
ATOM    505  HB2 TRP A  33      -8.953 -18.358 -19.028  1.00 33.14           H  
ATOM    506  HD1 TRP A  33      -9.125 -20.949 -16.312  1.00 39.00           H  
ATOM    507  HE1 TRP A  33     -10.983 -20.307 -14.666  1.00 43.59           H  
ATOM    508  HE3 TRP A  33     -11.554 -17.515 -19.171  1.00 37.77           H  
ATOM    509  HZ2 TRP A  33     -13.359 -18.680 -14.688  1.00 37.33           H  
ATOM    510  HZ3 TRP A  33     -13.698 -16.520 -18.393  1.00 36.91           H  
ATOM    511  HH2 TRP A  33     -14.607 -17.091 -16.168  1.00 36.81           H  
ATOM    512  N   LEU A  34      -8.865 -18.958 -21.938  1.00 17.85           N  
ATOM    513  CA  LEU A  34      -8.011 -18.090 -22.734  1.00 30.23           C  
ATOM    514  C   LEU A  34      -7.966 -16.718 -22.041  1.00 52.30           C  
ATOM    515  O   LEU A  34      -9.003 -16.102 -21.794  1.00 12.68           O  
ATOM    516  CB  LEU A  34      -8.541 -18.083 -24.184  1.00 28.24           C  
ATOM    517  CG  LEU A  34      -7.872 -17.100 -25.166  1.00 44.00           C  
ATOM    518  CD1 LEU A  34      -6.347 -17.238 -25.211  1.00 17.98           C  
ATOM    519  CD2 LEU A  34      -8.411 -17.351 -26.582  1.00 17.98           C  
ATOM    520  HN  LEU A  34      -9.851 -18.696 -21.897  1.00 41.24           H  
ATOM    521  HA  LEU A  34      -6.996 -18.493 -22.752  1.00 35.12           H  
ATOM    522  HB1 LEU A  34      -8.429 -19.092 -24.583  1.00 33.54           H  
ATOM    523  HB2 LEU A  34      -9.608 -17.856 -24.161  1.00 33.54           H  
ATOM    524  HG  LEU A  34      -8.125 -16.083 -24.873  1.00 30.76           H  
ATOM    525 1HD1 LEU A  34      -5.944 -16.582 -25.982  1.00 35.39           H  
ATOM    526 2HD1 LEU A  34      -5.911 -16.949 -24.257  1.00 35.39           H  
ATOM    527 3HD1 LEU A  34      -6.072 -18.269 -25.430  1.00 35.39           H  
ATOM    528 1HD2 LEU A  34      -8.023 -16.597 -27.267  1.00 35.39           H  
ATOM    529 2HD2 LEU A  34      -8.108 -18.340 -26.928  1.00 35.39           H  
ATOM    530 3HD2 LEU A  34      -9.497 -17.288 -26.564  1.00 35.39           H  
ATOM    531  N   LEU A  35      -6.758 -16.264 -21.693  1.00 17.85           N  
ATOM    532  CA  LEU A  35      -6.463 -14.894 -21.280  1.00 30.23           C  
ATOM    533  C   LEU A  35      -5.925 -14.126 -22.485  1.00 52.30           C  
ATOM    534  O   LEU A  35      -5.008 -14.600 -23.166  1.00 12.68           O  
ATOM    535  CB  LEU A  35      -5.392 -14.897 -20.178  1.00 28.24           C  
ATOM    536  CG  LEU A  35      -5.961 -14.978 -18.760  1.00 44.00           C  
ATOM    537  CD1 LEU A  35      -4.925 -15.639 -17.854  1.00 17.98           C  
ATOM    538  CD2 LEU A  35      -6.293 -13.575 -18.242  1.00 17.98           C  
ATOM    539  HN  LEU A  35      -5.945 -16.848 -21.894  1.00 41.24           H  
ATOM    540  HA  LEU A  35      -7.366 -14.402 -20.919  1.00 35.12           H  
ATOM    541  HB1 LEU A  35      -4.729 -15.739 -20.344  1.00 33.54           H  
ATOM    542  HB2 LEU A  35      -4.782 -13.997 -20.254  1.00 33.54           H  
ATOM    543  HG  LEU A  35      -6.864 -15.590 -18.760  1.00 30.76           H  
ATOM    544 1HD1 LEU A  35      -5.246 -15.542 -16.822  1.00 35.39           H  
ATOM    545 2HD1 LEU A  35      -4.845 -16.696 -18.105  1.00 35.39           H  
ATOM    546 3HD1 LEU A  35      -3.955 -15.156 -17.966  1.00 35.39           H  
ATOM    547 1HD2 LEU A  35      -6.709 -13.637 -17.237  1.00 35.39           H  
ATOM    548 2HD2 LEU A  35      -5.389 -12.966 -18.218  1.00 35.39           H  
ATOM    549 3HD2 LEU A  35      -7.028 -13.103 -18.894  1.00 35.39           H  
ATOM    550  N   VAL A  36      -6.415 -12.892 -22.650  1.00 17.85           N  
ATOM    551  CA  VAL A  36      -5.954 -11.945 -23.667  1.00 29.01           C  
ATOM    552  C   VAL A  36      -5.721 -10.560 -23.072  1.00 52.30           C  
ATOM    553  O   VAL A  36      -6.560 -10.051 -22.328  1.00 12.68           O  
ATOM    554  CB  VAL A  36      -6.889 -11.885 -24.896  1.00 42.14           C  
ATOM    555  CG1 VAL A  36      -6.198 -11.145 -26.044  1.00 21.13           C  
ATOM    556  CG2 VAL A  36      -7.346 -13.267 -25.383  1.00 21.13           C  
ATOM    557  HN  VAL A  36      -7.170 -12.583 -22.037  1.00 41.24           H  
ATOM    558  HA  VAL A  36      -4.988 -12.302 -24.028  1.00 35.28           H  
ATOM    559  HB  VAL A  36      -7.785 -11.330 -24.618  1.00 30.98           H  
ATOM    560 1HG1 VAL A  36      -6.770 -11.250 -26.963  1.00 34.68           H  
ATOM    561 2HG1 VAL A  36      -6.134 -10.085 -25.802  1.00 34.68           H  
ATOM    562 3HG1 VAL A  36      -5.197 -11.543 -26.197  1.00 34.68           H  
ATOM    563 1HG2 VAL A  36      -7.988 -13.157 -26.255  1.00 34.68           H  
ATOM    564 2HG2 VAL A  36      -6.487 -13.886 -25.635  1.00 34.68           H  
ATOM    565 3HG2 VAL A  36      -7.932 -13.754 -24.604  1.00 34.68           H  
ATOM    566  N   GLY A  37      -4.597  -9.932 -23.424  1.00 17.85           N  
ATOM    567  CA  GLY A  37      -4.241  -8.570 -23.047  1.00 31.13           C  
ATOM    568  C   GLY A  37      -4.526  -7.581 -24.174  1.00 52.30           C  
ATOM    569  O   GLY A  37      -4.280  -7.874 -25.349  1.00 12.68           O  
ATOM    570  HN  GLY A  37      -3.935 -10.424 -24.023  1.00 41.24           H  
ATOM    571  HA1 GLY A  37      -4.798  -8.275 -22.159  1.00 34.36           H  
ATOM    572  HA2 GLY A  37      -3.181  -8.526 -22.808  1.00 34.36           H  
ATOM    573  N   ALA A  38      -5.011  -6.397 -23.789  1.00 17.85           N  
ATOM    574  CA  ALA A  38      -5.439  -5.338 -24.694  1.00 33.13           C  
ATOM    575  C   ALA A  38      -4.951  -3.972 -24.169  1.00 52.30           C  
ATOM    576  O   ALA A  38      -5.699  -3.288 -23.460  1.00 12.68           O  
ATOM    577  CB  ALA A  38      -6.962  -5.424 -24.832  1.00 25.78           C  
ATOM    578  HN  ALA A  38      -5.212  -6.245 -22.800  1.00 41.24           H  
ATOM    579  HA  ALA A  38      -5.011  -5.507 -25.680  1.00 34.79           H  
ATOM    580  HB1 ALA A  38      -7.298  -4.742 -25.612  1.00 34.04           H  
ATOM    581  HB2 ALA A  38      -7.270  -6.440 -25.077  1.00 34.04           H  
ATOM    582  HB3 ALA A  38      -7.415  -5.144 -23.884  1.00 34.04           H  
ATOM    583  N   PRO A  39      -3.698  -3.569 -24.489  1.00 23.32           N  
ATOM    584  CA  PRO A  39      -3.005  -2.398 -23.936  1.00 31.08           C  
ATOM    585  C   PRO A  39      -3.728  -1.049 -23.968  1.00 52.04           C  
ATOM    586  O   PRO A  39      -3.306  -0.140 -23.263  1.00 12.44           O  
ATOM    587  CB  PRO A  39      -1.713  -2.266 -24.740  1.00 31.75           C  
ATOM    588  CG  PRO A  39      -1.397  -3.681 -25.188  1.00 32.63           C  
ATOM    589  CD  PRO A  39      -2.764  -4.350 -25.293  1.00 32.64           C  
ATOM    590  HA  PRO A  39      -2.743  -2.610 -22.903  1.00 34.17           H  
ATOM    591  HB1 PRO A  39      -1.875  -1.642 -25.620  1.00 32.85           H  
ATOM    592  HB2 PRO A  39      -0.914  -1.861 -24.122  1.00 32.85           H  
ATOM    593  HG1 PRO A  39      -0.869  -3.685 -26.142  1.00 32.71           H  
ATOM    594  HG2 PRO A  39      -0.805  -4.175 -24.426  1.00 32.71           H  
ATOM    595  HD1 PRO A  39      -3.090  -4.352 -26.330  1.00 33.32           H  
ATOM    596  HD2 PRO A  39      -2.692  -5.376 -24.931  1.00 33.32           H  
ATOM    597  N   THR A  40      -4.791  -0.892 -24.759  1.00 17.85           N  
ATOM    598  CA  THR A  40      -5.524   0.369 -24.931  1.00 30.67           C  
ATOM    599  C   THR A  40      -7.026   0.219 -24.661  1.00 52.30           C  
ATOM    600  O   THR A  40      -7.796   1.127 -24.960  1.00 12.68           O  
ATOM    601  CB  THR A  40      -5.191   1.038 -26.280  1.00 44.42           C  
ATOM    602  OG1 THR A  40      -5.547   0.218 -27.367  1.00  9.00           O  
ATOM    603  CG2 THR A  40      -3.701   1.361 -26.421  1.00 23.70           C  
ATOM    604  HN  THR A  40      -5.108  -1.697 -25.291  1.00 41.24           H  
ATOM    605  HA  THR A  40      -5.188   1.061 -24.159  1.00 35.41           H  
ATOM    606  HB  THR A  40      -5.744   1.975 -26.355  1.00 32.13           H  
ATOM    607 1HG2 THR A  40      -3.535   1.916 -27.344  1.00 34.17           H  
ATOM    608 2HG2 THR A  40      -3.378   1.959 -25.572  1.00 34.17           H  
ATOM    609 3HG2 THR A  40      -3.111   0.446 -26.449  1.00 34.17           H  
ATOM    610  HG1 THR A  40      -5.525  -0.706 -27.078  1.00 45.94           H  
ATOM    611  N   ALA A  41      -7.445  -0.876 -24.012  1.00 17.85           N  
ATOM    612  CA  ALA A  41      -8.808  -1.041 -23.514  1.00 33.13           C  
ATOM    613  C   ALA A  41      -9.162  -0.022 -22.417  1.00 52.30           C  
ATOM    614  O   ALA A  41      -8.352   0.260 -21.531  1.00 12.68           O  
ATOM    615  CB  ALA A  41      -8.980  -2.472 -22.996  1.00 25.78           C  
ATOM    616  HN  ALA A  41      -6.767  -1.597 -23.778  1.00 41.24           H  
ATOM    617  HA  ALA A  41      -9.493  -0.889 -24.346  1.00 34.79           H  
ATOM    618  HB1 ALA A  41     -10.010  -2.624 -22.677  1.00 34.04           H  
ATOM    619  HB2 ALA A  41      -8.739  -3.190 -23.777  1.00 34.04           H  
ATOM    620  HB3 ALA A  41      -8.319  -2.632 -22.145  1.00 34.04           H  
ATOM    621  N   ASN A  42     -10.409   0.460 -22.442  1.00 17.85           N  
ATOM    622  CA  ASN A  42     -11.024   1.202 -21.344  1.00 32.47           C  
ATOM    623  C   ASN A  42     -11.650   0.261 -20.310  1.00 52.30           C  
ATOM    624  O   ASN A  42     -12.155  -0.807 -20.666  1.00 12.68           O  
ATOM    625  CB  ASN A  42     -12.026   2.227 -21.908  1.00 25.05           C  
ATOM    626  CG  ASN A  42     -11.288   3.436 -22.456  1.00 56.24           C  
ATOM    627  OD1 ASN A  42     -10.458   4.002 -21.768  1.00 11.82           O  
ATOM    628  ND2 ASN A  42     -11.594   3.911 -23.648  1.00  0.74           N  
ATOM    629  HN  ASN A  42     -11.019   0.147 -23.180  1.00 41.24           H  
ATOM    630  HA  ASN A  42     -10.241   1.747 -20.816  1.00 35.55           H  
ATOM    631  HB1 ASN A  42     -12.644   1.768 -22.679  1.00 34.70           H  
ATOM    632  HB2 ASN A  42     -12.679   2.582 -21.111  1.00 34.70           H  
ATOM    633 1HD2 ASN A  42     -12.304   3.495 -24.226  1.00 46.26           H  
ATOM    634 2HD2 ASN A  42     -11.000   4.675 -23.966  1.00 46.26           H  
ATOM    635  N   TRP A  43     -11.635   0.682 -19.040  1.00 17.85           N  
ATOM    636  CA  TRP A  43     -12.110  -0.127 -17.921  1.00 31.05           C  
ATOM    637  C   TRP A  43     -13.621  -0.034 -17.726  1.00 52.30           C  
ATOM    638  O   TRP A  43     -14.112   1.019 -17.323  1.00 12.68           O  
ATOM    639  CB  TRP A  43     -11.339   0.204 -16.630  1.00 31.82           C  
ATOM    640  CG  TRP A  43      -9.940  -0.327 -16.488  1.00 27.18           C  
ATOM    641  CD1 TRP A  43      -9.181  -0.884 -17.460  1.00 26.42           C  
ATOM    642  CD2 TRP A  43      -9.086  -0.320 -15.299  1.00 36.22           C  
ATOM    643  NE1 TRP A  43      -7.951  -1.233 -16.953  1.00 20.37           N  
ATOM    644  CE2 TRP A  43      -7.834  -0.922 -15.624  1.00 36.68           C  
ATOM    645  CE3 TRP A  43      -9.244   0.117 -13.967  1.00 23.87           C  
ATOM    646  CZ2 TRP A  43      -6.801  -1.099 -14.694  1.00 23.14           C  
ATOM    647  CZ3 TRP A  43      -8.217  -0.070 -13.020  1.00 25.28           C  
ATOM    648  CH2 TRP A  43      -7.001  -0.676 -13.374  1.00 28.13           C  
ATOM    649  HN  TRP A  43     -11.252   1.593 -18.825  1.00 41.24           H  
ATOM    650  HA  TRP A  43     -11.886  -1.167 -18.142  1.00 35.81           H  
ATOM    651  HB1 TRP A  43     -11.307   1.286 -16.508  1.00 33.14           H  
ATOM    652  HB2 TRP A  43     -11.907  -0.196 -15.789  1.00 33.14           H  
ATOM    653  HD1 TRP A  43      -9.489  -1.027 -18.488  1.00 39.00           H  
ATOM    654  HE1 TRP A  43      -7.200  -1.605 -17.539  1.00 43.59           H  
ATOM    655  HE3 TRP A  43     -10.188   0.544 -13.659  1.00 37.77           H  
ATOM    656  HZ2 TRP A  43      -5.890  -1.595 -14.985  1.00 37.33           H  
ATOM    657  HZ3 TRP A  43      -8.366   0.229 -11.995  1.00 36.91           H  
ATOM    658  HH2 TRP A  43      -6.239  -0.844 -12.622  1.00 36.81           H  
ATOM    659  N   LEU A  44     -14.317  -1.173 -17.832  1.00 17.85           N  
ATOM    660  CA  LEU A  44     -15.752  -1.281 -17.521  1.00 30.23           C  
ATOM    661  C   LEU A  44     -16.098  -0.853 -16.080  1.00 52.30           C  
ATOM    662  O   LEU A  44     -17.232  -0.463 -15.819  1.00 12.68           O  
ATOM    663  CB  LEU A  44     -16.211  -2.741 -17.716  1.00 28.24           C  
ATOM    664  CG  LEU A  44     -16.052  -3.334 -19.129  1.00 44.00           C  
ATOM    665  CD1 LEU A  44     -16.491  -4.803 -19.120  1.00 17.98           C  
ATOM    666  CD2 LEU A  44     -16.898  -2.591 -20.169  1.00 17.98           C  
ATOM    667  HN  LEU A  44     -13.827  -2.002 -18.163  1.00 41.24           H  
ATOM    668  HA  LEU A  44     -16.311  -0.630 -18.195  1.00 35.12           H  
ATOM    669  HB1 LEU A  44     -15.652  -3.367 -17.019  1.00 33.54           H  
ATOM    670  HB2 LEU A  44     -17.265  -2.807 -17.438  1.00 33.54           H  
ATOM    671  HG  LEU A  44     -15.005  -3.291 -19.427  1.00 30.76           H  
ATOM    672 1HD1 LEU A  44     -16.303  -5.252 -20.095  1.00 35.39           H  
ATOM    673 2HD1 LEU A  44     -15.937  -5.353 -18.360  1.00 35.39           H  
ATOM    674 3HD1 LEU A  44     -17.554  -4.873 -18.891  1.00 35.39           H  
ATOM    675 1HD2 LEU A  44     -16.801  -3.082 -21.137  1.00 35.39           H  
ATOM    676 2HD2 LEU A  44     -17.947  -2.589 -19.869  1.00 35.39           H  
ATOM    677 3HD2 LEU A  44     -16.546  -1.565 -20.270  1.00 35.39           H  
ATOM    678  N   ALA A  45     -15.133  -0.955 -15.154  1.00 17.85           N  
ATOM    679  CA  ALA A  45     -15.294  -0.662 -13.728  1.00 33.13           C  
ATOM    680  C   ALA A  45     -14.904   0.775 -13.325  1.00 52.30           C  
ATOM    681  O   ALA A  45     -15.347   1.245 -12.277  1.00 12.68           O  
ATOM    682  CB  ALA A  45     -14.489  -1.698 -12.940  1.00 25.78           C  
ATOM    683  HN  ALA A  45     -14.244  -1.322 -15.456  1.00 41.24           H  
ATOM    684  HA  ALA A  45     -16.345  -0.788 -13.462  1.00 34.79           H  
ATOM    685  HB1 ALA A  45     -14.621  -1.532 -11.869  1.00 34.04           H  
ATOM    686  HB2 ALA A  45     -14.835  -2.702 -13.186  1.00 34.04           H  
ATOM    687  HB3 ALA A  45     -13.433  -1.605 -13.188  1.00 34.04           H  
ATOM    688  N   ASN A  46     -14.156   1.500 -14.173  1.00 17.85           N  
ATOM    689  CA  ASN A  46     -13.927   2.943 -14.052  1.00 32.47           C  
ATOM    690  C   ASN A  46     -13.419   3.520 -15.389  1.00 52.30           C  
ATOM    691  O   ASN A  46     -12.211   3.564 -15.630  1.00 12.68           O  
ATOM    692  CB  ASN A  46     -12.941   3.259 -12.898  1.00 25.05           C  
ATOM    693  CG  ASN A  46     -12.768   4.762 -12.689  1.00 56.24           C  
ATOM    694  OD1 ASN A  46     -13.460   5.573 -13.290  1.00 11.82           O  
ATOM    695  ND2 ASN A  46     -11.867   5.190 -11.828  1.00  0.74           N  
ATOM    696  HN  ASN A  46     -13.868   1.062 -15.039  1.00 41.24           H  
ATOM    697  HA  ASN A  46     -14.880   3.419 -13.817  1.00 35.55           H  
ATOM    698  HB1 ASN A  46     -13.310   2.831 -11.966  1.00 34.70           H  
ATOM    699  HB2 ASN A  46     -11.969   2.816 -13.114  1.00 34.70           H  
ATOM    700 1HD2 ASN A  46     -11.284   4.518 -11.326  1.00 46.26           H  
ATOM    701 2HD2 ASN A  46     -11.798   6.181 -11.672  1.00 46.26           H  
ATOM    702  N   ALA A  47     -14.333   4.047 -16.212  1.00 17.85           N  
ATOM    703  CA  ALA A  47     -14.014   4.672 -17.499  1.00 33.13           C  
ATOM    704  C   ALA A  47     -13.504   6.130 -17.390  1.00 52.30           C  
ATOM    705  O   ALA A  47     -13.300   6.776 -18.416  1.00 12.68           O  
ATOM    706  CB  ALA A  47     -15.242   4.550 -18.411  1.00 25.78           C  
ATOM    707  HN  ALA A  47     -15.311   3.962 -15.975  1.00 41.24           H  
ATOM    708  HA  ALA A  47     -13.209   4.097 -17.960  1.00 34.79           H  
ATOM    709  HB1 ALA A  47     -14.993   4.908 -19.411  1.00 34.04           H  
ATOM    710  HB2 ALA A  47     -15.547   3.504 -18.480  1.00 34.04           H  
ATOM    711  HB3 ALA A  47     -16.066   5.144 -18.013  1.00 34.04           H  
ATOM    712  N   SER A  48     -13.266   6.642 -16.169  1.00 17.85           N  
ATOM    713  CA  SER A  48     -12.725   7.997 -15.916  1.00 31.14           C  
ATOM    714  C   SER A  48     -11.225   8.101 -16.231  1.00 52.30           C  
ATOM    715  O   SER A  48     -10.680   9.201 -16.297  1.00 12.68           O  
ATOM    716  CB  SER A  48     -12.878   8.394 -14.437  1.00 39.19           C  
ATOM    717  OG  SER A  48     -14.074   7.915 -13.860  1.00  9.73           O  
ATOM    718  HN  SER A  48     -13.445   6.053 -15.366  1.00 41.24           H  
ATOM    719  HA  SER A  48     -13.259   8.719 -16.534  1.00 34.86           H  
ATOM    720  HB1 SER A  48     -12.043   7.988 -13.864  1.00 33.19           H  
ATOM    721  HB2 SER A  48     -12.850   9.482 -14.359  1.00 33.19           H  
ATOM    722  HG  SER A  48     -13.900   6.970 -13.592  1.00 46.53           H  
ATOM    723  N   VAL A  49     -10.555   6.947 -16.325  1.00 17.85           N  
ATOM    724  CA  VAL A  49      -9.141   6.779 -16.664  1.00 29.01           C  
ATOM    725  C   VAL A  49      -9.071   6.449 -18.155  1.00 52.30           C  
ATOM    726  O   VAL A  49      -9.683   5.470 -18.588  1.00 12.68           O  
ATOM    727  CB  VAL A  49      -8.565   5.634 -15.811  1.00 42.14           C  
ATOM    728  CG1 VAL A  49      -7.157   5.214 -16.245  1.00 21.13           C  
ATOM    729  CG2 VAL A  49      -8.499   6.029 -14.327  1.00 21.13           C  
ATOM    730  HN  VAL A  49     -11.098   6.100 -16.235  1.00 41.24           H  
ATOM    731  HA  VAL A  49      -8.587   7.698 -16.465  1.00 35.28           H  
ATOM    732  HB  VAL A  49      -9.214   4.761 -15.907  1.00 30.98           H  
ATOM    733 1HG1 VAL A  49      -6.915   4.277 -15.752  1.00 34.68           H  
ATOM    734 2HG1 VAL A  49      -7.106   5.038 -17.316  1.00 34.68           H  
ATOM    735 3HG1 VAL A  49      -6.435   5.989 -15.979  1.00 34.68           H  
ATOM    736 1HG2 VAL A  49      -8.026   5.235 -13.751  1.00 34.68           H  
ATOM    737 2HG2 VAL A  49      -7.913   6.943 -14.217  1.00 34.68           H  
ATOM    738 3HG2 VAL A  49      -9.500   6.202 -13.932  1.00 34.68           H  
ATOM    739  N   ILE A  50      -8.329   7.238 -18.940  1.00 17.85           N  
ATOM    740  CA  ILE A  50      -8.416   7.160 -20.407  1.00 29.96           C  
ATOM    741  C   ILE A  50      -7.435   6.129 -20.989  1.00 52.30           C  
ATOM    742  O   ILE A  50      -6.214   6.243 -20.863  1.00 12.68           O  
ATOM    743  CB  ILE A  50      -8.361   8.551 -21.081  1.00 36.42           C  
ATOM    744  CG1 ILE A  50      -7.070   9.349 -20.795  1.00 30.53           C  
ATOM    745  CG2 ILE A  50      -9.601   9.358 -20.640  1.00 21.09           C  
ATOM    746  CD1 ILE A  50      -6.949  10.645 -21.607  1.00 29.75           C  
ATOM    747  HN  ILE A  50      -7.705   7.923 -18.495  1.00 41.24           H  
ATOM    748  HA  ILE A  50      -9.412   6.780 -20.641  1.00 34.94           H  
ATOM    749  HB  ILE A  50      -8.433   8.393 -22.159  1.00 32.62           H  
ATOM    750 1HG1 ILE A  50      -7.010   9.594 -19.735  1.00 32.79           H  
ATOM    751 2HG1 ILE A  50      -6.211   8.735 -21.056  1.00 32.79           H  
ATOM    752 1HG2 ILE A  50      -9.695  10.266 -21.232  1.00 34.99           H  
ATOM    753 2HG2 ILE A  50     -10.505   8.766 -20.788  1.00 34.99           H  
ATOM    754 3HG2 ILE A  50      -9.524   9.627 -19.585  1.00 34.99           H  
ATOM    755 1HD1 ILE A  50      -5.963  11.079 -21.443  1.00 32.62           H  
ATOM    756 2HD1 ILE A  50      -7.070  10.432 -22.670  1.00 32.62           H  
ATOM    757 3HD1 ILE A  50      -7.700  11.367 -21.290  1.00 32.62           H  
ATOM    758  N   ASN A  51      -7.994   5.082 -21.603  1.00 17.85           N  
ATOM    759  CA  ASN A  51      -7.337   3.986 -22.320  1.00 32.47           C  
ATOM    760  C   ASN A  51      -6.118   3.368 -21.600  1.00 52.30           C  
ATOM    761  O   ASN A  51      -5.046   3.283 -22.205  1.00 12.68           O  
ATOM    762  CB  ASN A  51      -7.081   4.414 -23.777  1.00 25.05           C  
ATOM    763  CG  ASN A  51      -8.371   4.556 -24.575  1.00 56.24           C  
ATOM    764  OD1 ASN A  51      -9.174   5.460 -24.386  1.00 11.82           O  
ATOM    765  ND2 ASN A  51      -8.627   3.659 -25.502  1.00  0.74           N  
ATOM    766  HN  ASN A  51      -9.010   5.013 -21.579  1.00 41.24           H  
ATOM    767  HA  ASN A  51      -8.063   3.172 -22.369  1.00 35.55           H  
ATOM    768  HB1 ASN A  51      -6.549   5.365 -23.793  1.00 34.70           H  
ATOM    769  HB2 ASN A  51      -6.458   3.670 -24.274  1.00 34.70           H  
ATOM    770 1HD2 ASN A  51      -8.136   2.761 -25.493  1.00 46.26           H  
ATOM    771 2HD2 ASN A  51      -9.455   3.780 -26.056  1.00 46.26           H  
ATOM    772  N   PRO A  52      -6.248   2.940 -20.324  1.00 23.32           N  
ATOM    773  CA  PRO A  52      -5.154   2.362 -19.539  1.00 31.08           C  
ATOM    774  C   PRO A  52      -4.650   1.023 -20.094  1.00 52.04           C  
ATOM    775  O   PRO A  52      -3.469   0.693 -19.961  1.00 12.44           O  
ATOM    776  CB  PRO A  52      -5.743   2.173 -18.133  1.00 31.75           C  
ATOM    777  CG  PRO A  52      -7.234   1.976 -18.385  1.00 32.63           C  
ATOM    778  CD  PRO A  52      -7.484   2.922 -19.551  1.00 32.64           C  
ATOM    779  HA  PRO A  52      -4.318   3.054 -19.495  1.00 34.17           H  
ATOM    780  HB1 PRO A  52      -5.316   1.317 -17.612  1.00 32.85           H  
ATOM    781  HB2 PRO A  52      -5.602   3.080 -17.548  1.00 32.85           H  
ATOM    782  HG1 PRO A  52      -7.421   0.952 -18.706  1.00 32.71           H  
ATOM    783  HG2 PRO A  52      -7.838   2.231 -17.514  1.00 32.71           H  
ATOM    784  HD1 PRO A  52      -8.327   2.573 -20.144  1.00 33.32           H  
ATOM    785  HD2 PRO A  52      -7.686   3.922 -19.170  1.00 33.32           H  
ATOM    786  N   GLY A  53      -5.555   0.249 -20.699  1.00 17.85           N  
ATOM    787  CA  GLY A  53      -5.351  -1.151 -21.040  1.00 31.13           C  
ATOM    788  C   GLY A  53      -5.959  -2.089 -20.003  1.00 52.30           C  
ATOM    789  O   GLY A  53      -6.088  -1.745 -18.827  1.00 12.68           O  
ATOM    790  HN  GLY A  53      -6.503   0.602 -20.808  1.00 41.24           H  
ATOM    791  HA1 GLY A  53      -5.826  -1.338 -21.997  1.00 34.36           H  
ATOM    792  HA2 GLY A  53      -4.289  -1.377 -21.129  1.00 34.36           H  
ATOM    793  N   ALA A  54      -6.270  -3.310 -20.425  1.00 17.85           N  
ATOM    794  CA  ALA A  54      -6.853  -4.332 -19.567  1.00 33.13           C  
ATOM    795  C   ALA A  54      -6.417  -5.729 -20.003  1.00 52.30           C  
ATOM    796  O   ALA A  54      -5.954  -5.931 -21.131  1.00 12.68           O  
ATOM    797  CB  ALA A  54      -8.383  -4.193 -19.589  1.00 25.78           C  
ATOM    798  HN  ALA A  54      -6.017  -3.570 -21.377  1.00 41.24           H  
ATOM    799  HA  ALA A  54      -6.508  -4.183 -18.542  1.00 34.79           H  
ATOM    800  HB1 ALA A  54      -8.830  -4.898 -18.886  1.00 34.04           H  
ATOM    801  HB2 ALA A  54      -8.670  -3.184 -19.298  1.00 34.04           H  
ATOM    802  HB3 ALA A  54      -8.763  -4.404 -20.589  1.00 34.04           H  
ATOM    803  N   ILE A  55      -6.682  -6.707 -19.135  1.00 17.85           N  
ATOM    804  CA  ILE A  55      -6.795  -8.103 -19.542  1.00 29.96           C  
ATOM    805  C   ILE A  55      -8.270  -8.518 -19.538  1.00 52.30           C  
ATOM    806  O   ILE A  55      -9.088  -8.035 -18.745  1.00 12.68           O  
ATOM    807  CB  ILE A  55      -5.888  -9.031 -18.706  1.00 36.42           C  
ATOM    808  CG1 ILE A  55      -6.239  -9.020 -17.204  1.00 30.53           C  
ATOM    809  CG2 ILE A  55      -4.413  -8.651 -18.929  1.00 21.09           C  
ATOM    810  CD1 ILE A  55      -5.677 -10.217 -16.429  1.00 29.75           C  
ATOM    811  HN  ILE A  55      -7.071  -6.463 -18.234  1.00 41.24           H  
ATOM    812  HA  ILE A  55      -6.459  -8.193 -20.573  1.00 34.94           H  
ATOM    813  HB  ILE A  55      -6.030 -10.046 -19.083  1.00 32.62           H  
ATOM    814 1HG1 ILE A  55      -5.885  -8.093 -16.755  1.00 32.79           H  
ATOM    815 2HG1 ILE A  55      -7.319  -9.054 -17.091  1.00 32.79           H  
ATOM    816 1HG2 ILE A  55      -3.763  -9.386 -18.461  1.00 34.99           H  
ATOM    817 2HG2 ILE A  55      -4.186  -8.633 -19.994  1.00 34.99           H  
ATOM    818 3HG2 ILE A  55      -4.199  -7.668 -18.509  1.00 34.99           H  
ATOM    819 1HD1 ILE A  55      -5.982 -10.148 -15.385  1.00 32.62           H  
ATOM    820 2HD1 ILE A  55      -6.077 -11.140 -16.844  1.00 32.62           H  
ATOM    821 3HD1 ILE A  55      -4.590 -10.239 -16.481  1.00 32.62           H  
ATOM    822  N   TYR A  56      -8.560  -9.482 -20.409  1.00 17.85           N  
ATOM    823  CA  TYR A  56      -9.826 -10.183 -20.528  1.00 31.94           C  
ATOM    824  C   TYR A  56      -9.594 -11.665 -20.283  1.00 52.30           C  
ATOM    825  O   TYR A  56      -8.657 -12.232 -20.853  1.00 12.68           O  
ATOM    826  CB  TYR A  56     -10.442 -10.003 -21.922  1.00 31.47           C  
ATOM    827  CG  TYR A  56     -10.823  -8.599 -22.344  1.00 31.95           C  
ATOM    828  CD1 TYR A  56      -9.823  -7.670 -22.696  1.00 25.51           C  
ATOM    829  CD2 TYR A  56     -12.184  -8.256 -22.476  1.00 25.51           C  
ATOM    830  CE1 TYR A  56     -10.185  -6.390 -23.149  1.00 24.03           C  
ATOM    831  CE2 TYR A  56     -12.548  -6.981 -22.946  1.00 24.03           C  
ATOM    832  CZ  TYR A  56     -11.546  -6.045 -23.269  1.00 42.96           C  
ATOM    833  OH  TYR A  56     -11.892  -4.792 -23.658  1.00 13.02           O  
ATOM    834  HN  TYR A  56      -7.819  -9.797 -21.034  1.00 41.24           H  
ATOM    835  HA  TYR A  56     -10.521  -9.800 -19.785  1.00 34.97           H  
ATOM    836  HB1 TYR A  56      -9.739 -10.397 -22.658  1.00 32.99           H  
ATOM    837  HB2 TYR A  56     -11.332 -10.630 -21.969  1.00 32.99           H  
ATOM    838  HD1 TYR A  56      -8.778  -7.940 -22.618  1.00 37.77           H  
ATOM    839  HD2 TYR A  56     -12.956  -8.971 -22.223  1.00 37.77           H  
ATOM    840  HE1 TYR A  56      -9.428  -5.667 -23.391  1.00 37.62           H  
ATOM    841  HE2 TYR A  56     -13.588  -6.710 -23.050  1.00 37.62           H  
ATOM    842  HH  TYR A  56     -11.502  -4.571 -24.508  1.00 45.56           H  
ATOM    843  N   ARG A  57     -10.495 -12.311 -19.538  1.00 20.16           N  
ATOM    844  CA  ARG A  57     -10.590 -13.772 -19.518  1.00 23.02           C  
ATOM    845  C   ARG A  57     -11.757 -14.190 -20.416  1.00 56.95           C  
ATOM    846  O   ARG A  57     -12.865 -13.672 -20.303  1.00 11.95           O  
ATOM    847  CB  ARG A  57     -10.693 -14.304 -18.075  1.00 31.97           C  
ATOM    848  CG  ARG A  57     -12.002 -13.911 -17.370  1.00 33.31           C  
ATOM    849  CD  ARG A  57     -12.012 -14.524 -15.961  1.00 33.64           C  
ATOM    850  NE  ARG A  57     -13.416 -14.429 -15.552  1.00 13.98           N  
ATOM    851  CZ  ARG A  57     -13.872 -14.287 -14.319  1.00 59.45           C  
ATOM    852  NH1 ARG A  57     -13.115 -14.202 -13.256  1.00  2.65           N  
ATOM    853  NH2 ARG A  57     -15.162 -14.229 -14.115  1.00  2.65           N  
ATOM    854  HN  ARG A  57     -11.282 -11.774 -19.165  1.00 41.33           H  
ATOM    855  HA  ARG A  57      -9.678 -14.197 -19.947  1.00 37.29           H  
ATOM    856  HB1 ARG A  57     -10.619 -15.390 -18.106  1.00 33.10           H  
ATOM    857  HB2 ARG A  57      -9.843 -13.934 -17.502  1.00 33.10           H  
ATOM    858  HG1 ARG A  57     -12.088 -12.827 -17.304  1.00 32.96           H  
ATOM    859  HG2 ARG A  57     -12.843 -14.314 -17.930  1.00 32.96           H  
ATOM    860  HD1 ARG A  57     -11.733 -15.568 -16.011  1.00 34.33           H  
ATOM    861  HD2 ARG A  57     -11.374 -13.936 -15.316  1.00 34.33           H  
ATOM    862  HE  ARG A  57     -14.132 -14.653 -16.256  1.00 43.74           H  
ATOM    863 1HH1 ARG A  57     -12.101 -14.119 -13.357  1.00 47.22           H  
ATOM    864 2HH1 ARG A  57     -13.539 -14.027 -12.368  1.00 47.22           H  
ATOM    865 1HH2 ARG A  57     -15.798 -14.104 -14.928  1.00 47.22           H  
ATOM    866 2HH2 ARG A  57     -15.540 -14.167 -13.191  1.00 47.22           H  
ATOM    867  N   CYS A  58     -11.520 -15.196 -21.245  1.00 17.85           N  
ATOM    868  CA  CYS A  58     -12.504 -15.825 -22.110  1.00 33.45           C  
ATOM    869  C   CYS A  58     -12.572 -17.301 -21.715  1.00 52.30           C  
ATOM    870  O   CYS A  58     -11.585 -18.037 -21.833  1.00 12.68           O  
ATOM    871  CB  CYS A  58     -12.123 -15.633 -23.585  1.00 29.30           C  
ATOM    872  SG  CYS A  58     -11.434 -14.028 -24.089  1.00 28.31           S  
ATOM    873  HN  CYS A  58     -10.567 -15.543 -21.315  1.00 41.24           H  
ATOM    874  HA  CYS A  58     -13.482 -15.368 -21.953  1.00 34.59           H  
ATOM    875  HB1 CYS A  58     -11.371 -16.381 -23.835  1.00 35.08           H  
ATOM    876  HB2 CYS A  58     -13.006 -15.841 -24.190  1.00 35.08           H  
ATOM    877  N   ARG A  59     -13.720 -17.734 -21.184  1.00 20.16           N  
ATOM    878  CA  ARG A  59     -13.934 -19.130 -20.790  1.00 23.02           C  
ATOM    879  C   ARG A  59     -14.035 -20.010 -22.039  1.00 56.95           C  
ATOM    880  O   ARG A  59     -14.702 -19.627 -23.000  1.00 11.95           O  
ATOM    881  CB  ARG A  59     -15.170 -19.194 -19.880  1.00 31.97           C  
ATOM    882  CG  ARG A  59     -15.559 -20.622 -19.474  1.00 33.31           C  
ATOM    883  CD  ARG A  59     -16.807 -20.529 -18.568  1.00 33.64           C  
ATOM    884  NE  ARG A  59     -16.425 -19.928 -17.280  1.00 13.98           N  
ATOM    885  CZ  ARG A  59     -15.831 -20.596 -16.298  1.00 59.45           C  
ATOM    886  NH1 ARG A  59     -15.384 -21.816 -16.440  1.00  2.65           N  
ATOM    887  NH2 ARG A  59     -15.640 -20.080 -15.115  1.00  2.65           N  
ATOM    888  HN  ARG A  59     -14.496 -17.086 -21.099  1.00 41.33           H  
ATOM    889  HA  ARG A  59     -13.070 -19.467 -20.212  1.00 37.29           H  
ATOM    890  HB1 ARG A  59     -14.963 -18.612 -18.987  1.00 33.10           H  
ATOM    891  HB2 ARG A  59     -16.014 -18.722 -20.376  1.00 33.10           H  
ATOM    892  HG1 ARG A  59     -15.821 -21.201 -20.360  1.00 32.96           H  
ATOM    893  HG2 ARG A  59     -14.726 -21.109 -18.966  1.00 32.96           H  
ATOM    894  HD1 ARG A  59     -17.549 -19.903 -19.047  1.00 34.33           H  
ATOM    895  HD2 ARG A  59     -17.188 -21.528 -18.396  1.00 34.33           H  
ATOM    896  HE  ARG A  59     -16.689 -18.971 -17.110  1.00 43.74           H  
ATOM    897 1HH1 ARG A  59     -15.426 -22.250 -17.343  1.00 47.22           H  
ATOM    898 2HH1 ARG A  59     -14.906 -22.237 -15.645  1.00 47.22           H  
ATOM    899 1HH2 ARG A  59     -15.945 -19.148 -14.899  1.00 47.22           H  
ATOM    900 2HH2 ARG A  59     -15.160 -20.651 -14.423  1.00 47.22           H  
ATOM    901  N   ILE A  60     -13.361 -21.163 -22.039  1.00 17.85           N  
ATOM    902  CA  ILE A  60     -13.344 -22.079 -23.186  1.00 29.96           C  
ATOM    903  C   ILE A  60     -14.423 -23.153 -22.984  1.00 52.30           C  
ATOM    904  O   ILE A  60     -14.573 -23.685 -21.884  1.00 12.68           O  
ATOM    905  CB  ILE A  60     -11.932 -22.677 -23.400  1.00 36.42           C  
ATOM    906  CG1 ILE A  60     -10.866 -21.565 -23.577  1.00 30.53           C  
ATOM    907  CG2 ILE A  60     -11.934 -23.643 -24.601  1.00 21.09           C  
ATOM    908  CD1 ILE A  60      -9.423 -22.079 -23.538  1.00 29.75           C  
ATOM    909  HN  ILE A  60     -12.840 -21.444 -21.211  1.00 41.24           H  
ATOM    910  HA  ILE A  60     -13.594 -21.515 -24.086  1.00 34.94           H  
ATOM    911  HB  ILE A  60     -11.675 -23.250 -22.509  1.00 32.62           H  
ATOM    912 1HG1 ILE A  60     -11.031 -21.044 -24.520  1.00 32.79           H  
ATOM    913 2HG1 ILE A  60     -10.958 -20.833 -22.776  1.00 32.79           H  
ATOM    914 1HG2 ILE A  60     -10.943 -24.063 -24.751  1.00 34.99           H  
ATOM    915 2HG2 ILE A  60     -12.603 -24.480 -24.414  1.00 34.99           H  
ATOM    916 3HG2 ILE A  60     -12.231 -23.119 -25.508  1.00 34.99           H  
ATOM    917 1HD1 ILE A  60      -8.733 -21.238 -23.597  1.00 32.62           H  
ATOM    918 2HD1 ILE A  60      -9.246 -22.620 -22.609  1.00 32.62           H  
ATOM    919 3HD1 ILE A  60      -9.228 -22.731 -24.386  1.00 32.62           H  
ATOM    920  N   GLY A  61     -15.181 -23.485 -24.037  1.00 17.85           N  
ATOM    921  CA  GLY A  61     -16.275 -24.456 -23.956  1.00 31.13           C  
ATOM    922  C   GLY A  61     -17.551 -23.808 -23.423  1.00 52.30           C  
ATOM    923  O   GLY A  61     -18.175 -23.027 -24.138  1.00 12.68           O  
ATOM    924  HN  GLY A  61     -15.047 -22.986 -24.912  1.00 41.24           H  
ATOM    925  HA1 GLY A  61     -16.481 -24.851 -24.950  1.00 34.36           H  
ATOM    926  HA2 GLY A  61     -15.992 -25.292 -23.314  1.00 34.36           H  
ATOM    927  N   LYS A  62     -17.944 -24.122 -22.178  1.00 20.16           N  
ATOM    928  CA  LYS A  62     -19.181 -23.648 -21.525  1.00 23.83           C  
ATOM    929  C   LYS A  62     -19.201 -22.130 -21.272  1.00 56.95           C  
ATOM    930  O   LYS A  62     -19.042 -21.667 -20.145  1.00 11.95           O  
ATOM    931  CB  LYS A  62     -19.454 -24.451 -20.236  1.00 31.67           C  
ATOM    932  CG  LYS A  62     -19.645 -25.939 -20.551  1.00 32.62           C  
ATOM    933  CD  LYS A  62     -20.170 -26.759 -19.362  1.00 30.36           C  
ATOM    934  CE  LYS A  62     -20.528 -28.182 -19.813  1.00 31.50           C  
ATOM    935  NZ  LYS A  62     -19.361 -28.894 -20.379  1.00 18.88           N1+
ATOM    936  HN  LYS A  62     -17.374 -24.786 -21.671  1.00 41.33           H  
ATOM    937  HA  LYS A  62     -20.008 -23.850 -22.206  1.00 36.84           H  
ATOM    938  HB1 LYS A  62     -18.628 -24.329 -19.533  1.00 33.22           H  
ATOM    939  HB2 LYS A  62     -20.366 -24.070 -19.774  1.00 33.22           H  
ATOM    940  HG1 LYS A  62     -20.349 -26.039 -21.380  1.00 32.34           H  
ATOM    941  HG2 LYS A  62     -18.680 -26.341 -20.852  1.00 32.34           H  
ATOM    942  HD1 LYS A  62     -19.414 -26.795 -18.576  1.00 34.10           H  
ATOM    943  HD2 LYS A  62     -21.069 -26.285 -18.965  1.00 34.10           H  
ATOM    944  HE1 LYS A  62     -20.939 -28.742 -18.970  1.00 35.85           H  
ATOM    945  HE2 LYS A  62     -21.304 -28.111 -20.581  1.00 35.85           H  
ATOM    946  HZ1 LYS A  62     -18.864 -28.304 -21.065  1.00 43.55           H  
ATOM    947  HZ2 LYS A  62     -18.715 -29.238 -19.687  1.00 43.55           H  
ATOM    948  HZ3 LYS A  62     -19.641 -29.636 -21.037  1.00 43.55           H  
ATOM    949  N   ASN A  63     -19.394 -21.364 -22.344  1.00 17.85           N  
ATOM    950  CA  ASN A  63     -19.368 -19.908 -22.367  1.00 32.47           C  
ATOM    951  C   ASN A  63     -20.292 -19.398 -23.491  1.00 52.30           C  
ATOM    952  O   ASN A  63     -20.003 -19.675 -24.662  1.00 12.68           O  
ATOM    953  CB  ASN A  63     -17.909 -19.475 -22.588  1.00 25.05           C  
ATOM    954  CG  ASN A  63     -17.694 -17.969 -22.613  1.00 56.24           C  
ATOM    955  OD1 ASN A  63     -18.618 -17.172 -22.579  1.00 11.82           O  
ATOM    956  ND2 ASN A  63     -16.452 -17.555 -22.717  1.00  0.74           N  
ATOM    957  HN  ASN A  63     -19.381 -21.839 -23.242  1.00 41.24           H  
ATOM    958  HA  ASN A  63     -19.686 -19.522 -21.399  1.00 35.55           H  
ATOM    959  HB1 ASN A  63     -17.297 -19.896 -21.795  1.00 34.70           H  
ATOM    960  HB2 ASN A  63     -17.542 -19.883 -23.527  1.00 34.70           H  
ATOM    961 1HD2 ASN A  63     -15.703 -18.238 -22.862  1.00 46.26           H  
ATOM    962 2HD2 ASN A  63     -16.311 -16.543 -22.771  1.00 46.26           H  
ATOM    963  N   PRO A  64     -21.355 -18.623 -23.180  1.00 23.32           N  
ATOM    964  CA  PRO A  64     -22.251 -18.030 -24.175  1.00 31.08           C  
ATOM    965  C   PRO A  64     -21.485 -17.226 -25.233  1.00 52.04           C  
ATOM    966  O   PRO A  64     -20.784 -16.261 -24.917  1.00 12.44           O  
ATOM    967  CB  PRO A  64     -23.229 -17.151 -23.386  1.00 31.75           C  
ATOM    968  CG  PRO A  64     -23.268 -17.822 -22.015  1.00 32.63           C  
ATOM    969  CD  PRO A  64     -21.830 -18.303 -21.841  1.00 32.64           C  
ATOM    970  HA  PRO A  64     -22.812 -18.833 -24.655  1.00 34.17           H  
ATOM    971  HB1 PRO A  64     -22.835 -16.139 -23.275  1.00 32.85           H  
ATOM    972  HB2 PRO A  64     -24.215 -17.125 -23.851  1.00 32.85           H  
ATOM    973  HG1 PRO A  64     -23.559 -17.124 -21.229  1.00 32.71           H  
ATOM    974  HG2 PRO A  64     -23.943 -18.679 -22.043  1.00 32.71           H  
ATOM    975  HD1 PRO A  64     -21.219 -17.502 -21.423  1.00 33.32           H  
ATOM    976  HD2 PRO A  64     -21.813 -19.175 -21.186  1.00 33.32           H  
ATOM    977  N   GLY A  65     -21.541 -17.690 -26.486  1.00 17.85           N  
ATOM    978  CA  GLY A  65     -20.816 -17.101 -27.614  1.00 31.13           C  
ATOM    979  C   GLY A  65     -19.283 -17.136 -27.508  1.00 52.30           C  
ATOM    980  O   GLY A  65     -18.634 -16.465 -28.301  1.00 12.68           O  
ATOM    981  HN  GLY A  65     -22.113 -18.501 -26.671  1.00 41.24           H  
ATOM    982  HA1 GLY A  65     -21.098 -17.628 -28.525  1.00 34.36           H  
ATOM    983  HA2 GLY A  65     -21.117 -16.057 -27.719  1.00 34.36           H  
ATOM    984  N   GLN A  66     -18.689 -17.851 -26.537  1.00 17.85           N  
ATOM    985  CA  GLN A  66     -17.261 -17.736 -26.178  1.00 31.88           C  
ATOM    986  C   GLN A  66     -16.853 -16.318 -25.697  1.00 52.30           C  
ATOM    987  O   GLN A  66     -15.747 -15.845 -25.961  1.00 12.68           O  
ATOM    988  CB  GLN A  66     -16.334 -18.296 -27.281  1.00 31.87           C  
ATOM    989  CG  GLN A  66     -16.518 -19.766 -27.693  1.00 29.80           C  
ATOM    990  CD  GLN A  66     -16.366 -20.781 -26.559  1.00 55.63           C  
ATOM    991  OE1 GLN A  66     -15.269 -21.229 -26.217  1.00 11.29           O  
ATOM    992  NE2 GLN A  66     -17.460 -21.055 -25.869  1.00  0.00           N  
ATOM    993  HN  GLN A  66     -19.287 -18.386 -25.912  1.00 41.24           H  
ATOM    994  HA  GLN A  66     -17.110 -18.371 -25.308  1.00 34.88           H  
ATOM    995  HB1 GLN A  66     -16.419 -17.679 -28.175  1.00 32.57           H  
ATOM    996  HB2 GLN A  66     -15.317 -18.193 -26.935  1.00 32.57           H  
ATOM    997  HG1 GLN A  66     -17.503 -19.883 -28.146  1.00 33.19           H  
ATOM    998  HG2 GLN A  66     -15.779 -19.999 -28.459  1.00 33.19           H  
ATOM    999 1HE2 GLN A  66     -18.331 -20.583 -26.062  1.00 46.44           H  
ATOM   1000 2HE2 GLN A  66     -17.462 -21.796 -25.170  1.00 46.44           H  
ATOM   1001  N   THR A  67     -17.757 -15.636 -24.978  1.00 17.85           N  
ATOM   1002  CA  THR A  67     -17.608 -14.254 -24.484  1.00 30.67           C  
ATOM   1003  C   THR A  67     -16.360 -14.027 -23.609  1.00 52.30           C  
ATOM   1004  O   THR A  67     -15.986 -14.866 -22.786  1.00 12.68           O  
ATOM   1005  CB  THR A  67     -18.891 -13.844 -23.734  1.00 44.42           C  
ATOM   1006  OG1 THR A  67     -19.961 -13.837 -24.650  1.00  9.00           O  
ATOM   1007  CG2 THR A  67     -18.853 -12.440 -23.123  1.00 23.70           C  
ATOM   1008  HN  THR A  67     -18.625 -16.111 -24.744  1.00 41.24           H  
ATOM   1009  HA  THR A  67     -17.518 -13.605 -25.355  1.00 35.41           H  
ATOM   1010  HB  THR A  67     -19.101 -14.563 -22.942  1.00 32.13           H  
ATOM   1011 1HG2 THR A  67     -19.848 -12.179 -22.761  1.00 34.17           H  
ATOM   1012 2HG2 THR A  67     -18.166 -12.415 -22.277  1.00 34.17           H  
ATOM   1013 3HG2 THR A  67     -18.550 -11.711 -23.875  1.00 34.17           H  
ATOM   1014  HG1 THR A  67     -20.296 -14.761 -24.740  1.00 45.94           H  
ATOM   1015  N   CYS A  68     -15.781 -12.824 -23.715  1.00 17.85           N  
ATOM   1016  CA  CYS A  68     -14.576 -12.388 -23.013  1.00 33.45           C  
ATOM   1017  C   CYS A  68     -14.907 -11.335 -21.940  1.00 52.30           C  
ATOM   1018  O   CYS A  68     -15.265 -10.193 -22.238  1.00 12.68           O  
ATOM   1019  CB  CYS A  68     -13.577 -11.864 -24.046  1.00 29.30           C  
ATOM   1020  SG  CYS A  68     -12.897 -13.108 -25.173  1.00 28.31           S  
ATOM   1021  HN  CYS A  68     -16.177 -12.166 -24.370  1.00 41.24           H  
ATOM   1022  HA  CYS A  68     -14.117 -13.244 -22.519  1.00 34.59           H  
ATOM   1023  HB1 CYS A  68     -14.069 -11.091 -24.639  1.00 35.08           H  
ATOM   1024  HB2 CYS A  68     -12.745 -11.396 -23.523  1.00 35.08           H  
ATOM   1025  N   GLU A  69     -14.749 -11.735 -20.680  1.00 14.43           N  
ATOM   1026  CA  GLU A  69     -14.981 -10.931 -19.486  1.00 33.34           C  
ATOM   1027  C   GLU A  69     -13.759 -10.030 -19.241  1.00 50.24           C  
ATOM   1028  O   GLU A  69     -12.662 -10.531 -18.968  1.00 12.20           O  
ATOM   1029  CB  GLU A  69     -15.201 -11.859 -18.272  1.00 33.89           C  
ATOM   1030  CG  GLU A  69     -16.190 -13.022 -18.477  1.00 32.45           C  
ATOM   1031  CD  GLU A  69     -16.122 -13.972 -17.277  1.00 59.38           C  
ATOM   1032  OE1 GLU A  69     -16.675 -13.625 -16.210  1.00  4.14           O  
ATOM   1033  OE2 GLU A  69     -15.410 -15.001 -17.345  1.00  4.14           O  
ATOM   1034  HN  GLU A  69     -14.342 -12.657 -20.522  1.00 41.97           H  
ATOM   1035  HA  GLU A  69     -15.871 -10.318 -19.627  1.00 35.75           H  
ATOM   1036  HB1 GLU A  69     -14.245 -12.300 -17.999  1.00 31.40           H  
ATOM   1037  HB2 GLU A  69     -15.535 -11.253 -17.429  1.00 31.40           H  
ATOM   1038  HG1 GLU A  69     -17.201 -12.626 -18.590  1.00 30.54           H  
ATOM   1039  HG2 GLU A  69     -15.939 -13.585 -19.378  1.00 30.54           H  
ATOM   1040  N   GLN A  70     -13.925  -8.699 -19.300  1.00 17.85           N  
ATOM   1041  CA  GLN A  70     -12.836  -7.769 -18.957  1.00 31.88           C  
ATOM   1042  C   GLN A  70     -12.633  -7.722 -17.434  1.00 52.30           C  
ATOM   1043  O   GLN A  70     -13.604  -7.757 -16.675  1.00 12.68           O  
ATOM   1044  CB  GLN A  70     -13.092  -6.360 -19.524  1.00 31.87           C  
ATOM   1045  CG  GLN A  70     -11.773  -5.578 -19.665  1.00 29.80           C  
ATOM   1046  CD  GLN A  70     -11.975  -4.077 -19.833  1.00 55.63           C  
ATOM   1047  OE1 GLN A  70     -12.236  -3.370 -18.869  1.00 11.29           O  
ATOM   1048  NE2 GLN A  70     -11.997  -3.544 -21.042  1.00  0.00           N  
ATOM   1049  HN  GLN A  70     -14.832  -8.316 -19.521  1.00 41.24           H  
ATOM   1050  HA  GLN A  70     -11.921  -8.147 -19.414  1.00 34.88           H  
ATOM   1051  HB1 GLN A  70     -13.575  -6.425 -20.498  1.00 32.57           H  
ATOM   1052  HB2 GLN A  70     -13.756  -5.825 -18.847  1.00 32.57           H  
ATOM   1053  HG1 GLN A  70     -11.173  -5.706 -18.766  1.00 33.19           H  
ATOM   1054  HG2 GLN A  70     -11.197  -5.974 -20.498  1.00 33.19           H  
ATOM   1055 1HE2 GLN A  70     -11.964  -4.107 -21.889  1.00 46.44           H  
ATOM   1056 2HE2 GLN A  70     -12.109  -2.524 -21.057  1.00 46.44           H  
ATOM   1057  N   LEU A  71     -11.372  -7.625 -16.989  1.00 17.85           N  
ATOM   1058  CA  LEU A  71     -11.020  -7.666 -15.570  1.00 30.23           C  
ATOM   1059  C   LEU A  71     -10.456  -6.332 -15.056  1.00 52.30           C  
ATOM   1060  O   LEU A  71      -9.444  -5.826 -15.538  1.00 12.68           O  
ATOM   1061  CB  LEU A  71     -10.062  -8.841 -15.312  1.00 28.24           C  
ATOM   1062  CG  LEU A  71     -10.600 -10.224 -15.741  1.00 44.00           C  
ATOM   1063  CD1 LEU A  71      -9.527 -11.301 -15.565  1.00 17.98           C  
ATOM   1064  CD2 LEU A  71     -11.828 -10.629 -14.918  1.00 17.98           C  
ATOM   1065  HN  LEU A  71     -10.604  -7.620 -17.660  1.00 41.24           H  
ATOM   1066  HA  LEU A  71     -11.921  -7.862 -14.991  1.00 35.12           H  
ATOM   1067  HB1 LEU A  71      -9.132  -8.643 -15.841  1.00 33.54           H  
ATOM   1068  HB2 LEU A  71      -9.842  -8.865 -14.248  1.00 33.54           H  
ATOM   1069  HG  LEU A  71     -10.869 -10.203 -16.797  1.00 30.76           H  
ATOM   1070 1HD1 LEU A  71      -9.885 -12.234 -15.988  1.00 35.39           H  
ATOM   1071 2HD1 LEU A  71      -8.617 -11.008 -16.086  1.00 35.39           H  
ATOM   1072 3HD1 LEU A  71      -9.309 -11.457 -14.512  1.00 35.39           H  
ATOM   1073 1HD2 LEU A  71     -12.140 -11.634 -15.196  1.00 35.39           H  
ATOM   1074 2HD2 LEU A  71     -11.594 -10.609 -13.852  1.00 35.39           H  
ATOM   1075 3HD2 LEU A  71     -12.660  -9.955 -15.123  1.00 35.39           H  
ATOM   1076  N   GLN A  72     -11.058  -5.832 -13.967  1.00 17.85           N  
ATOM   1077  CA  GLN A  72     -10.503  -4.804 -13.079  1.00 31.88           C  
ATOM   1078  C   GLN A  72      -9.375  -5.422 -12.242  1.00 52.30           C  
ATOM   1079  O   GLN A  72      -9.647  -6.359 -11.494  1.00 12.68           O  
ATOM   1080  CB  GLN A  72     -11.651  -4.270 -12.189  1.00 31.87           C  
ATOM   1081  CG  GLN A  72     -11.260  -3.491 -10.914  1.00 29.80           C  
ATOM   1082  CD  GLN A  72     -10.659  -2.113 -11.173  1.00 55.63           C  
ATOM   1083  OE1 GLN A  72     -11.228  -1.303 -11.896  1.00 11.29           O  
ATOM   1084  NE2 GLN A  72      -9.554  -1.797 -10.520  1.00  0.00           N  
ATOM   1085  HN  GLN A  72     -11.900  -6.287 -13.648  1.00 41.24           H  
ATOM   1086  HA  GLN A  72     -10.100  -3.983 -13.674  1.00 34.88           H  
ATOM   1087  HB1 GLN A  72     -12.306  -3.653 -12.802  1.00 32.57           H  
ATOM   1088  HB2 GLN A  72     -12.239  -5.126 -11.853  1.00 32.57           H  
ATOM   1089  HG1 GLN A  72     -12.162  -3.339 -10.320  1.00 33.19           H  
ATOM   1090  HG2 GLN A  72     -10.582  -4.087 -10.303  1.00 33.19           H  
ATOM   1091 1HE2 GLN A  72      -9.139  -2.429  -9.830  1.00 46.44           H  
ATOM   1092 2HE2 GLN A  72      -9.144  -0.883 -10.649  1.00 46.44           H  
ATOM   1093  N   LEU A  73      -8.155  -4.878 -12.313  1.00 17.85           N  
ATOM   1094  CA  LEU A  73      -7.014  -5.259 -11.467  1.00 30.23           C  
ATOM   1095  C   LEU A  73      -6.659  -4.074 -10.557  1.00 52.30           C  
ATOM   1096  O   LEU A  73      -6.698  -2.927 -11.004  1.00 12.68           O  
ATOM   1097  CB  LEU A  73      -5.806  -5.658 -12.347  1.00 28.24           C  
ATOM   1098  CG  LEU A  73      -5.910  -7.051 -13.003  1.00 44.00           C  
ATOM   1099  CD1 LEU A  73      -4.941  -7.153 -14.184  1.00 17.98           C  
ATOM   1100  CD2 LEU A  73      -5.564  -8.173 -12.024  1.00 17.98           C  
ATOM   1101  HN  LEU A  73      -8.028  -4.064 -12.900  1.00 41.24           H  
ATOM   1102  HA  LEU A  73      -7.287  -6.098 -10.826  1.00 35.12           H  
ATOM   1103  HB1 LEU A  73      -5.690  -4.901 -13.125  1.00 33.54           H  
ATOM   1104  HB2 LEU A  73      -4.903  -5.636 -11.736  1.00 33.54           H  
ATOM   1105  HG  LEU A  73      -6.922  -7.207 -13.376  1.00 30.76           H  
ATOM   1106 1HD1 LEU A  73      -4.888  -8.183 -14.531  1.00 35.39           H  
ATOM   1107 2HD1 LEU A  73      -5.302  -6.523 -14.994  1.00 35.39           H  
ATOM   1108 3HD1 LEU A  73      -3.949  -6.824 -13.880  1.00 35.39           H  
ATOM   1109 1HD2 LEU A  73      -5.742  -9.135 -12.500  1.00 35.39           H  
ATOM   1110 2HD2 LEU A  73      -4.522  -8.107 -11.714  1.00 35.39           H  
ATOM   1111 3HD2 LEU A  73      -6.195  -8.084 -11.148  1.00 35.39           H  
ATOM   1112  N   GLY A  74      -6.258  -4.330  -9.303  1.00 17.85           N  
ATOM   1113  CA  GLY A  74      -5.998  -3.281  -8.304  1.00 31.13           C  
ATOM   1114  C   GLY A  74      -7.220  -2.398  -7.988  1.00 52.30           C  
ATOM   1115  O   GLY A  74      -8.366  -2.798  -8.220  1.00 12.68           O  
ATOM   1116  HN  GLY A  74      -6.154  -5.293  -9.005  1.00 41.24           H  
ATOM   1117  HA1 GLY A  74      -5.663  -3.742  -7.375  1.00 34.36           H  
ATOM   1118  HA2 GLY A  74      -5.193  -2.639  -8.665  1.00 34.36           H  
ATOM   1119  N   SER A  75      -6.975  -1.187  -7.463  1.00 17.85           N  
ATOM   1120  CA  SER A  75      -8.010  -0.176  -7.171  1.00 31.14           C  
ATOM   1121  C   SER A  75      -8.813   0.276  -8.412  1.00 52.30           C  
ATOM   1122  O   SER A  75      -8.227   0.510  -9.474  1.00 12.68           O  
ATOM   1123  CB  SER A  75      -7.387   1.094  -6.576  1.00 39.19           C  
ATOM   1124  OG  SER A  75      -6.767   0.860  -5.329  1.00  9.73           O  
ATOM   1125  HN  SER A  75      -6.013  -0.955  -7.200  1.00 41.24           H  
ATOM   1126  HA  SER A  75      -8.683  -0.598  -6.427  1.00 34.86           H  
ATOM   1127  HB1 SER A  75      -6.651   1.502  -7.272  1.00 33.19           H  
ATOM   1128  HB2 SER A  75      -8.175   1.830  -6.441  1.00 33.19           H  
ATOM   1129  HG  SER A  75      -5.898   0.364  -5.548  1.00 46.53           H  
ATOM   1130  N   PRO A  76     -10.141   0.499  -8.305  1.00 23.32           N  
ATOM   1131  CA  PRO A  76     -10.922   1.157  -9.357  1.00 31.08           C  
ATOM   1132  C   PRO A  76     -10.694   2.676  -9.344  1.00 52.04           C  
ATOM   1133  O   PRO A  76     -10.431   3.268 -10.397  1.00 12.44           O  
ATOM   1134  CB  PRO A  76     -12.375   0.762  -9.080  1.00 31.75           C  
ATOM   1135  CG  PRO A  76     -12.414   0.555  -7.564  1.00 32.63           C  
ATOM   1136  CD  PRO A  76     -11.011   0.042  -7.230  1.00 32.64           C  
ATOM   1137  HA  PRO A  76     -10.637   0.780 -10.339  1.00 34.17           H  
ATOM   1138  HB1 PRO A  76     -13.081   1.527  -9.406  1.00 32.85           H  
ATOM   1139  HB2 PRO A  76     -12.591  -0.185  -9.578  1.00 32.85           H  
ATOM   1140  HG1 PRO A  76     -12.585   1.510  -7.065  1.00 32.71           H  
ATOM   1141  HG2 PRO A  76     -13.182  -0.163  -7.276  1.00 32.71           H  
ATOM   1142  HD1 PRO A  76     -10.690   0.430  -6.262  1.00 33.32           H  
ATOM   1143  HD2 PRO A  76     -11.016  -1.049  -7.213  1.00 33.32           H  
ATOM   1144  N   ASN A  77     -10.667   3.283  -8.149  1.00 17.85           N  
ATOM   1145  CA  ASN A  77     -10.074   4.594  -7.859  1.00 32.47           C  
ATOM   1146  C   ASN A  77      -8.559   4.607  -8.134  1.00 52.30           C  
ATOM   1147  O   ASN A  77      -7.991   3.580  -8.496  1.00 12.68           O  
ATOM   1148  CB  ASN A  77     -10.362   4.931  -6.381  1.00 25.05           C  
ATOM   1149  CG  ASN A  77      -9.994   3.783  -5.449  1.00 56.24           C  
ATOM   1150  OD1 ASN A  77     -10.785   2.874  -5.247  1.00 11.82           O  
ATOM   1151  ND2 ASN A  77      -8.802   3.764  -4.886  1.00  0.74           N  
ATOM   1152  HN  ASN A  77     -10.882   2.713  -7.337  1.00 41.24           H  
ATOM   1153  HA  ASN A  77     -10.538   5.351  -8.492  1.00 35.55           H  
ATOM   1154  HB1 ASN A  77      -9.835   5.835  -6.076  1.00 34.70           H  
ATOM   1155  HB2 ASN A  77     -11.430   5.119  -6.265  1.00 34.70           H  
ATOM   1156 1HD2 ASN A  77      -8.064   4.435  -5.107  1.00 46.26           H  
ATOM   1157 2HD2 ASN A  77      -8.562   2.928  -4.375  1.00 46.26           H  
ATOM   1158  N   GLY A  78      -7.881   5.739  -7.911  1.00 17.85           N  
ATOM   1159  CA  GLY A  78      -6.415   5.786  -7.884  1.00 31.13           C  
ATOM   1160  C   GLY A  78      -5.831   4.923  -6.754  1.00 52.30           C  
ATOM   1161  O   GLY A  78      -6.320   4.967  -5.621  1.00 12.68           O  
ATOM   1162  HN  GLY A  78      -8.387   6.574  -7.660  1.00 41.24           H  
ATOM   1163  HA1 GLY A  78      -6.031   5.437  -8.843  1.00 34.36           H  
ATOM   1164  HA2 GLY A  78      -6.080   6.813  -7.742  1.00 34.36           H  
ATOM   1165  N   GLU A  79      -4.809   4.132  -7.083  1.00 14.43           N  
ATOM   1166  CA  GLU A  79      -4.086   3.223  -6.192  1.00 33.34           C  
ATOM   1167  C   GLU A  79      -3.098   3.970  -5.273  1.00 50.24           C  
ATOM   1168  O   GLU A  79      -2.195   4.644  -5.780  1.00 12.20           O  
ATOM   1169  CB  GLU A  79      -3.300   2.237  -7.071  1.00 33.89           C  
ATOM   1170  CG  GLU A  79      -2.739   1.030  -6.305  1.00 32.45           C  
ATOM   1171  CD  GLU A  79      -3.615  -0.186  -6.587  1.00 59.38           C  
ATOM   1172  OE1 GLU A  79      -4.737  -0.222  -6.029  1.00  4.14           O  
ATOM   1173  OE2 GLU A  79      -3.216  -0.998  -7.462  1.00  4.14           O  
ATOM   1174  HN  GLU A  79      -4.551   4.097  -8.073  1.00 41.97           H  
ATOM   1175  HA  GLU A  79      -4.808   2.661  -5.603  1.00 35.75           H  
ATOM   1176  HB1 GLU A  79      -3.947   1.877  -7.873  1.00 31.40           H  
ATOM   1177  HB2 GLU A  79      -2.468   2.762  -7.542  1.00 31.40           H  
ATOM   1178  HG1 GLU A  79      -1.719   0.834  -6.641  1.00 30.54           H  
ATOM   1179  HG2 GLU A  79      -2.707   1.229  -5.233  1.00 30.54           H  
ATOM   1180  N   PRO A  80      -3.152   3.778  -3.939  1.00 23.32           N  
ATOM   1181  CA  PRO A  80      -2.112   4.253  -3.024  1.00 31.08           C  
ATOM   1182  C   PRO A  80      -0.756   3.598  -3.334  1.00 52.04           C  
ATOM   1183  O   PRO A  80      -0.652   2.373  -3.379  1.00 12.44           O  
ATOM   1184  CB  PRO A  80      -2.608   3.911  -1.612  1.00 31.75           C  
ATOM   1185  CG  PRO A  80      -4.121   3.781  -1.783  1.00 32.63           C  
ATOM   1186  CD  PRO A  80      -4.248   3.192  -3.185  1.00 32.64           C  
ATOM   1187  HA  PRO A  80      -2.034   5.336  -3.124  1.00 34.17           H  
ATOM   1188  HB1 PRO A  80      -2.204   2.950  -1.288  1.00 32.85           H  
ATOM   1189  HB2 PRO A  80      -2.350   4.692  -0.895  1.00 32.85           H  
ATOM   1190  HG1 PRO A  80      -4.561   3.129  -1.027  1.00 32.71           H  
ATOM   1191  HG2 PRO A  80      -4.582   4.769  -1.757  1.00 32.71           H  
ATOM   1192  HD1 PRO A  80      -4.125   2.108  -3.148  1.00 33.32           H  
ATOM   1193  HD2 PRO A  80      -5.218   3.452  -3.609  1.00 33.32           H  
ATOM   1194  N   CYS A  81       0.282   4.416  -3.554  1.00 17.85           N  
ATOM   1195  CA  CYS A  81       1.512   3.960  -4.216  1.00 33.45           C  
ATOM   1196  C   CYS A  81       2.836   4.486  -3.625  1.00 52.30           C  
ATOM   1197  O   CYS A  81       3.886   4.255  -4.217  1.00 12.68           O  
ATOM   1198  CB  CYS A  81       1.356   4.228  -5.722  1.00 29.30           C  
ATOM   1199  SG  CYS A  81       1.093   5.951  -6.244  1.00 28.31           S  
ATOM   1200  HN  CYS A  81       0.087   5.407  -3.579  1.00 41.24           H  
ATOM   1201  HA  CYS A  81       1.577   2.878  -4.102  1.00 34.59           H  
ATOM   1202  HB1 CYS A  81       2.230   3.839  -6.247  1.00 35.08           H  
ATOM   1203  HB2 CYS A  81       0.491   3.656  -6.063  1.00 35.08           H  
ATOM   1204  N   GLY A  82       2.811   5.180  -2.478  1.00 17.85           N  
ATOM   1205  CA  GLY A  82       3.998   5.747  -1.818  1.00 31.13           C  
ATOM   1206  C   GLY A  82       3.686   7.082  -1.134  1.00 52.30           C  
ATOM   1207  O   GLY A  82       2.579   7.598  -1.288  1.00 12.68           O  
ATOM   1208  HN  GLY A  82       1.915   5.381  -2.055  1.00 41.24           H  
ATOM   1209  HA1 GLY A  82       4.370   5.043  -1.074  1.00 34.36           H  
ATOM   1210  HA2 GLY A  82       4.785   5.916  -2.553  1.00 34.36           H  
ATOM   1211  N   LYS A  83       4.650   7.670  -0.405  1.00 20.16           N  
ATOM   1212  CA  LYS A  83       4.474   9.010   0.197  1.00 23.83           C  
ATOM   1213  C   LYS A  83       4.606  10.137  -0.831  1.00 56.95           C  
ATOM   1214  O   LYS A  83       3.978  11.181  -0.690  1.00 11.95           O  
ATOM   1215  CB  LYS A  83       5.476   9.242   1.339  1.00 31.67           C  
ATOM   1216  CG  LYS A  83       5.308   8.246   2.501  1.00 32.62           C  
ATOM   1217  CD  LYS A  83       6.155   8.609   3.735  1.00 30.36           C  
ATOM   1218  CE  LYS A  83       7.563   7.996   3.768  1.00 31.50           C  
ATOM   1219  NZ  LYS A  83       8.397   8.382   2.608  1.00 18.88           N1+
ATOM   1220  HN  LYS A  83       5.562   7.226  -0.324  1.00 41.33           H  
ATOM   1221  HA  LYS A  83       3.462   9.083   0.601  1.00 36.84           H  
ATOM   1222  HB1 LYS A  83       6.488   9.198   0.941  1.00 33.22           H  
ATOM   1223  HB2 LYS A  83       5.314  10.250   1.725  1.00 33.22           H  
ATOM   1224  HG1 LYS A  83       4.259   8.261   2.801  1.00 32.34           H  
ATOM   1225  HG2 LYS A  83       5.550   7.235   2.173  1.00 32.34           H  
ATOM   1226  HD1 LYS A  83       6.224   9.694   3.832  1.00 34.10           H  
ATOM   1227  HD2 LYS A  83       5.628   8.242   4.617  1.00 34.10           H  
ATOM   1228  HE1 LYS A  83       8.053   8.320   4.689  1.00 35.85           H  
ATOM   1229  HE2 LYS A  83       7.469   6.907   3.803  1.00 35.85           H  
ATOM   1230  HZ1 LYS A  83       8.035   7.942   1.750  1.00 43.55           H  
ATOM   1231  HZ2 LYS A  83       8.428   9.392   2.484  1.00 43.55           H  
ATOM   1232  HZ3 LYS A  83       9.336   8.030   2.710  1.00 43.55           H  
ATOM   1233  N   THR A  84       5.358   9.874  -1.900  1.00 17.85           N  
ATOM   1234  CA  THR A  84       5.721  10.814  -2.973  1.00 30.67           C  
ATOM   1235  C   THR A  84       4.982  10.470  -4.274  1.00 52.30           C  
ATOM   1236  O   THR A  84       5.545  10.559  -5.372  1.00 12.68           O  
ATOM   1237  CB  THR A  84       7.252  10.866  -3.174  1.00 44.42           C  
ATOM   1238  OG1 THR A  84       7.968  10.454  -2.025  1.00  9.00           O  
ATOM   1239  CG2 THR A  84       7.716  12.270  -3.556  1.00 23.70           C  
ATOM   1240  HN  THR A  84       5.855   8.987  -1.880  1.00 41.24           H  
ATOM   1241  HA  THR A  84       5.388  11.810  -2.675  1.00 35.41           H  
ATOM   1242  HB  THR A  84       7.534  10.183  -3.976  1.00 32.13           H  
ATOM   1243 1HG2 THR A  84       8.765  12.244  -3.839  1.00 34.17           H  
ATOM   1244 2HG2 THR A  84       7.146  12.625  -4.415  1.00 34.17           H  
ATOM   1245 3HG2 THR A  84       7.573  12.950  -2.715  1.00 34.17           H  
ATOM   1246  HG1 THR A  84       7.709   9.510  -1.850  1.00 45.94           H  
ATOM   1247  N   CYS A  85       3.751   9.962  -4.126  1.00 17.85           N  
ATOM   1248  CA  CYS A  85       3.055   9.211  -5.153  1.00 33.45           C  
ATOM   1249  C   CYS A  85       1.591   9.620  -5.312  1.00 52.30           C  
ATOM   1250  O   CYS A  85       0.838   9.697  -4.344  1.00 12.68           O  
ATOM   1251  CB  CYS A  85       3.213   7.708  -4.911  1.00 29.30           C  
ATOM   1252  SG  CYS A  85       2.968   6.725  -6.410  1.00 28.31           S  
ATOM   1253  HN  CYS A  85       3.344   9.958  -3.203  1.00 41.24           H  
ATOM   1254  HA  CYS A  85       3.559   9.420  -6.084  1.00 34.59           H  
ATOM   1255  HB1 CYS A  85       4.223   7.515  -4.558  1.00 35.08           H  
ATOM   1256  HB2 CYS A  85       2.513   7.388  -4.140  1.00 35.08           H  
ATOM   1257  N   LEU A  86       1.189   9.777  -6.572  1.00 17.85           N  
ATOM   1258  CA  LEU A  86      -0.188   9.819  -7.049  1.00 30.23           C  
ATOM   1259  C   LEU A  86      -0.228   9.055  -8.380  1.00 52.30           C  
ATOM   1260  O   LEU A  86       0.619   9.292  -9.242  1.00 12.68           O  
ATOM   1261  CB  LEU A  86      -0.652  11.283  -7.182  1.00 28.24           C  
ATOM   1262  CG  LEU A  86      -2.048  11.448  -7.821  1.00 44.00           C  
ATOM   1263  CD1 LEU A  86      -3.163  10.970  -6.883  1.00 17.98           C  
ATOM   1264  CD2 LEU A  86      -2.300  12.917  -8.159  1.00 17.98           C  
ATOM   1265  HN  LEU A  86       1.897   9.694  -7.302  1.00 41.24           H  
ATOM   1266  HA  LEU A  86      -0.826   9.308  -6.328  1.00 35.12           H  
ATOM   1267  HB1 LEU A  86      -0.649  11.749  -6.196  1.00 33.54           H  
ATOM   1268  HB2 LEU A  86       0.076  11.813  -7.799  1.00 33.54           H  
ATOM   1269  HG  LEU A  86      -2.104  10.880  -8.749  1.00 30.76           H  
ATOM   1270 1HD1 LEU A  86      -4.129  11.073  -7.381  1.00 35.39           H  
ATOM   1271 2HD1 LEU A  86      -3.020   9.919  -6.637  1.00 35.39           H  
ATOM   1272 3HD1 LEU A  86      -3.163  11.561  -5.966  1.00 35.39           H  
ATOM   1273 1HD2 LEU A  86      -3.302  13.031  -8.573  1.00 35.39           H  
ATOM   1274 2HD2 LEU A  86      -2.203  13.529  -7.263  1.00 35.39           H  
ATOM   1275 3HD2 LEU A  86      -1.582  13.256  -8.905  1.00 35.39           H  
ATOM   1276  N   GLU A  87      -1.170   8.117  -8.516  1.00 14.43           N  
ATOM   1277  CA  GLU A  87      -1.281   7.253  -9.689  1.00 33.34           C  
ATOM   1278  C   GLU A  87      -1.819   7.998 -10.927  1.00 50.24           C  
ATOM   1279  O   GLU A  87      -2.852   8.664 -10.856  1.00 12.20           O  
ATOM   1280  CB  GLU A  87      -2.164   6.040  -9.324  1.00 33.89           C  
ATOM   1281  CG  GLU A  87      -2.419   5.123 -10.525  1.00 32.45           C  
ATOM   1282  CD  GLU A  87      -3.129   3.814 -10.158  1.00 59.38           C  
ATOM   1283  OE1 GLU A  87      -4.316   3.865  -9.775  1.00  4.14           O  
ATOM   1284  OE2 GLU A  87      -2.535   2.734 -10.380  1.00  4.14           O  
ATOM   1285  HN  GLU A  87      -1.837   7.975  -7.771  1.00 41.97           H  
ATOM   1286  HA  GLU A  87      -0.284   6.877  -9.933  1.00 35.75           H  
ATOM   1287  HB1 GLU A  87      -1.666   5.467  -8.540  1.00 31.40           H  
ATOM   1288  HB2 GLU A  87      -3.123   6.389  -8.938  1.00 31.40           H  
ATOM   1289  HG1 GLU A  87      -3.037   5.657 -11.247  1.00 30.54           H  
ATOM   1290  HG2 GLU A  87      -1.468   4.909 -11.008  1.00 30.54           H  
ATOM   1291  N   GLU A  88      -1.231   7.708 -12.093  1.00 14.43           N  
ATOM   1292  CA  GLU A  88      -1.810   7.957 -13.414  1.00 33.34           C  
ATOM   1293  C   GLU A  88      -1.714   6.666 -14.258  1.00 50.24           C  
ATOM   1294  O   GLU A  88      -0.632   6.258 -14.704  1.00 12.20           O  
ATOM   1295  CB  GLU A  88      -1.149   9.203 -14.042  1.00 33.89           C  
ATOM   1296  CG  GLU A  88      -1.618   9.476 -15.478  1.00 32.45           C  
ATOM   1297  CD  GLU A  88      -0.852  10.589 -16.200  1.00 59.38           C  
ATOM   1298  OE1 GLU A  88      -0.137  11.395 -15.577  1.00  4.14           O  
ATOM   1299  OE2 GLU A  88      -0.942  10.653 -17.451  1.00  4.14           O  
ATOM   1300  HN  GLU A  88      -0.326   7.237 -12.073  1.00 41.97           H  
ATOM   1301  HA  GLU A  88      -2.869   8.194 -13.298  1.00 35.75           H  
ATOM   1302  HB1 GLU A  88      -1.391  10.071 -13.429  1.00 31.40           H  
ATOM   1303  HB2 GLU A  88      -0.069   9.080 -14.031  1.00 31.40           H  
ATOM   1304  HG1 GLU A  88      -1.532   8.564 -16.072  1.00 30.54           H  
ATOM   1305  HG2 GLU A  88      -2.665   9.769 -15.437  1.00 30.54           H  
ATOM   1306  N   ARG A  89      -2.858   5.981 -14.431  1.00 20.16           N  
ATOM   1307  CA  ARG A  89      -2.969   4.723 -15.198  1.00 23.02           C  
ATOM   1308  C   ARG A  89      -3.231   4.961 -16.685  1.00 56.95           C  
ATOM   1309  O   ARG A  89      -3.220   4.021 -17.472  1.00 11.95           O  
ATOM   1310  CB  ARG A  89      -4.098   3.828 -14.649  1.00 31.97           C  
ATOM   1311  CG  ARG A  89      -3.966   3.482 -13.165  1.00 33.31           C  
ATOM   1312  CD  ARG A  89      -4.800   2.223 -12.830  1.00 33.64           C  
ATOM   1313  NE  ARG A  89      -6.239   2.521 -12.997  1.00 13.98           N  
ATOM   1314  CZ  ARG A  89      -7.062   2.882 -12.012  1.00 59.45           C  
ATOM   1315  NH1 ARG A  89      -6.657   3.183 -10.803  1.00  2.65           N  
ATOM   1316  NH2 ARG A  89      -8.354   2.922 -12.248  1.00  2.65           N  
ATOM   1317  HN  ARG A  89      -3.711   6.393 -14.072  1.00 41.33           H  
ATOM   1318  HA  ARG A  89      -2.027   4.179 -15.120  1.00 37.29           H  
ATOM   1319  HB1 ARG A  89      -5.039   4.348 -14.779  1.00 33.10           H  
ATOM   1320  HB2 ARG A  89      -4.118   2.907 -15.234  1.00 33.10           H  
ATOM   1321  HG1 ARG A  89      -2.919   3.268 -12.950  1.00 32.96           H  
ATOM   1322  HG2 ARG A  89      -4.307   4.327 -12.570  1.00 32.96           H  
ATOM   1323  HD1 ARG A  89      -4.524   1.427 -13.506  1.00 34.33           H  
ATOM   1324  HD2 ARG A  89      -4.599   1.944 -11.804  1.00 34.33           H  
ATOM   1325  HE  ARG A  89      -6.673   2.266 -13.869  1.00 43.74           H  
ATOM   1326 1HH1 ARG A  89      -5.661   3.299 -10.552  1.00 47.22           H  
ATOM   1327 2HH1 ARG A  89      -7.319   3.304 -10.040  1.00 47.22           H  
ATOM   1328 1HH2 ARG A  89      -8.711   2.587 -13.127  1.00 47.22           H  
ATOM   1329 2HH2 ARG A  89      -9.005   3.141 -11.494  1.00 47.22           H  
ATOM   1330  N   ASP A  90      -3.538   6.192 -17.074  1.00 14.43           N  
ATOM   1331  CA  ASP A  90      -4.011   6.595 -18.394  1.00 33.28           C  
ATOM   1332  C   ASP A  90      -2.937   6.261 -19.435  1.00 50.24           C  
ATOM   1333  O   ASP A  90      -1.789   6.695 -19.334  1.00 12.20           O  
ATOM   1334  CB  ASP A  90      -4.322   8.098 -18.331  1.00 30.96           C  
ATOM   1335  CG  ASP A  90      -5.214   8.416 -17.125  1.00 59.17           C  
ATOM   1336  OD1 ASP A  90      -6.441   8.551 -17.340  1.00  4.74           O  
ATOM   1337  OD2 ASP A  90      -4.662   8.390 -15.996  1.00  4.74           O  
ATOM   1338  HN  ASP A  90      -3.629   6.907 -16.354  1.00 41.97           H  
ATOM   1339  HA  ASP A  90      -4.932   6.056 -18.623  1.00 34.98           H  
ATOM   1340  HB1 ASP A  90      -3.391   8.660 -18.236  1.00 31.57           H  
ATOM   1341  HB2 ASP A  90      -4.808   8.403 -19.256  1.00 31.57           H  
ATOM   1342  N   ASN A  91      -3.283   5.380 -20.377  1.00 17.85           N  
ATOM   1343  CA  ASN A  91      -2.339   4.721 -21.277  1.00 32.47           C  
ATOM   1344  C   ASN A  91      -1.177   4.007 -20.544  1.00 52.30           C  
ATOM   1345  O   ASN A  91      -0.026   4.090 -20.985  1.00 12.68           O  
ATOM   1346  CB  ASN A  91      -1.923   5.735 -22.366  1.00 25.05           C  
ATOM   1347  CG  ASN A  91      -1.680   5.085 -23.714  1.00 56.24           C  
ATOM   1348  OD1 ASN A  91      -0.617   5.225 -24.311  1.00 11.82           O  
ATOM   1349  ND2 ASN A  91      -2.640   4.334 -24.222  1.00  0.74           N  
ATOM   1350  HN  ASN A  91      -4.267   5.159 -20.482  1.00 41.24           H  
ATOM   1351  HA  ASN A  91      -2.883   3.912 -21.753  1.00 35.55           H  
ATOM   1352  HB1 ASN A  91      -2.723   6.462 -22.512  1.00 34.70           H  
ATOM   1353  HB2 ASN A  91      -1.032   6.276 -22.050  1.00 34.70           H  
ATOM   1354 1HD2 ASN A  91      -3.506   4.212 -23.707  1.00 46.26           H  
ATOM   1355 2HD2 ASN A  91      -2.497   3.927 -25.130  1.00 46.26           H  
ATOM   1356  N   GLN A  92      -1.454   3.269 -19.448  1.00 17.85           N  
ATOM   1357  CA  GLN A  92      -0.440   2.446 -18.759  1.00 31.88           C  
ATOM   1358  C   GLN A  92       0.044   1.248 -19.586  1.00 52.30           C  
ATOM   1359  O   GLN A  92       1.115   0.730 -19.281  1.00 12.68           O  
ATOM   1360  CB  GLN A  92      -0.860   1.968 -17.344  1.00 31.87           C  
ATOM   1361  CG  GLN A  92      -2.022   0.959 -17.290  1.00 29.80           C  
ATOM   1362  CD  GLN A  92      -2.309   0.348 -15.912  1.00 55.63           C  
ATOM   1363  NE2 GLN A  92      -3.567   0.077 -15.617  1.00  0.00           N  
ATOM   1364  OE1 GLN A  92      -1.439   0.085 -15.088  1.00 11.29           O  
ATOM   1365  HN  GLN A  92      -2.375   3.353 -19.019  1.00 41.24           H  
ATOM   1366  HA  GLN A  92       0.423   3.091 -18.626  1.00 34.88           H  
ATOM   1367  HB1 GLN A  92       0.008   1.486 -16.896  1.00 32.57           H  
ATOM   1368  HB2 GLN A  92      -1.096   2.831 -16.726  1.00 32.57           H  
ATOM   1369  HG1 GLN A  92      -2.920   1.465 -17.632  1.00 33.19           H  
ATOM   1370  HG2 GLN A  92      -1.814   0.135 -17.966  1.00 33.19           H  
ATOM   1371 1HE2 GLN A  92      -3.764  -0.313 -14.711  1.00 46.44           H  
ATOM   1372 2HE2 GLN A  92      -4.292   0.281 -16.286  1.00 46.44           H  
ATOM   1373  N   TRP A  93      -0.682   0.841 -20.639  1.00 17.85           N  
ATOM   1374  CA  TRP A  93      -0.346  -0.326 -21.475  1.00 31.05           C  
ATOM   1375  C   TRP A  93      -0.506  -1.692 -20.791  1.00 52.30           C  
ATOM   1376  O   TRP A  93       0.250  -2.632 -21.045  1.00 12.68           O  
ATOM   1377  CB  TRP A  93       0.947  -0.091 -22.287  1.00 31.82           C  
ATOM   1378  CG  TRP A  93       0.776   0.747 -23.514  1.00 27.18           C  
ATOM   1379  CD1 TRP A  93       0.321   2.016 -23.522  1.00 26.42           C  
ATOM   1380  NE1 TRP A  93       0.072   2.435 -24.805  1.00 20.37           N  
ATOM   1381  CE2 TRP A  93       0.230   1.397 -25.691  1.00 36.68           C  
ATOM   1382  CZ2 TRP A  93      -0.016   1.268 -27.058  1.00 23.14           C  
ATOM   1383  CH2 TRP A  93       0.361   0.085 -27.707  1.00 28.13           C  
ATOM   1384  CZ3 TRP A  93       0.957  -0.963 -26.984  1.00 25.28           C  
ATOM   1385  CE3 TRP A  93       1.154  -0.841 -25.596  1.00 23.87           C  
ATOM   1386  CD2 TRP A  93       0.775   0.334 -24.911  1.00 36.22           C  
ATOM   1387  HN  TRP A  93      -1.609   1.242 -20.754  1.00 41.24           H  
ATOM   1388  HA  TRP A  93      -1.130  -0.364 -22.228  1.00 35.81           H  
ATOM   1389  HB1 TRP A  93       1.716   0.357 -21.661  1.00 33.14           H  
ATOM   1390  HB2 TRP A  93       1.333  -1.054 -22.620  1.00 33.14           H  
ATOM   1391  HD1 TRP A  93       0.090   2.575 -22.639  1.00 39.00           H  
ATOM   1392  HE1 TRP A  93      -0.222   3.383 -25.033  1.00 43.59           H  
ATOM   1393  HE3 TRP A  93       1.588  -1.661 -25.044  1.00 37.77           H  
ATOM   1394  HZ2 TRP A  93      -0.456   2.083 -27.614  1.00 37.33           H  
ATOM   1395  HZ3 TRP A  93       1.251  -1.871 -27.494  1.00 36.91           H  
ATOM   1396  HH2 TRP A  93       0.188  -0.010 -28.765  1.00 36.81           H  
ATOM   1397  N   LEU A  94      -1.508  -1.799 -19.906  1.00 17.85           N  
ATOM   1398  CA  LEU A  94      -1.850  -3.048 -19.232  1.00 30.23           C  
ATOM   1399  C   LEU A  94      -2.380  -4.070 -20.245  1.00 52.30           C  
ATOM   1400  O   LEU A  94      -3.384  -3.852 -20.924  1.00 12.68           O  
ATOM   1401  CB  LEU A  94      -2.793  -2.790 -18.049  1.00 28.24           C  
ATOM   1402  CG  LEU A  94      -3.356  -4.062 -17.378  1.00 44.00           C  
ATOM   1403  CD1 LEU A  94      -2.273  -4.931 -16.728  1.00 17.98           C  
ATOM   1404  CD2 LEU A  94      -4.336  -3.621 -16.293  1.00 17.98           C  
ATOM   1405  HN  LEU A  94      -2.124  -1.003 -19.775  1.00 41.24           H  
ATOM   1406  HA  LEU A  94      -0.935  -3.448 -18.812  1.00 35.12           H  
ATOM   1407  HB1 LEU A  94      -2.254  -2.208 -17.301  1.00 33.54           H  
ATOM   1408  HB2 LEU A  94      -3.624  -2.186 -18.409  1.00 33.54           H  
ATOM   1409  HG  LEU A  94      -3.905  -4.658 -18.107  1.00 30.76           H  
ATOM   1410 1HD1 LEU A  94      -2.747  -5.712 -16.135  1.00 35.39           H  
ATOM   1411 2HD1 LEU A  94      -1.657  -5.401 -17.492  1.00 35.39           H  
ATOM   1412 3HD1 LEU A  94      -1.646  -4.322 -16.078  1.00 35.39           H  
ATOM   1413 1HD2 LEU A  94      -4.815  -4.489 -15.847  1.00 35.39           H  
ATOM   1414 2HD2 LEU A  94      -3.809  -3.070 -15.514  1.00 35.39           H  
ATOM   1415 3HD2 LEU A  94      -5.107  -2.990 -16.729  1.00 35.39           H  
ATOM   1416  N   GLY A  95      -1.653  -5.184 -20.331  1.00 17.85           N  
ATOM   1417  CA  GLY A  95      -1.851  -6.209 -21.345  1.00 31.13           C  
ATOM   1418  C   GLY A  95      -0.802  -6.182 -22.461  1.00 52.30           C  
ATOM   1419  O   GLY A  95      -0.945  -6.963 -23.403  1.00 12.68           O  
ATOM   1420  HN  GLY A  95      -0.847  -5.267 -19.720  1.00 41.24           H  
ATOM   1421  HA1 GLY A  95      -1.804  -7.185 -20.861  1.00 34.36           H  
ATOM   1422  HA2 GLY A  95      -2.835  -6.097 -21.800  1.00 34.36           H  
ATOM   1423  N   VAL A  96       0.275  -5.380 -22.365  1.00 17.85           N  
ATOM   1424  CA  VAL A  96       1.467  -5.590 -23.216  1.00 29.01           C  
ATOM   1425  C   VAL A  96       2.223  -6.889 -22.907  1.00 52.30           C  
ATOM   1426  O   VAL A  96       2.986  -7.383 -23.734  1.00 12.68           O  
ATOM   1427  CB  VAL A  96       2.391  -4.353 -23.261  1.00 42.14           C  
ATOM   1428  CG1 VAL A  96       3.409  -4.345 -22.112  1.00 21.13           C  
ATOM   1429  CG2 VAL A  96       3.132  -4.268 -24.607  1.00 21.13           C  
ATOM   1430  HN  VAL A  96       0.323  -4.670 -21.637  1.00 41.24           H  
ATOM   1431  HA  VAL A  96       1.088  -5.721 -24.231  1.00 35.28           H  
ATOM   1432  HB  VAL A  96       1.773  -3.458 -23.182  1.00 30.98           H  
ATOM   1433 1HG1 VAL A  96       3.978  -3.419 -22.136  1.00 34.68           H  
ATOM   1434 2HG1 VAL A  96       2.893  -4.411 -21.154  1.00 34.68           H  
ATOM   1435 3HG1 VAL A  96       4.113  -5.172 -22.210  1.00 34.68           H  
ATOM   1436 1HG2 VAL A  96       3.744  -3.365 -24.630  1.00 34.68           H  
ATOM   1437 2HG2 VAL A  96       3.782  -5.134 -24.741  1.00 34.68           H  
ATOM   1438 3HG2 VAL A  96       2.412  -4.224 -25.424  1.00 34.68           H  
ATOM   1439  N   THR A  97       1.934  -7.488 -21.744  1.00 17.85           N  
ATOM   1440  CA  THR A  97       2.494  -8.751 -21.267  1.00 30.67           C  
ATOM   1441  C   THR A  97       1.481  -9.511 -20.393  1.00 52.30           C  
ATOM   1442  O   THR A  97       0.690  -8.920 -19.646  1.00 12.68           O  
ATOM   1443  CB  THR A  97       3.825  -8.503 -20.543  1.00 44.42           C  
ATOM   1444  OG1 THR A  97       4.466  -9.729 -20.266  1.00  9.00           O  
ATOM   1445  CG2 THR A  97       3.662  -7.720 -19.245  1.00 23.70           C  
ATOM   1446  HN  THR A  97       1.250  -7.047 -21.147  1.00 41.24           H  
ATOM   1447  HA  THR A  97       2.722  -9.369 -22.135  1.00 35.41           H  
ATOM   1448  HB  THR A  97       4.474  -7.929 -21.206  1.00 32.13           H  
ATOM   1449 1HG2 THR A  97       4.646  -7.539 -18.813  1.00 34.17           H  
ATOM   1450 2HG2 THR A  97       3.195  -6.758 -19.458  1.00 34.17           H  
ATOM   1451 3HG2 THR A  97       3.052  -8.272 -18.532  1.00 34.17           H  
ATOM   1452  HG1 THR A  97       4.710  -9.759 -19.314  1.00 45.94           H  
ATOM   1453  N   LEU A  98       1.533 -10.840 -20.486  1.00 17.85           N  
ATOM   1454  CA  LEU A  98       0.740 -11.820 -19.749  1.00 30.23           C  
ATOM   1455  C   LEU A  98       1.617 -13.072 -19.652  1.00 52.30           C  
ATOM   1456  O   LEU A  98       2.099 -13.561 -20.675  1.00 12.68           O  
ATOM   1457  CB  LEU A  98      -0.578 -12.142 -20.499  1.00 28.24           C  
ATOM   1458  CG  LEU A  98      -1.850 -11.503 -19.914  1.00 44.00           C  
ATOM   1459  CD1 LEU A  98      -2.978 -11.563 -20.948  1.00 17.98           C  
ATOM   1460  CD2 LEU A  98      -2.306 -12.252 -18.654  1.00 17.98           C  
ATOM   1461  HN  LEU A  98       2.257 -11.229 -21.078  1.00 41.24           H  
ATOM   1462  HA  LEU A  98       0.526 -11.450 -18.748  1.00 35.12           H  
ATOM   1463  HB1 LEU A  98      -0.473 -11.848 -21.541  1.00 33.54           H  
ATOM   1464  HB2 LEU A  98      -0.735 -13.218 -20.503  1.00 33.54           H  
ATOM   1465  HG  LEU A  98      -1.657 -10.459 -19.671  1.00 30.76           H  
ATOM   1466 1HD1 LEU A  98      -3.898 -11.153 -20.529  1.00 35.39           H  
ATOM   1467 2HD1 LEU A  98      -2.690 -10.967 -21.812  1.00 35.39           H  
ATOM   1468 3HD1 LEU A  98      -3.143 -12.592 -21.265  1.00 35.39           H  
ATOM   1469 1HD2 LEU A  98      -3.184 -11.763 -18.232  1.00 35.39           H  
ATOM   1470 2HD2 LEU A  98      -2.548 -13.285 -18.903  1.00 35.39           H  
ATOM   1471 3HD2 LEU A  98      -1.512 -12.254 -17.910  1.00 35.39           H  
ATOM   1472  N   SER A  99       1.759 -13.621 -18.445  1.00 17.85           N  
ATOM   1473  CA  SER A  99       2.517 -14.850 -18.205  1.00 31.14           C  
ATOM   1474  C   SER A  99       1.855 -15.695 -17.113  1.00 52.30           C  
ATOM   1475  O   SER A  99       1.114 -15.181 -16.270  1.00 12.68           O  
ATOM   1476  CB  SER A  99       3.989 -14.524 -17.914  1.00 39.19           C  
ATOM   1477  OG  SER A  99       4.750 -15.710 -17.797  1.00  9.73           O  
ATOM   1478  HN  SER A  99       1.294 -13.183 -17.650  1.00 41.24           H  
ATOM   1479  HA  SER A  99       2.501 -15.443 -19.120  1.00 34.86           H  
ATOM   1480  HB1 SER A  99       4.391 -13.933 -18.739  1.00 33.19           H  
ATOM   1481  HB2 SER A  99       4.075 -13.941 -17.001  1.00 33.19           H  
ATOM   1482  HG  SER A  99       4.839 -15.951 -16.870  1.00 46.53           H  
ATOM   1483  N   ARG A 100       2.131 -17.005 -17.120  1.00 20.16           N  
ATOM   1484  CA  ARG A 100       1.551 -18.005 -16.217  1.00 23.02           C  
ATOM   1485  C   ARG A 100       2.668 -18.857 -15.619  1.00 56.95           C  
ATOM   1486  O   ARG A 100       3.530 -19.329 -16.356  1.00 11.95           O  
ATOM   1487  CB  ARG A 100       0.506 -18.847 -16.988  1.00 31.97           C  
ATOM   1488  CG  ARG A 100      -0.070 -20.027 -16.178  1.00 33.31           C  
ATOM   1489  CD  ARG A 100      -1.173 -20.707 -17.017  1.00 33.64           C  
ATOM   1490  NE  ARG A 100      -2.013 -21.611 -16.182  1.00 13.98           N  
ATOM   1491  CZ  ARG A 100      -1.663 -22.655 -15.443  1.00 59.45           C  
ATOM   1492  NH1 ARG A 100      -0.490 -22.770 -14.898  1.00  2.65           N  
ATOM   1493  NH2 ARG A 100      -2.461 -23.670 -15.207  1.00  2.65           N  
ATOM   1494  HN  ARG A 100       2.818 -17.341 -17.786  1.00 41.33           H  
ATOM   1495  HA  ARG A 100       1.045 -17.502 -15.392  1.00 37.29           H  
ATOM   1496  HB1 ARG A 100      -0.303 -18.190 -17.296  1.00 33.10           H  
ATOM   1497  HB2 ARG A 100       0.972 -19.246 -17.891  1.00 33.10           H  
ATOM   1498  HG1 ARG A 100       0.728 -20.742 -16.035  1.00 32.96           H  
ATOM   1499  HG2 ARG A 100      -0.464 -19.686 -15.222  1.00 32.96           H  
ATOM   1500  HD1 ARG A 100      -1.822 -19.934 -17.406  1.00 34.33           H  
ATOM   1501  HD2 ARG A 100      -0.710 -21.275 -17.813  1.00 34.33           H  
ATOM   1502  HE  ARG A 100      -3.007 -21.424 -16.174  1.00 43.74           H  
ATOM   1503 1HH1 ARG A 100       0.185 -22.011 -14.856  1.00 47.22           H  
ATOM   1504 2HH1 ARG A 100      -0.230 -23.628 -14.423  1.00 47.22           H  
ATOM   1505 1HH2 ARG A 100      -3.350 -23.823 -15.669  1.00 47.22           H  
ATOM   1506 2HH2 ARG A 100      -2.049 -24.419 -14.673  1.00 47.22           H  
ATOM   1507  N   GLN A 101       2.617 -19.109 -14.309  1.00 17.85           N  
ATOM   1508  CA  GLN A 101       3.436 -20.122 -13.643  1.00 31.88           C  
ATOM   1509  C   GLN A 101       3.058 -21.496 -14.222  1.00 52.30           C  
ATOM   1510  O   GLN A 101       1.868 -21.809 -14.240  1.00 12.68           O  
ATOM   1511  CB  GLN A 101       3.111 -20.079 -12.144  1.00 31.87           C  
ATOM   1512  CG  GLN A 101       4.012 -20.956 -11.260  1.00 29.80           C  
ATOM   1513  CD  GLN A 101       3.493 -21.060  -9.825  1.00 55.63           C  
ATOM   1514  OE1 GLN A 101       2.308 -20.878  -9.547  1.00 11.29           O  
ATOM   1515  NE2 GLN A 101       4.358 -21.373  -8.874  1.00  0.00           N  
ATOM   1516  HN  GLN A 101       1.856 -18.705 -13.764  1.00 41.24           H  
ATOM   1517  HA  GLN A 101       4.491 -19.896 -13.804  1.00 34.88           H  
ATOM   1518  HB1 GLN A 101       3.167 -19.053 -11.790  1.00 32.57           H  
ATOM   1519  HB2 GLN A 101       2.081 -20.405 -12.025  1.00 32.57           H  
ATOM   1520  HG1 GLN A 101       4.073 -21.964 -11.670  1.00 33.19           H  
ATOM   1521  HG2 GLN A 101       5.014 -20.529 -11.248  1.00 33.19           H  
ATOM   1522 1HE2 GLN A 101       5.351 -21.534  -9.073  1.00 46.44           H  
ATOM   1523 2HE2 GLN A 101       3.992 -21.459  -7.942  1.00 46.44           H  
ATOM   1524  N   PRO A 102       3.994 -22.328 -14.708  1.00 23.32           N  
ATOM   1525  CA  PRO A 102       3.659 -23.575 -15.404  1.00 31.08           C  
ATOM   1526  C   PRO A 102       3.005 -24.627 -14.485  1.00 52.04           C  
ATOM   1527  O   PRO A 102       3.281 -24.677 -13.287  1.00 12.44           O  
ATOM   1528  CB  PRO A 102       4.979 -24.062 -16.014  1.00 31.75           C  
ATOM   1529  CG  PRO A 102       6.042 -23.459 -15.094  1.00 32.63           C  
ATOM   1530  CD  PRO A 102       5.432 -22.116 -14.697  1.00 32.64           C  
ATOM   1531  HA  PRO A 102       2.964 -23.352 -16.216  1.00 34.17           H  
ATOM   1532  HB1 PRO A 102       5.045 -25.150 -16.049  1.00 32.85           H  
ATOM   1533  HB2 PRO A 102       5.091 -23.644 -17.016  1.00 32.85           H  
ATOM   1534  HG1 PRO A 102       6.157 -24.083 -14.207  1.00 32.71           H  
ATOM   1535  HG2 PRO A 102       6.997 -23.333 -15.605  1.00 32.71           H  
ATOM   1536  HD1 PRO A 102       5.783 -21.825 -13.707  1.00 33.32           H  
ATOM   1537  HD2 PRO A 102       5.695 -21.354 -15.433  1.00 33.32           H  
ATOM   1538  N   GLY A 103       2.160 -25.490 -15.073  1.00 17.85           N  
ATOM   1539  CA  GLY A 103       1.470 -26.604 -14.400  1.00 31.13           C  
ATOM   1540  C   GLY A 103       0.002 -26.322 -14.042  1.00 52.30           C  
ATOM   1541  O   GLY A 103      -0.409 -25.177 -13.869  1.00 12.68           O  
ATOM   1542  HN  GLY A 103       2.030 -25.408 -16.071  1.00 41.24           H  
ATOM   1543  HA1 GLY A 103       1.501 -27.472 -15.058  1.00 34.36           H  
ATOM   1544  HA2 GLY A 103       1.997 -26.866 -13.482  1.00 34.36           H  
ATOM   1545  N   GLU A 104      -0.823 -27.358 -13.887  1.00 14.43           N  
ATOM   1546  CA  GLU A 104      -2.241 -27.201 -13.526  1.00 33.34           C  
ATOM   1547  C   GLU A 104      -2.407 -26.499 -12.154  1.00 50.24           C  
ATOM   1548  O   GLU A 104      -1.812 -26.941 -11.175  1.00 12.20           O  
ATOM   1549  CB  GLU A 104      -2.907 -28.590 -13.633  1.00 33.89           C  
ATOM   1550  CG  GLU A 104      -4.306 -28.777 -13.028  1.00 32.45           C  
ATOM   1551  CD  GLU A 104      -5.315 -27.656 -13.311  1.00 59.38           C  
ATOM   1552  OE1 GLU A 104      -5.116 -26.871 -14.269  1.00  4.14           O  
ATOM   1553  OE2 GLU A 104      -6.294 -27.554 -12.538  1.00  4.14           O  
ATOM   1554  HN  GLU A 104      -0.456 -28.296 -13.958  1.00 41.97           H  
ATOM   1555  HA  GLU A 104      -2.704 -26.566 -14.280  1.00 35.75           H  
ATOM   1556  HB1 GLU A 104      -2.961 -28.846 -14.693  1.00 31.40           H  
ATOM   1557  HB2 GLU A 104      -2.254 -29.326 -13.160  1.00 31.40           H  
ATOM   1558  HG1 GLU A 104      -4.716 -29.717 -13.403  1.00 30.54           H  
ATOM   1559  HG2 GLU A 104      -4.186 -28.893 -11.952  1.00 30.54           H  
ATOM   1560  N   ASN A 105      -3.212 -25.421 -12.075  1.00 17.85           N  
ATOM   1561  CA  ASN A 105      -3.336 -24.492 -10.924  1.00 32.47           C  
ATOM   1562  C   ASN A 105      -2.157 -23.543 -10.608  1.00 52.30           C  
ATOM   1563  O   ASN A 105      -2.202 -22.859  -9.586  1.00 12.68           O  
ATOM   1564  CB  ASN A 105      -3.832 -25.205  -9.649  1.00 25.05           C  
ATOM   1565  CG  ASN A 105      -5.092 -25.987  -9.913  1.00 56.24           C  
ATOM   1566  OD1 ASN A 105      -6.178 -25.422 -10.032  1.00 11.82           O  
ATOM   1567  ND2 ASN A 105      -4.959 -27.280 -10.102  1.00  0.74           N  
ATOM   1568  HN  ASN A 105      -3.809 -25.228 -12.876  1.00 41.24           H  
ATOM   1569  HA  ASN A 105      -4.137 -23.809 -11.209  1.00 35.55           H  
ATOM   1570  HB1 ASN A 105      -3.056 -25.862  -9.257  1.00 34.70           H  
ATOM   1571  HB2 ASN A 105      -4.054 -24.467  -8.879  1.00 34.70           H  
ATOM   1572 1HD2 ASN A 105      -4.029 -27.673 -10.106  1.00 46.26           H  
ATOM   1573 2HD2 ASN A 105      -5.694 -27.680 -10.686  1.00 46.26           H  
ATOM   1574  N   GLY A 106      -1.156 -23.394 -11.482  1.00 17.85           N  
ATOM   1575  CA  GLY A 106      -0.165 -22.315 -11.348  1.00 31.13           C  
ATOM   1576  C   GLY A 106      -0.792 -20.906 -11.421  1.00 52.30           C  
ATOM   1577  O   GLY A 106      -1.789 -20.702 -12.120  1.00 12.68           O  
ATOM   1578  HN  GLY A 106      -1.111 -23.995 -12.293  1.00 41.24           H  
ATOM   1579  HA1 GLY A 106       0.341 -22.424 -10.388  1.00 34.36           H  
ATOM   1580  HA2 GLY A 106       0.585 -22.406 -12.131  1.00 34.36           H  
ATOM   1581  N   SER A 107      -0.219 -19.942 -10.681  1.00 17.85           N  
ATOM   1582  CA  SER A 107      -0.679 -18.536 -10.659  1.00 31.14           C  
ATOM   1583  C   SER A 107      -0.209 -17.706 -11.870  1.00 52.30           C  
ATOM   1584  O   SER A 107       0.588 -18.175 -12.685  1.00 12.68           O  
ATOM   1585  CB  SER A 107      -0.312 -17.871  -9.325  1.00 39.19           C  
ATOM   1586  OG  SER A 107      -1.162 -18.359  -8.304  1.00  9.73           O  
ATOM   1587  HN  SER A 107       0.622 -20.192 -10.159  1.00 41.24           H  
ATOM   1588  HA  SER A 107      -1.769 -18.539 -10.710  1.00 34.86           H  
ATOM   1589  HB1 SER A 107       0.731 -18.077  -9.079  1.00 33.19           H  
ATOM   1590  HB2 SER A 107      -0.452 -16.791  -9.396  1.00 33.19           H  
ATOM   1591  HG  SER A 107      -1.018 -19.308  -8.244  1.00 46.53           H  
ATOM   1592  N   ILE A 108      -0.750 -16.487 -12.035  1.00 17.85           N  
ATOM   1593  CA  ILE A 108      -0.602 -15.665 -13.248  1.00 29.96           C  
ATOM   1594  C   ILE A 108      -0.132 -14.242 -12.940  1.00 52.30           C  
ATOM   1595  O   ILE A 108      -0.299 -13.735 -11.830  1.00 12.68           O  
ATOM   1596  CB  ILE A 108      -1.916 -15.752 -14.072  1.00 36.42           C  
ATOM   1597  CG1 ILE A 108      -1.826 -17.027 -14.934  1.00 30.53           C  
ATOM   1598  CG2 ILE A 108      -2.252 -14.554 -14.983  1.00 21.09           C  
ATOM   1599  CD1 ILE A 108      -3.165 -17.682 -15.240  1.00 29.75           C  
ATOM   1600  HN  ILE A 108      -1.383 -16.127 -11.320  1.00 41.24           H  
ATOM   1601  HA  ILE A 108       0.196 -16.086 -13.859  1.00 34.94           H  
ATOM   1602  HB  ILE A 108      -2.746 -15.856 -13.369  1.00 32.62           H  
ATOM   1603 1HG1 ILE A 108      -1.316 -16.795 -15.867  1.00 32.79           H  
ATOM   1604 2HG1 ILE A 108      -1.245 -17.781 -14.413  1.00 32.79           H  
ATOM   1605 1HG2 ILE A 108      -3.196 -14.738 -15.494  1.00 34.99           H  
ATOM   1606 2HG2 ILE A 108      -2.354 -13.642 -14.397  1.00 34.99           H  
ATOM   1607 3HG2 ILE A 108      -1.474 -14.413 -15.735  1.00 34.99           H  
ATOM   1608 1HD1 ILE A 108      -2.982 -18.593 -15.805  1.00 32.62           H  
ATOM   1609 2HD1 ILE A 108      -3.681 -17.930 -14.312  1.00 32.62           H  
ATOM   1610 3HD1 ILE A 108      -3.770 -17.012 -15.840  1.00 32.62           H  
ATOM   1611  N   VAL A 109       0.475 -13.601 -13.947  1.00 17.85           N  
ATOM   1612  CA  VAL A 109       0.911 -12.201 -13.948  1.00 29.01           C  
ATOM   1613  C   VAL A 109       0.528 -11.500 -15.255  1.00 52.30           C  
ATOM   1614  O   VAL A 109       0.586 -12.093 -16.335  1.00 12.68           O  
ATOM   1615  CB  VAL A 109       2.426 -12.092 -13.648  1.00 42.14           C  
ATOM   1616  CG1 VAL A 109       3.311 -12.627 -14.784  1.00 21.13           C  
ATOM   1617  CG2 VAL A 109       2.860 -10.643 -13.381  1.00 21.13           C  
ATOM   1618  HN  VAL A 109       0.611 -14.112 -14.820  1.00 41.24           H  
ATOM   1619  HA  VAL A 109       0.385 -11.691 -13.141  1.00 35.28           H  
ATOM   1620  HB  VAL A 109       2.636 -12.673 -12.749  1.00 30.98           H  
ATOM   1621 1HG1 VAL A 109       4.354 -12.640 -14.465  1.00 34.68           H  
ATOM   1622 2HG1 VAL A 109       3.008 -13.639 -15.037  1.00 34.68           H  
ATOM   1623 3HG1 VAL A 109       3.221 -11.997 -15.669  1.00 34.68           H  
ATOM   1624 1HG2 VAL A 109       3.912 -10.613 -13.110  1.00 34.68           H  
ATOM   1625 2HG2 VAL A 109       2.731 -10.023 -14.268  1.00 34.68           H  
ATOM   1626 3HG2 VAL A 109       2.277 -10.227 -12.559  1.00 34.68           H  
ATOM   1627  N   THR A 110       0.273 -10.193 -15.160  1.00 17.85           N  
ATOM   1628  CA  THR A 110       0.258  -9.241 -16.280  1.00 30.67           C  
ATOM   1629  C   THR A 110       0.835  -7.892 -15.822  1.00 52.30           C  
ATOM   1630  O   THR A 110       0.963  -7.643 -14.621  1.00 12.68           O  
ATOM   1631  CB  THR A 110      -1.156  -9.119 -16.878  1.00 44.42           C  
ATOM   1632  OG1 THR A 110      -1.145  -8.260 -18.000  1.00  9.00           O  
ATOM   1633  CG2 THR A 110      -2.170  -8.574 -15.869  1.00 23.70           C  
ATOM   1634  HN  THR A 110       0.191  -9.796 -14.222  1.00 41.24           H  
ATOM   1635  HA  THR A 110       0.912  -9.624 -17.062  1.00 35.41           H  
ATOM   1636  HB  THR A 110      -1.487 -10.102 -17.203  1.00 32.13           H  
ATOM   1637 1HG2 THR A 110      -3.112  -8.362 -16.369  1.00 34.17           H  
ATOM   1638 2HG2 THR A 110      -2.346  -9.309 -15.083  1.00 34.17           H  
ATOM   1639 3HG2 THR A 110      -1.799  -7.656 -15.420  1.00 34.17           H  
ATOM   1640  HG1 THR A 110      -0.482  -8.581 -18.661  1.00 45.94           H  
ATOM   1641  N   CYS A 111       1.200  -7.001 -16.746  1.00 17.85           N  
ATOM   1642  CA  CYS A 111       1.783  -5.698 -16.418  1.00 33.45           C  
ATOM   1643  C   CYS A 111       1.313  -4.608 -17.381  1.00 52.30           C  
ATOM   1644  O   CYS A 111       0.888  -4.895 -18.504  1.00 12.68           O  
ATOM   1645  CB  CYS A 111       3.317  -5.766 -16.390  1.00 29.30           C  
ATOM   1646  SG  CYS A 111       4.109  -7.042 -15.370  1.00 28.31           S  
ATOM   1647  HN  CYS A 111       0.996  -7.198 -17.718  1.00 41.24           H  
ATOM   1648  HA  CYS A 111       1.446  -5.401 -15.429  1.00 34.59           H  
ATOM   1649  HB1 CYS A 111       3.663  -5.903 -17.409  1.00 35.08           H  
ATOM   1650  HB2 CYS A 111       3.701  -4.798 -16.069  1.00 35.08           H  
ATOM   1651  N   GLY A 112       1.429  -3.358 -16.920  1.00 17.85           N  
ATOM   1652  CA  GLY A 112       1.305  -2.145 -17.718  1.00 31.13           C  
ATOM   1653  C   GLY A 112       2.540  -1.291 -17.472  1.00 52.30           C  
ATOM   1654  O   GLY A 112       2.770  -0.833 -16.350  1.00 12.68           O  
ATOM   1655  HN  GLY A 112       1.841  -3.236 -15.993  1.00 41.24           H  
ATOM   1656  HA1 GLY A 112       1.245  -2.394 -18.775  1.00 34.36           H  
ATOM   1657  HA2 GLY A 112       0.416  -1.585 -17.423  1.00 34.36           H  
ATOM   1658  N   HIS A 113       3.381  -1.141 -18.496  1.00 17.85           N  
ATOM   1659  CA  HIS A 113       4.741  -0.643 -18.315  1.00 30.01           C  
ATOM   1660  C   HIS A 113       4.827   0.880 -18.354  1.00 52.30           C  
ATOM   1661  O   HIS A 113       5.833   1.441 -17.938  1.00 12.68           O  
ATOM   1662  CB  HIS A 113       5.612  -1.286 -19.385  1.00 31.74           C  
ATOM   1663  CG  HIS A 113       5.348  -0.783 -20.779  1.00 38.34           C  
ATOM   1664  ND1 HIS A 113       4.129  -0.881 -21.454  1.00 13.52           N  
ATOM   1665  CD2 HIS A 113       6.311  -0.378 -21.654  1.00 24.48           C  
ATOM   1666  CE1 HIS A 113       4.389  -0.517 -22.719  1.00 37.55           C  
ATOM   1667  NE2 HIS A 113       5.687  -0.207 -22.865  1.00 22.48           N  
ATOM   1668  HN  HIS A 113       3.110  -1.445 -19.427  1.00 41.24           H  
ATOM   1669  HA  HIS A 113       5.107  -0.966 -17.339  1.00 36.61           H  
ATOM   1670  HB1 HIS A 113       6.658  -1.123 -19.131  1.00 33.24           H  
ATOM   1671  HB2 HIS A 113       5.414  -2.354 -19.374  1.00 33.24           H  
ATOM   1672  HD2 HIS A 113       7.367  -0.299 -21.442  1.00 38.32           H  
ATOM   1673  HE2 HIS A 113       6.139  -0.003 -23.759  1.00 43.34           H  
ATOM   1674  HE1 HIS A 113       3.664  -0.505 -23.521  1.00 36.87           H  
ATOM   1675  N   ARG A 114       3.774   1.556 -18.821  1.00 20.16           N  
ATOM   1676  CA  ARG A 114       3.675   3.016 -18.935  1.00 23.02           C  
ATOM   1677  C   ARG A 114       2.792   3.617 -17.835  1.00 56.95           C  
ATOM   1678  O   ARG A 114       2.392   4.777 -17.920  1.00 11.95           O  
ATOM   1679  CB  ARG A 114       3.291   3.379 -20.383  1.00 31.97           C  
ATOM   1680  CG  ARG A 114       4.444   2.983 -21.331  1.00 33.31           C  
ATOM   1681  CD  ARG A 114       3.974   3.067 -22.791  1.00 33.64           C  
ATOM   1682  NE  ARG A 114       4.167   4.462 -23.218  1.00 13.98           N  
ATOM   1683  CZ  ARG A 114       3.190   5.319 -23.487  1.00 59.45           C  
ATOM   1684  NH1 ARG A 114       1.927   5.014 -23.290  1.00  2.65           N  
ATOM   1685  NH2 ARG A 114       3.472   6.509 -23.958  1.00  2.65           N  
ATOM   1686  HN  ARG A 114       2.976   1.009 -19.141  1.00 41.33           H  
ATOM   1687  HA  ARG A 114       4.660   3.450 -18.748  1.00 37.29           H  
ATOM   1688  HB1 ARG A 114       2.381   2.844 -20.656  1.00 33.10           H  
ATOM   1689  HB2 ARG A 114       3.108   4.450 -20.464  1.00 33.10           H  
ATOM   1690  HG1 ARG A 114       5.313   3.617 -21.160  1.00 32.96           H  
ATOM   1691  HG2 ARG A 114       4.731   1.953 -21.148  1.00 32.96           H  
ATOM   1692  HD1 ARG A 114       4.628   2.443 -23.384  1.00 34.33           H  
ATOM   1693  HD2 ARG A 114       2.950   2.734 -22.876  1.00 34.33           H  
ATOM   1694  HE  ARG A 114       5.120   4.734 -23.434  1.00 43.74           H  
ATOM   1695 1HH1 ARG A 114       1.689   4.225 -22.715  1.00 47.22           H  
ATOM   1696 2HH1 ARG A 114       1.158   5.494 -23.755  1.00 47.22           H  
ATOM   1697 1HH2 ARG A 114       4.441   6.767 -24.164  1.00 47.22           H  
ATOM   1698 2HH2 ARG A 114       2.714   7.111 -24.218  1.00 47.22           H  
ATOM   1699  N   TRP A 115       2.546   2.834 -16.776  1.00 17.85           N  
ATOM   1700  CA  TRP A 115       1.977   3.291 -15.511  1.00 31.05           C  
ATOM   1701  C   TRP A 115       2.856   4.401 -14.927  1.00 52.30           C  
ATOM   1702  O   TRP A 115       4.081   4.231 -14.881  1.00 12.68           O  
ATOM   1703  CB  TRP A 115       1.939   2.101 -14.546  1.00 31.82           C  
ATOM   1704  CG  TRP A 115       1.356   2.379 -13.199  1.00 27.18           C  
ATOM   1705  CD1 TRP A 115       0.052   2.223 -12.893  1.00 26.42           C  
ATOM   1706  CD2 TRP A 115       1.932   3.128 -12.078  1.00 36.22           C  
ATOM   1707  NE1 TRP A 115      -0.186   2.709 -11.632  1.00 20.37           N  
ATOM   1708  CE2 TRP A 115       0.919   3.320 -11.094  1.00 36.68           C  
ATOM   1709  CE3 TRP A 115       3.200   3.676 -11.789  1.00 23.87           C  
ATOM   1710  CZ2 TRP A 115       1.138   4.008  -9.893  1.00 23.14           C  
ATOM   1711  CZ3 TRP A 115       3.430   4.396 -10.603  1.00 25.28           C  
ATOM   1712  CH2 TRP A 115       2.407   4.563  -9.654  1.00 28.13           C  
ATOM   1713  HN  TRP A 115       2.900   1.889 -16.812  1.00 41.24           H  
ATOM   1714  HA  TRP A 115       0.965   3.669 -15.674  1.00 35.81           H  
ATOM   1715  HB1 TRP A 115       1.385   1.282 -15.009  1.00 33.14           H  
ATOM   1716  HB2 TRP A 115       2.954   1.756 -14.393  1.00 33.14           H  
ATOM   1717  HD1 TRP A 115      -0.686   1.776 -13.544  1.00 39.00           H  
ATOM   1718  HE1 TRP A 115      -1.127   2.763 -11.223  1.00 43.59           H  
ATOM   1719  HE3 TRP A 115       4.005   3.537 -12.492  1.00 37.77           H  
ATOM   1720  HZ2 TRP A 115       0.339   4.113  -9.172  1.00 37.33           H  
ATOM   1721  HZ3 TRP A 115       4.414   4.804 -10.417  1.00 36.91           H  
ATOM   1722  HH2 TRP A 115       2.605   5.103  -8.741  1.00 36.81           H  
ATOM   1723  N   LYS A 116       2.244   5.510 -14.488  1.00 20.16           N  
ATOM   1724  CA  LYS A 116       2.950   6.704 -14.010  1.00 23.83           C  
ATOM   1725  C   LYS A 116       2.641   7.025 -12.550  1.00 56.95           C  
ATOM   1726  O   LYS A 116       1.474   7.083 -12.155  1.00 11.95           O  
ATOM   1727  CB  LYS A 116       2.562   7.909 -14.875  1.00 31.67           C  
ATOM   1728  CG  LYS A 116       3.153   7.909 -16.291  1.00 32.62           C  
ATOM   1729  CD  LYS A 116       2.207   8.647 -17.251  1.00 30.36           C  
ATOM   1730  CE  LYS A 116       1.016   7.762 -17.632  1.00 31.50           C  
ATOM   1731  NZ  LYS A 116       0.108   8.449 -18.576  1.00 18.88           N1+
ATOM   1732  HN  LYS A 116       1.227   5.575 -14.527  1.00 41.33           H  
ATOM   1733  HA  LYS A 116       4.027   6.558 -14.091  1.00 36.84           H  
ATOM   1734  HB1 LYS A 116       1.477   7.919 -14.937  1.00 33.22           H  
ATOM   1735  HB2 LYS A 116       2.870   8.833 -14.384  1.00 33.22           H  
ATOM   1736  HG1 LYS A 116       4.119   8.415 -16.267  1.00 32.34           H  
ATOM   1737  HG2 LYS A 116       3.310   6.892 -16.647  1.00 32.34           H  
ATOM   1738  HD1 LYS A 116       1.854   9.562 -16.777  1.00 34.10           H  
ATOM   1739  HD2 LYS A 116       2.745   8.913 -18.157  1.00 34.10           H  
ATOM   1740  HE1 LYS A 116       1.396   6.843 -18.085  1.00 35.85           H  
ATOM   1741  HE2 LYS A 116       0.465   7.485 -16.728  1.00 35.85           H  
ATOM   1742  HZ1 LYS A 116       0.579   8.722 -19.421  1.00 43.55           H  
ATOM   1743  HZ2 LYS A 116      -0.661   7.822 -18.827  1.00 43.55           H  
ATOM   1744  HZ3 LYS A 116      -0.302   9.289 -18.151  1.00 43.55           H  
ATOM   1745  N   ASN A 117       3.675   7.503 -11.857  1.00 17.85           N  
ATOM   1746  CA  ASN A 117       3.480   8.488 -10.805  1.00 32.47           C  
ATOM   1747  C   ASN A 117       3.424   9.900 -11.429  1.00 52.30           C  
ATOM   1748  O   ASN A 117       4.231  10.220 -12.302  1.00 12.68           O  
ATOM   1749  CB  ASN A 117       4.575   8.303  -9.747  1.00 25.05           C  
ATOM   1750  CG  ASN A 117       4.501   9.359  -8.664  1.00 56.24           C  
ATOM   1751  OD1 ASN A 117       3.426   9.828  -8.322  1.00 11.82           O  
ATOM   1752  ND2 ASN A 117       5.621   9.718  -8.066  1.00  0.74           N  
ATOM   1753  HN  ASN A 117       4.609   7.427 -12.256  1.00 41.24           H  
ATOM   1754  HA  ASN A 117       2.524   8.299 -10.316  1.00 35.55           H  
ATOM   1755  HB1 ASN A 117       4.464   7.325  -9.280  1.00 34.70           H  
ATOM   1756  HB2 ASN A 117       5.554   8.338 -10.210  1.00 34.70           H  
ATOM   1757 1HD2 ASN A 117       6.514   9.344  -8.333  1.00 46.26           H  
ATOM   1758 2HD2 ASN A 117       5.549  10.301  -7.229  1.00 46.26           H  
ATOM   1759  N   ILE A 118       2.465  10.729 -11.001  1.00 17.85           N  
ATOM   1760  CA  ILE A 118       2.276  12.121 -11.471  1.00 29.96           C  
ATOM   1761  C   ILE A 118       2.757  13.175 -10.438  1.00 52.30           C  
ATOM   1762  O   ILE A 118       2.663  14.383 -10.658  1.00 12.68           O  
ATOM   1763  CB  ILE A 118       0.837  12.312 -12.055  1.00 36.42           C  
ATOM   1764  CG1 ILE A 118       0.412  13.780 -12.290  1.00 30.53           C  
ATOM   1765  CG2 ILE A 118      -0.223  11.613 -11.185  1.00 21.09           C  
ATOM   1766  CD1 ILE A 118      -0.772  13.982 -13.245  1.00 29.75           C  
ATOM   1767  HN  ILE A 118       1.804  10.360 -10.315  1.00 41.24           H  
ATOM   1768  HA  ILE A 118       2.947  12.275 -12.316  1.00 34.94           H  
ATOM   1769  HB  ILE A 118       0.830  11.814 -13.026  1.00 32.62           H  
ATOM   1770 1HG1 ILE A 118       0.171  14.250 -11.335  1.00 32.79           H  
ATOM   1771 2HG1 ILE A 118       1.256  14.308 -12.730  1.00 32.79           H  
ATOM   1772 1HG2 ILE A 118      -1.234  11.875 -11.490  1.00 34.99           H  
ATOM   1773 2HG2 ILE A 118      -0.139  10.533 -11.306  1.00 34.99           H  
ATOM   1774 3HG2 ILE A 118      -0.087  11.883 -10.140  1.00 34.99           H  
ATOM   1775 1HD1 ILE A 118      -0.945  15.050 -13.377  1.00 32.62           H  
ATOM   1776 2HD1 ILE A 118      -0.548  13.541 -14.213  1.00 32.62           H  
ATOM   1777 3HD1 ILE A 118      -1.681  13.535 -12.844  1.00 32.62           H  
ATOM   1778  N   PHE A 119       3.299  12.753  -9.288  1.00 17.85           N  
ATOM   1779  CA  PHE A 119       3.672  13.677  -8.207  1.00 31.91           C  
ATOM   1780  C   PHE A 119       4.827  14.586  -8.717  1.00 52.30           C  
ATOM   1781  O   PHE A 119       5.733  14.155  -9.426  1.00 12.68           O  
ATOM   1782  CB  PHE A 119       4.114  12.819  -7.013  1.00 30.82           C  
ATOM   1783  CG  PHE A 119       4.015  13.480  -5.651  1.00 32.39           C  
ATOM   1784  CD1 PHE A 119       5.003  14.384  -5.229  1.00 27.72           C  
ATOM   1785  CD2 PHE A 119       2.965  13.141  -4.774  1.00 27.72           C  
ATOM   1786  CE1 PHE A 119       4.950  14.947  -3.942  1.00 26.19           C  
ATOM   1787  CE2 PHE A 119       2.924  13.682  -3.476  1.00 26.19           C  
ATOM   1788  CZ  PHE A 119       3.915  14.590  -3.061  1.00 28.34           C  
ATOM   1789  HN  PHE A 119       3.379  11.755  -9.114  1.00 41.24           H  
ATOM   1790  HA  PHE A 119       2.804  14.278  -7.934  1.00 35.31           H  
ATOM   1791  HB1 PHE A 119       3.482  11.934  -6.971  1.00 32.99           H  
ATOM   1792  HB2 PHE A 119       5.139  12.482  -7.176  1.00 32.99           H  
ATOM   1793  HD1 PHE A 119       5.808  14.636  -5.898  1.00 36.51           H  
ATOM   1794  HD2 PHE A 119       2.196  12.448  -5.086  1.00 36.51           H  
ATOM   1795  HE1 PHE A 119       5.707  15.653  -3.631  1.00 36.85           H  
ATOM   1796  HE2 PHE A 119       2.129  13.401  -2.799  1.00 36.85           H  
ATOM   1797  HZ  PHE A 119       3.875  15.017  -2.068  1.00 36.40           H  
ATOM   1798  N   TYR A 120       4.841  15.846  -8.251  1.00 17.85           N  
ATOM   1799  CA  TYR A 120       5.746  16.942  -8.664  1.00 31.94           C  
ATOM   1800  C   TYR A 120       5.552  17.712  -9.990  1.00 52.30           C  
ATOM   1801  O   TYR A 120       6.155  18.775 -10.109  1.00 12.68           O  
ATOM   1802  CB  TYR A 120       7.233  16.717  -8.291  1.00 31.47           C  
ATOM   1803  CG  TYR A 120       7.597  16.862  -6.824  1.00 31.95           C  
ATOM   1804  CD1 TYR A 120       7.519  18.118  -6.186  1.00 25.51           C  
ATOM   1805  CD2 TYR A 120       8.067  15.744  -6.109  1.00 25.51           C  
ATOM   1806  CE1 TYR A 120       7.853  18.240  -4.820  1.00 24.03           C  
ATOM   1807  CE2 TYR A 120       8.413  15.864  -4.753  1.00 24.03           C  
ATOM   1808  CZ  TYR A 120       8.294  17.106  -4.097  1.00 42.96           C  
ATOM   1809  OH  TYR A 120       8.605  17.196  -2.774  1.00 13.02           O  
ATOM   1810  HN  TYR A 120       4.112  16.090  -7.595  1.00 41.24           H  
ATOM   1811  HA  TYR A 120       5.452  17.727  -7.968  1.00 34.97           H  
ATOM   1812  HB1 TYR A 120       7.553  15.741  -8.653  1.00 32.99           H  
ATOM   1813  HB2 TYR A 120       7.845  17.443  -8.828  1.00 32.99           H  
ATOM   1814  HD1 TYR A 120       7.192  18.986  -6.745  1.00 37.77           H  
ATOM   1815  HD2 TYR A 120       8.152  14.783  -6.599  1.00 37.77           H  
ATOM   1816  HE1 TYR A 120       7.769  19.197  -4.327  1.00 37.62           H  
ATOM   1817  HE2 TYR A 120       8.765  15.005  -4.203  1.00 37.62           H  
ATOM   1818  HH  TYR A 120       8.462  18.074  -2.416  1.00 45.56           H  
ATOM   1819  N   ILE A 121       4.620  17.307 -10.869  1.00 17.85           N  
ATOM   1820  CA  ILE A 121       4.434  17.691 -12.299  1.00 29.96           C  
ATOM   1821  C   ILE A 121       4.597  19.176 -12.751  1.00 52.30           C  
ATOM   1822  O   ILE A 121       4.655  19.441 -13.953  1.00 12.68           O  
ATOM   1823  CB  ILE A 121       3.075  17.095 -12.767  1.00 36.42           C  
ATOM   1824  CG2 ILE A 121       1.893  17.723 -11.997  1.00 21.09           C  
ATOM   1825  CG1 ILE A 121       2.811  17.273 -14.282  1.00 30.53           C  
ATOM   1826  CD1 ILE A 121       1.730  16.354 -14.854  1.00 29.75           C  
ATOM   1827  HN  ILE A 121       4.117  16.471 -10.598  1.00 41.24           H  
ATOM   1828  HA  ILE A 121       5.203  17.150 -12.848  1.00 34.94           H  
ATOM   1829  HB  ILE A 121       3.102  16.025 -12.561  1.00 32.62           H  
ATOM   1830 1HG1 ILE A 121       2.515  18.301 -14.492  1.00 32.79           H  
ATOM   1831 2HG1 ILE A 121       3.734  17.059 -14.822  1.00 32.79           H  
ATOM   1832 1HG2 ILE A 121       2.032  17.612 -10.921  1.00 34.99           H  
ATOM   1833 2HG2 ILE A 121       1.799  18.784 -12.232  1.00 34.99           H  
ATOM   1834 3HG2 ILE A 121       0.965  17.214 -12.255  1.00 34.99           H  
ATOM   1835 1HD1 ILE A 121       1.984  15.318 -14.644  1.00 32.62           H  
ATOM   1836 2HD1 ILE A 121       0.758  16.589 -14.423  1.00 32.62           H  
ATOM   1837 3HD1 ILE A 121       1.676  16.499 -15.933  1.00 32.62           H  
ATOM   1838  N   LYS A 122       4.697  20.164 -11.852  1.00 20.16           N  
ATOM   1839  CA  LYS A 122       4.695  21.611 -12.161  1.00 23.83           C  
ATOM   1840  C   LYS A 122       5.730  22.044 -13.218  1.00 56.95           C  
ATOM   1841  O   LYS A 122       5.392  22.816 -14.115  1.00 11.95           O  
ATOM   1842  CB  LYS A 122       4.837  22.437 -10.865  1.00 31.67           C  
ATOM   1843  CG  LYS A 122       6.016  22.003  -9.973  1.00 32.62           C  
ATOM   1844  CD  LYS A 122       6.586  23.152  -9.130  1.00 30.36           C  
ATOM   1845  CE  LYS A 122       7.927  22.779  -8.480  1.00 31.50           C  
ATOM   1846  NZ  LYS A 122       8.969  22.493  -9.493  1.00 18.88           N1+
ATOM   1847  HN  LYS A 122       4.871  19.875 -10.895  1.00 41.33           H  
ATOM   1848  HA  LYS A 122       3.725  21.855 -12.596  1.00 36.84           H  
ATOM   1849  HB1 LYS A 122       4.957  23.484 -11.148  1.00 33.22           H  
ATOM   1850  HB2 LYS A 122       3.917  22.356 -10.285  1.00 33.22           H  
ATOM   1851  HG1 LYS A 122       5.687  21.206  -9.306  1.00 32.34           H  
ATOM   1852  HG2 LYS A 122       6.806  21.607 -10.602  1.00 32.34           H  
ATOM   1853  HD1 LYS A 122       6.738  24.029  -9.761  1.00 34.10           H  
ATOM   1854  HD2 LYS A 122       5.868  23.414  -8.352  1.00 34.10           H  
ATOM   1855  HE1 LYS A 122       8.248  23.619  -7.860  1.00 35.85           H  
ATOM   1856  HE2 LYS A 122       7.787  21.906  -7.837  1.00 35.85           H  
ATOM   1857  HZ1 LYS A 122       8.818  21.588  -9.962  1.00 43.55           H  
ATOM   1858  HZ2 LYS A 122       8.928  23.166 -10.261  1.00 43.55           H  
ATOM   1859  HZ3 LYS A 122       9.899  22.421  -9.106  1.00 43.55           H  
ATOM   1860  N   ASN A 123       6.952  21.504 -13.181  1.00 17.85           N  
ATOM   1861  CA  ASN A 123       7.951  21.629 -14.249  1.00 32.47           C  
ATOM   1862  C   ASN A 123       8.390  20.210 -14.627  1.00 52.30           C  
ATOM   1863  O   ASN A 123       8.223  19.746 -15.758  1.00 12.68           O  
ATOM   1864  CB  ASN A 123       9.174  22.469 -13.796  1.00 25.05           C  
ATOM   1865  CG  ASN A 123       8.897  23.723 -12.970  1.00 56.24           C  
ATOM   1866  OD1 ASN A 123       8.372  23.686 -11.863  1.00 11.82           O  
ATOM   1867  ND2 ASN A 123       9.466  24.844 -13.356  1.00  0.74           N  
ATOM   1868  HN  ASN A 123       7.169  20.900 -12.397  1.00 41.24           H  
ATOM   1869  HA  ASN A 123       7.504  22.091 -15.129  1.00 35.55           H  
ATOM   1870  HB1 ASN A 123       9.828  21.857 -13.177  1.00 34.70           H  
ATOM   1871  HB2 ASN A 123       9.747  22.742 -14.682  1.00 34.70           H  
ATOM   1872 1HD2 ASN A 123       9.420  25.655 -12.764  1.00 46.26           H  
ATOM   1873 2HD2 ASN A 123       9.921  24.895 -14.270  1.00 46.26           H  
ATOM   1874  N   GLU A 124       8.836  19.492 -13.601  1.00 14.43           N  
ATOM   1875  CA  GLU A 124       9.353  18.146 -13.599  1.00 33.34           C  
ATOM   1876  C   GLU A 124       8.281  17.106 -13.231  1.00 50.24           C  
ATOM   1877  O   GLU A 124       7.567  17.273 -12.242  1.00 12.20           O  
ATOM   1878  CB  GLU A 124      10.561  18.110 -12.633  1.00 33.89           C  
ATOM   1879  CG  GLU A 124      10.345  18.297 -11.106  1.00 32.45           C  
ATOM   1880  CD  GLU A 124      10.005  19.714 -10.599  1.00 59.38           C  
ATOM   1881  OE1 GLU A 124      10.693  20.199  -9.666  1.00  4.14           O  
ATOM   1882  OE2 GLU A 124       9.060  20.371 -11.090  1.00  4.14           O  
ATOM   1883  HN  GLU A 124       8.855  19.956 -12.692  1.00 41.97           H  
ATOM   1884  HA  GLU A 124       9.721  17.926 -14.603  1.00 35.75           H  
ATOM   1885  HB1 GLU A 124      11.032  17.136 -12.770  1.00 31.40           H  
ATOM   1886  HB2 GLU A 124      11.289  18.853 -12.963  1.00 31.40           H  
ATOM   1887  HG1 GLU A 124       9.583  17.604 -10.756  1.00 30.54           H  
ATOM   1888  HG2 GLU A 124      11.275  18.000 -10.619  1.00 30.54           H  
ATOM   1889  N   ASN A 125       8.359  15.949 -13.915  1.00 17.85           N  
ATOM   1890  CA  ASN A 125       7.959  14.621 -13.421  1.00 32.47           C  
ATOM   1891  C   ASN A 125       6.503  14.124 -13.630  1.00 52.30           C  
ATOM   1892  O   ASN A 125       5.894  13.788 -12.617  1.00 12.68           O  
ATOM   1893  CB  ASN A 125       8.384  14.496 -11.936  1.00 25.05           C  
ATOM   1894  CG  ASN A 125       7.199  14.705 -10.985  1.00 56.24           C  
ATOM   1895  ND2 ASN A 125       6.360  13.819 -10.888  1.00  0.74           N  
ATOM   1896  OD1 ASN A 125       7.122  15.795 -10.250  1.00 11.82           O  
ATOM   1897  HN  ASN A 125       8.963  15.945 -14.724  1.00 41.24           H  
ATOM   1898  HA  ASN A 125       8.580  13.913 -13.972  1.00 35.55           H  
ATOM   1899  HB1 ASN A 125       8.783  13.515 -11.771  1.00 34.70           H  
ATOM   1900  HB2 ASN A 125       9.179  15.194 -11.675  1.00 34.70           H  
ATOM   1901 1HD2 ASN A 125       5.595  13.918 -10.237  1.00 46.26           H  
ATOM   1902 2HD2 ASN A 125       6.434  12.989 -11.459  1.00 46.26           H  
ATOM   1903  N   LYS A 126       6.130  13.680 -14.841  1.00 20.16           N  
ATOM   1904  CA  LYS A 126       5.443  12.378 -14.966  1.00 23.83           C  
ATOM   1905  C   LYS A 126       6.486  11.254 -14.965  1.00 56.95           C  
ATOM   1906  O   LYS A 126       7.436  11.316 -15.749  1.00 11.95           O  
ATOM   1907  CB  LYS A 126       4.550  12.310 -16.211  1.00 31.67           C  
ATOM   1908  CG  LYS A 126       3.329  13.229 -16.075  1.00 32.62           C  
ATOM   1909  CD  LYS A 126       2.257  12.868 -17.107  1.00 30.36           C  
ATOM   1910  CE  LYS A 126       1.041  13.782 -16.960  1.00 31.50           C  
ATOM   1911  NZ  LYS A 126      -0.119  13.255 -17.709  1.00 18.88           N1+
ATOM   1912  HN  LYS A 126       6.670  13.983 -15.639  1.00 41.33           H  
ATOM   1913  HA  LYS A 126       4.805  12.223 -14.091  1.00 36.84           H  
ATOM   1914  HB1 LYS A 126       5.123  12.579 -17.100  1.00 33.22           H  
ATOM   1915  HB2 LYS A 126       4.202  11.281 -16.323  1.00 33.22           H  
ATOM   1916  HG1 LYS A 126       2.899  13.108 -15.079  1.00 32.34           H  
ATOM   1917  HG2 LYS A 126       3.639  14.267 -16.206  1.00 32.34           H  
ATOM   1918  HD1 LYS A 126       2.658  12.968 -18.111  1.00 34.10           H  
ATOM   1919  HD2 LYS A 126       1.955  11.835 -16.950  1.00 34.10           H  
ATOM   1920  HE1 LYS A 126       0.777  13.826 -15.900  1.00 35.85           H  
ATOM   1921  HE2 LYS A 126       1.310  14.783 -17.310  1.00 35.85           H  
ATOM   1922  HZ1 LYS A 126      -0.369  12.329 -17.324  1.00 43.55           H  
ATOM   1923  HZ2 LYS A 126      -0.921  13.855 -17.593  1.00 43.55           H  
ATOM   1924  HZ3 LYS A 126       0.103  13.136 -18.684  1.00 43.55           H  
ATOM   1925  N   LEU A 127       6.333  10.257 -14.090  1.00 17.85           N  
ATOM   1926  CA  LEU A 127       7.394   9.324 -13.680  1.00 30.23           C  
ATOM   1927  C   LEU A 127       6.978   7.869 -13.999  1.00 52.30           C  
ATOM   1928  O   LEU A 127       6.274   7.243 -13.195  1.00 12.68           O  
ATOM   1929  CB  LEU A 127       7.643   9.528 -12.167  1.00 28.24           C  
ATOM   1930  CG  LEU A 127       8.137  10.927 -11.742  1.00 44.00           C  
ATOM   1931  CD1 LEU A 127       7.768  11.231 -10.290  1.00 17.98           C  
ATOM   1932  CD2 LEU A 127       9.655  10.967 -11.898  1.00 17.98           C  
ATOM   1933  HN  LEU A 127       5.497  10.260 -13.507  1.00 41.24           H  
ATOM   1934  HA  LEU A 127       8.325   9.544 -14.202  1.00 35.12           H  
ATOM   1935  HB1 LEU A 127       6.695   9.353 -11.671  1.00 33.54           H  
ATOM   1936  HB2 LEU A 127       8.345   8.773 -11.810  1.00 33.54           H  
ATOM   1937  HG  LEU A 127       7.655  11.684 -12.352  1.00 30.76           H  
ATOM   1938 1HD1 LEU A 127       8.121  12.227 -10.018  1.00 35.39           H  
ATOM   1939 2HD1 LEU A 127       6.682  11.225 -10.183  1.00 35.39           H  
ATOM   1940 3HD1 LEU A 127       8.210  10.495  -9.621  1.00 35.39           H  
ATOM   1941 1HD2 LEU A 127      10.082  11.894 -11.525  1.00 35.39           H  
ATOM   1942 2HD2 LEU A 127      10.107  10.152 -11.334  1.00 35.39           H  
ATOM   1943 3HD2 LEU A 127       9.920  10.848 -12.948  1.00 35.39           H  
ATOM   1944  N   PRO A 128       7.295   7.332 -15.195  1.00 23.32           N  
ATOM   1945  CA  PRO A 128       6.777   6.041 -15.631  1.00 31.08           C  
ATOM   1946  C   PRO A 128       7.603   4.876 -15.066  1.00 52.04           C  
ATOM   1947  O   PRO A 128       8.415   4.263 -15.758  1.00 12.44           O  
ATOM   1948  CB  PRO A 128       6.745   6.127 -17.155  1.00 31.75           C  
ATOM   1949  CG  PRO A 128       7.962   6.995 -17.466  1.00 32.63           C  
ATOM   1950  CD  PRO A 128       7.969   7.995 -16.305  1.00 32.64           C  
ATOM   1951  HA  PRO A 128       5.752   5.924 -15.288  1.00 34.17           H  
ATOM   1952  HB1 PRO A 128       6.787   5.151 -17.633  1.00 32.85           H  
ATOM   1953  HB2 PRO A 128       5.837   6.646 -17.454  1.00 32.85           H  
ATOM   1954  HG1 PRO A 128       8.860   6.379 -17.438  1.00 32.71           H  
ATOM   1955  HG2 PRO A 128       7.871   7.493 -18.431  1.00 32.71           H  
ATOM   1956  HD1 PRO A 128       8.991   8.268 -16.041  1.00 33.32           H  
ATOM   1957  HD2 PRO A 128       7.403   8.881 -16.594  1.00 33.32           H  
ATOM   1958  N   THR A 129       7.363   4.518 -13.799  1.00 17.85           N  
ATOM   1959  CA  THR A 129       8.002   3.344 -13.177  1.00 30.67           C  
ATOM   1960  C   THR A 129       7.497   2.022 -13.763  1.00 52.30           C  
ATOM   1961  O   THR A 129       8.179   1.007 -13.633  1.00 12.68           O  
ATOM   1962  CB  THR A 129       7.803   3.315 -11.650  1.00 44.42           C  
ATOM   1963  OG1 THR A 129       6.438   3.214 -11.292  1.00  9.00           O  
ATOM   1964  CG2 THR A 129       8.379   4.565 -10.977  1.00 23.70           C  
ATOM   1965  HN  THR A 129       6.751   5.101 -13.235  1.00 41.24           H  
ATOM   1966  HA  THR A 129       9.075   3.392 -13.363  1.00 35.41           H  
ATOM   1967  HB  THR A 129       8.325   2.447 -11.247  1.00 32.13           H  
ATOM   1968 1HG2 THR A 129       8.269   4.473  -9.898  1.00 34.17           H  
ATOM   1969 2HG2 THR A 129       9.440   4.656 -11.214  1.00 34.17           H  
ATOM   1970 3HG2 THR A 129       7.851   5.458 -11.312  1.00 34.17           H  
ATOM   1971  HG1 THR A 129       6.074   2.348 -11.544  1.00 45.94           H  
ATOM   1972  N   GLY A 130       6.302   2.028 -14.371  1.00 17.85           N  
ATOM   1973  CA  GLY A 130       5.561   0.818 -14.705  1.00 31.13           C  
ATOM   1974  C   GLY A 130       4.872   0.213 -13.480  1.00 52.30           C  
ATOM   1975  O   GLY A 130       5.058   0.675 -12.345  1.00 12.68           O  
ATOM   1976  HN  GLY A 130       5.818   2.914 -14.486  1.00 41.24           H  
ATOM   1977  HA1 GLY A 130       4.803   1.061 -15.449  1.00 34.36           H  
ATOM   1978  HA2 GLY A 130       6.227   0.073 -15.139  1.00 34.36           H  
ATOM   1979  N   GLY A 131       4.031  -0.793 -13.735  1.00 17.85           N  
ATOM   1980  CA  GLY A 131       3.304  -1.541 -12.721  1.00 31.13           C  
ATOM   1981  C   GLY A 131       2.978  -2.955 -13.199  1.00 52.30           C  
ATOM   1982  O   GLY A 131       2.663  -3.184 -14.370  1.00 12.68           O  
ATOM   1983  HN  GLY A 131       3.832  -1.021 -14.709  1.00 41.24           H  
ATOM   1984  HA1 GLY A 131       3.907  -1.599 -11.813  1.00 34.36           H  
ATOM   1985  HA2 GLY A 131       2.371  -1.026 -12.491  1.00 34.36           H  
ATOM   1986  N   CYS A 132       2.977  -3.899 -12.258  1.00 17.85           N  
ATOM   1987  CA  CYS A 132       2.656  -5.299 -12.501  1.00 33.45           C  
ATOM   1988  C   CYS A 132       1.574  -5.778 -11.531  1.00 52.30           C  
ATOM   1989  O   CYS A 132       1.406  -5.253 -10.427  1.00 12.68           O  
ATOM   1990  CB  CYS A 132       3.937  -6.139 -12.458  1.00 29.30           C  
ATOM   1991  SG  CYS A 132       5.034  -5.987 -13.890  1.00 28.31           S  
ATOM   1992  HN  CYS A 132       3.248  -3.659 -11.307  1.00 41.24           H  
ATOM   1993  HA  CYS A 132       2.240  -5.405 -13.499  1.00 34.59           H  
ATOM   1994  HB1 CYS A 132       4.508  -5.847 -11.578  1.00 35.08           H  
ATOM   1995  HB2 CYS A 132       3.676  -7.194 -12.358  1.00 35.08           H  
ATOM   1996  N   TYR A 133       0.821  -6.784 -11.971  1.00 17.85           N  
ATOM   1997  CA  TYR A 133      -0.428  -7.212 -11.357  1.00 31.94           C  
ATOM   1998  C   TYR A 133      -0.451  -8.744 -11.377  1.00 52.30           C  
ATOM   1999  O   TYR A 133      -0.446  -9.367 -12.443  1.00 12.68           O  
ATOM   2000  CB  TYR A 133      -1.604  -6.607 -12.142  1.00 31.47           C  
ATOM   2001  CG  TYR A 133      -1.603  -5.090 -12.292  1.00 31.95           C  
ATOM   2002  CD1 TYR A 133      -0.912  -4.469 -13.358  1.00 25.51           C  
ATOM   2003  CD2 TYR A 133      -2.331  -4.303 -11.380  1.00 25.51           C  
ATOM   2004  CE1 TYR A 133      -0.947  -3.067 -13.517  1.00 24.03           C  
ATOM   2005  CE2 TYR A 133      -2.384  -2.907 -11.542  1.00 24.03           C  
ATOM   2006  CZ  TYR A 133      -1.698  -2.284 -12.608  1.00 42.96           C  
ATOM   2007  OH  TYR A 133      -1.794  -0.932 -12.753  1.00 13.02           O  
ATOM   2008  HN  TYR A 133       1.009  -7.157 -12.902  1.00 41.24           H  
ATOM   2009  HA  TYR A 133      -0.483  -6.862 -10.325  1.00 34.97           H  
ATOM   2010  HB1 TYR A 133      -1.614  -7.044 -13.141  1.00 32.99           H  
ATOM   2011  HB2 TYR A 133      -2.528  -6.908 -11.650  1.00 32.99           H  
ATOM   2012  HD1 TYR A 133      -0.357  -5.076 -14.058  1.00 37.77           H  
ATOM   2013  HD2 TYR A 133      -2.869  -4.769 -10.566  1.00 37.77           H  
ATOM   2014  HE1 TYR A 133      -0.412  -2.589 -14.327  1.00 37.62           H  
ATOM   2015  HE2 TYR A 133      -2.959  -2.297 -10.860  1.00 37.62           H  
ATOM   2016  HH  TYR A 133      -1.532  -0.617 -13.649  1.00 45.56           H  
ATOM   2017  N   GLY A 134      -0.402  -9.343 -10.184  1.00 17.85           N  
ATOM   2018  CA  GLY A 134      -0.466 -10.784  -9.956  1.00 31.13           C  
ATOM   2019  C   GLY A 134      -1.906 -11.253  -9.740  1.00 52.30           C  
ATOM   2020  O   GLY A 134      -2.684 -10.588  -9.047  1.00 12.68           O  
ATOM   2021  HN  GLY A 134      -0.433  -8.750  -9.355  1.00 41.24           H  
ATOM   2022  HA1 GLY A 134      -0.033 -11.311 -10.808  1.00 34.36           H  
ATOM   2023  HA2 GLY A 134       0.114 -11.037  -9.070  1.00 34.36           H  
ATOM   2024  N   VAL A 135      -2.224 -12.427 -10.295  1.00 17.85           N  
ATOM   2025  CA  VAL A 135      -3.571 -12.991 -10.409  1.00 29.01           C  
ATOM   2026  C   VAL A 135      -3.628 -14.448  -9.913  1.00 52.30           C  
ATOM   2027  O   VAL A 135      -2.813 -15.263 -10.362  1.00 12.68           O  
ATOM   2028  CB  VAL A 135      -4.133 -12.859 -11.845  1.00 42.14           C  
ATOM   2029  CG1 VAL A 135      -5.646 -13.096 -11.867  1.00 21.13           C  
ATOM   2030  CG2 VAL A 135      -3.839 -11.492 -12.482  1.00 21.13           C  
ATOM   2031  HN  VAL A 135      -1.489 -12.937 -10.782  1.00 41.24           H  
ATOM   2032  HA  VAL A 135      -4.211 -12.381  -9.777  1.00 35.28           H  
ATOM   2033  HB  VAL A 135      -3.666 -13.619 -12.470  1.00 30.98           H  
ATOM   2034 1HG1 VAL A 135      -6.028 -12.985 -12.882  1.00 34.68           H  
ATOM   2035 2HG1 VAL A 135      -5.867 -14.107 -11.527  1.00 34.68           H  
ATOM   2036 3HG1 VAL A 135      -6.141 -12.385 -11.211  1.00 34.68           H  
ATOM   2037 1HG2 VAL A 135      -4.378 -11.393 -13.424  1.00 34.68           H  
ATOM   2038 2HG2 VAL A 135      -4.146 -10.700 -11.802  1.00 34.68           H  
ATOM   2039 3HG2 VAL A 135      -2.772 -11.394 -12.687  1.00 34.68           H  
ATOM   2040  N   PRO A 136      -4.587 -14.808  -9.034  1.00 23.32           N  
ATOM   2041  CA  PRO A 136      -4.768 -16.180  -8.563  1.00 31.08           C  
ATOM   2042  C   PRO A 136      -5.384 -17.105  -9.638  1.00 52.04           C  
ATOM   2043  O   PRO A 136      -6.061 -16.625 -10.555  1.00 12.44           O  
ATOM   2044  CB  PRO A 136      -5.675 -16.062  -7.330  1.00 31.75           C  
ATOM   2045  CG  PRO A 136      -6.533 -14.840  -7.651  1.00 32.63           C  
ATOM   2046  CD  PRO A 136      -5.536 -13.928  -8.361  1.00 32.64           C  
ATOM   2047  HA  PRO A 136      -3.797 -16.568  -8.260  1.00 34.17           H  
ATOM   2048  HB1 PRO A 136      -6.285 -16.952  -7.170  1.00 32.85           H  
ATOM   2049  HB2 PRO A 136      -5.066 -15.856  -6.448  1.00 32.85           H  
ATOM   2050  HG1 PRO A 136      -7.334 -15.117  -8.338  1.00 32.71           H  
ATOM   2051  HG2 PRO A 136      -6.937 -14.376  -6.751  1.00 32.71           H  
ATOM   2052  HD1 PRO A 136      -6.059 -13.286  -9.065  1.00 33.32           H  
ATOM   2053  HD2 PRO A 136      -5.006 -13.322  -7.625  1.00 33.32           H  
ATOM   2054  N   PRO A 137      -5.296 -18.443  -9.469  1.00 23.32           N  
ATOM   2055  CA  PRO A 137      -5.783 -19.422 -10.449  1.00 31.08           C  
ATOM   2056  C   PRO A 137      -7.290 -19.374 -10.749  1.00 52.04           C  
ATOM   2057  O   PRO A 137      -7.707 -19.922 -11.770  1.00 12.44           O  
ATOM   2058  CB  PRO A 137      -5.379 -20.798  -9.905  1.00 31.75           C  
ATOM   2059  CG  PRO A 137      -4.184 -20.485  -9.011  1.00 32.63           C  
ATOM   2060  CD  PRO A 137      -4.574 -19.140  -8.412  1.00 32.64           C  
ATOM   2061  HA  PRO A 137      -5.247 -19.246 -11.383  1.00 34.17           H  
ATOM   2062  HB1 PRO A 137      -6.184 -21.214  -9.297  1.00 32.85           H  
ATOM   2063  HB2 PRO A 137      -5.111 -21.487 -10.707  1.00 32.85           H  
ATOM   2064  HG1 PRO A 137      -4.039 -21.245  -8.242  1.00 32.71           H  
ATOM   2065  HG2 PRO A 137      -3.287 -20.367  -9.619  1.00 32.71           H  
ATOM   2066  HD1 PRO A 137      -5.238 -19.292  -7.559  1.00 33.32           H  
ATOM   2067  HD2 PRO A 137      -3.677 -18.613  -8.096  1.00 33.32           H  
ATOM   2068  N   ASP A 138      -8.105 -18.692  -9.933  1.00 14.43           N  
ATOM   2069  CA  ASP A 138      -9.488 -18.353 -10.293  1.00 33.28           C  
ATOM   2070  C   ASP A 138      -9.660 -17.474 -11.542  1.00 50.24           C  
ATOM   2071  O   ASP A 138     -10.728 -17.480 -12.155  1.00 12.20           O  
ATOM   2072  CB  ASP A 138     -10.218 -17.697  -9.105  1.00 30.96           C  
ATOM   2073  CG  ASP A 138     -10.713 -18.633  -8.000  1.00 59.17           C  
ATOM   2074  OD1 ASP A 138     -10.564 -19.873  -8.140  1.00  4.74           O  
ATOM   2075  OD2 ASP A 138     -11.277 -18.066  -7.029  1.00  4.74           O  
ATOM   2076  HN  ASP A 138      -7.714 -18.267  -9.105  1.00 41.97           H  
ATOM   2077  HA  ASP A 138     -10.014 -19.279 -10.518  1.00 34.98           H  
ATOM   2078  HB1 ASP A 138      -9.576 -16.928  -8.670  1.00 31.57           H  
ATOM   2079  HB2 ASP A 138     -11.104 -17.198  -9.492  1.00 31.57           H  
ATOM   2080  N   LEU A 139      -8.648 -16.647 -11.847  1.00 17.85           N  
ATOM   2081  CA  LEU A 139      -8.769 -15.434 -12.668  1.00 30.23           C  
ATOM   2082  C   LEU A 139      -9.802 -14.438 -12.126  1.00 52.30           C  
ATOM   2083  O   LEU A 139     -10.478 -13.744 -12.886  1.00 12.68           O  
ATOM   2084  CB  LEU A 139      -8.952 -15.723 -14.167  1.00 28.24           C  
ATOM   2085  CG  LEU A 139      -7.953 -16.713 -14.776  1.00 44.00           C  
ATOM   2086  CD1 LEU A 139      -8.135 -16.667 -16.296  1.00 17.98           C  
ATOM   2087  CD2 LEU A 139      -6.489 -16.400 -14.445  1.00 17.98           C  
ATOM   2088  HN  LEU A 139      -7.777 -16.757 -11.328  1.00 41.24           H  
ATOM   2089  HA  LEU A 139      -7.815 -14.915 -12.574  1.00 35.12           H  
ATOM   2090  HB1 LEU A 139      -9.957 -16.113 -14.328  1.00 33.54           H  
ATOM   2091  HB2 LEU A 139      -8.872 -14.773 -14.699  1.00 33.54           H  
ATOM   2092  HG  LEU A 139      -8.190 -17.714 -14.420  1.00 30.76           H  
ATOM   2093 1HD1 LEU A 139      -7.436 -17.341 -16.788  1.00 35.39           H  
ATOM   2094 2HD1 LEU A 139      -9.152 -16.954 -16.553  1.00 35.39           H  
ATOM   2095 3HD1 LEU A 139      -7.955 -15.656 -16.654  1.00 35.39           H  
ATOM   2096 1HD2 LEU A 139      -5.851 -17.085 -14.995  1.00 35.39           H  
ATOM   2097 2HD2 LEU A 139      -6.259 -15.373 -14.727  1.00 35.39           H  
ATOM   2098 3HD2 LEU A 139      -6.300 -16.537 -13.381  1.00 35.39           H  
ATOM   2099  N   ARG A 140      -9.918 -14.359 -10.798  1.00 20.16           N  
ATOM   2100  CA  ARG A 140     -10.564 -13.248 -10.092  1.00 23.02           C  
ATOM   2101  C   ARG A 140      -9.531 -12.191  -9.708  1.00 56.95           C  
ATOM   2102  O   ARG A 140      -8.347 -12.505  -9.613  1.00 11.95           O  
ATOM   2103  CB  ARG A 140     -11.359 -13.774  -8.900  1.00 31.97           C  
ATOM   2104  CG  ARG A 140     -12.617 -14.529  -9.378  1.00 33.31           C  
ATOM   2105  CD  ARG A 140     -13.524 -14.871  -8.178  1.00 33.64           C  
ATOM   2106  NE  ARG A 140     -12.738 -15.660  -7.219  1.00 13.98           N  
ATOM   2107  CZ  ARG A 140     -12.217 -15.190  -6.092  1.00 59.45           C  
ATOM   2108  NH1 ARG A 140     -12.296 -13.941  -5.680  1.00  2.65           N  
ATOM   2109  NH2 ARG A 140     -11.560 -16.037  -5.346  1.00  2.65           N  
ATOM   2110  HN  ARG A 140      -9.313 -14.958 -10.258  1.00 41.33           H  
ATOM   2111  HA  ARG A 140     -11.257 -12.744 -10.768  1.00 37.29           H  
ATOM   2112  HB1 ARG A 140     -10.711 -14.423  -8.309  1.00 33.10           H  
ATOM   2113  HB2 ARG A 140     -11.658 -12.931  -8.286  1.00 33.10           H  
ATOM   2114  HG1 ARG A 140     -13.185 -13.891 -10.056  1.00 32.96           H  
ATOM   2115  HG2 ARG A 140     -12.340 -15.436  -9.911  1.00 32.96           H  
ATOM   2116  HD1 ARG A 140     -13.882 -13.956  -7.730  1.00 34.33           H  
ATOM   2117  HD2 ARG A 140     -14.344 -15.481  -8.536  1.00 34.33           H  
ATOM   2118  HE  ARG A 140     -12.508 -16.635  -7.415  1.00 43.74           H  
ATOM   2119 1HH1 ARG A 140     -12.774 -13.208  -6.243  1.00 47.22           H  
ATOM   2120 2HH1 ARG A 140     -11.909 -13.667  -4.802  1.00 47.22           H  
ATOM   2121 1HH2 ARG A 140     -11.417 -16.980  -5.747  1.00 47.22           H  
ATOM   2122 2HH2 ARG A 140     -11.168 -15.777  -4.465  1.00 47.22           H  
ATOM   2123  N   THR A 141      -9.951 -10.935  -9.574  1.00 17.85           N  
ATOM   2124  CA  THR A 141      -9.030  -9.785  -9.677  1.00 30.67           C  
ATOM   2125  C   THR A 141      -9.329  -8.639  -8.712  1.00 52.30           C  
ATOM   2126  O   THR A 141      -8.424  -7.878  -8.379  1.00 12.68           O  
ATOM   2127  CB  THR A 141      -8.960  -9.265 -11.114  1.00 44.42           C  
ATOM   2128  OG1 THR A 141     -10.231  -8.827 -11.519  1.00  9.00           O  
ATOM   2129  CG2 THR A 141      -8.435 -10.298 -12.108  1.00 23.70           C  
ATOM   2130  HN  THR A 141     -10.956 -10.760  -9.534  1.00 41.24           H  
ATOM   2131  HA  THR A 141      -8.029 -10.124  -9.417  1.00 35.41           H  
ATOM   2132  HB  THR A 141      -8.284  -8.415 -11.131  1.00 32.13           H  
ATOM   2133 1HG2 THR A 141      -8.213  -9.807 -13.053  1.00 34.17           H  
ATOM   2134 2HG2 THR A 141      -7.513 -10.729 -11.729  1.00 34.17           H  
ATOM   2135 3HG2 THR A 141      -9.174 -11.083 -12.262  1.00 34.17           H  
ATOM   2136  HG1 THR A 141     -10.153  -7.841 -11.511  1.00 45.94           H  
ATOM   2137  N   GLU A 142     -10.489  -8.675  -8.064  1.00 14.43           N  
ATOM   2138  CA  GLU A 142     -10.740  -8.110  -6.740  1.00 33.34           C  
ATOM   2139  C   GLU A 142      -9.905  -8.819  -5.649  1.00 50.24           C  
ATOM   2140  O   GLU A 142      -9.672  -8.248  -4.589  1.00 12.20           O  
ATOM   2141  CB  GLU A 142     -12.256  -8.183  -6.463  1.00 33.89           C  
ATOM   2142  CG  GLU A 142     -12.858  -9.557  -6.093  1.00 32.45           C  
ATOM   2143  CD  GLU A 142     -12.882 -10.656  -7.175  1.00 59.38           C  
ATOM   2144  OE1 GLU A 142     -12.429 -10.443  -8.324  1.00  4.14           O  
ATOM   2145  OE2 GLU A 142     -13.319 -11.772  -6.815  1.00  4.14           O  
ATOM   2146  HN  GLU A 142     -11.213  -9.303  -8.419  1.00 41.97           H  
ATOM   2147  HA  GLU A 142     -10.443  -7.060  -6.752  1.00 35.75           H  
ATOM   2148  HB1 GLU A 142     -12.457  -7.514  -5.625  1.00 31.40           H  
ATOM   2149  HB2 GLU A 142     -12.796  -7.781  -7.322  1.00 31.40           H  
ATOM   2150  HG1 GLU A 142     -12.331  -9.942  -5.218  1.00 30.54           H  
ATOM   2151  HG2 GLU A 142     -13.890  -9.380  -5.783  1.00 30.54           H  
ATOM   2152  N   LEU A 143      -9.370 -10.011  -5.965  1.00 17.85           N  
ATOM   2153  CA  LEU A 143      -8.367 -10.761  -5.202  1.00 30.23           C  
ATOM   2154  C   LEU A 143      -6.987 -10.767  -5.909  1.00 52.30           C  
ATOM   2155  O   LEU A 143      -6.219 -11.718  -5.795  1.00 12.68           O  
ATOM   2156  CB  LEU A 143      -8.966 -12.155  -4.893  1.00 28.24           C  
ATOM   2157  CG  LEU A 143      -8.178 -13.078  -3.936  1.00 44.00           C  
ATOM   2158  CD1 LEU A 143      -7.812 -12.380  -2.624  1.00 17.98           C  
ATOM   2159  CD2 LEU A 143      -9.018 -14.321  -3.620  1.00 17.98           C  
ATOM   2160  HN  LEU A 143      -9.654 -10.408  -6.848  1.00 41.24           H  
ATOM   2161  HA  LEU A 143      -8.222 -10.240  -4.255  1.00 35.12           H  
ATOM   2162  HB1 LEU A 143      -9.954 -11.994  -4.459  1.00 33.54           H  
ATOM   2163  HB2 LEU A 143      -9.107 -12.683  -5.837  1.00 33.54           H  
ATOM   2164  HG  LEU A 143      -7.264 -13.428  -4.410  1.00 30.76           H  
ATOM   2165 1HD1 LEU A 143      -7.353 -13.092  -1.938  1.00 35.39           H  
ATOM   2166 2HD1 LEU A 143      -7.089 -11.588  -2.816  1.00 35.39           H  
ATOM   2167 3HD1 LEU A 143      -8.702 -11.955  -2.159  1.00 35.39           H  
ATOM   2168 1HD2 LEU A 143      -8.457 -14.975  -2.951  1.00 35.39           H  
ATOM   2169 2HD2 LEU A 143      -9.950 -14.033  -3.133  1.00 35.39           H  
ATOM   2170 3HD2 LEU A 143      -9.209 -14.856  -4.550  1.00 35.39           H  
ATOM   2171  N   SER A 144      -6.685  -9.732  -6.703  1.00 17.85           N  
ATOM   2172  CA  SER A 144      -5.351  -9.526  -7.287  1.00 31.14           C  
ATOM   2173  C   SER A 144      -4.372  -8.888  -6.293  1.00 52.30           C  
ATOM   2174  O   SER A 144      -4.766  -8.269  -5.302  1.00 12.68           O  
ATOM   2175  CB  SER A 144      -5.418  -8.695  -8.573  1.00 39.19           C  
ATOM   2176  OG  SER A 144      -5.960  -7.402  -8.366  1.00  9.73           O  
ATOM   2177  HN  SER A 144      -7.345  -8.969  -6.763  1.00 41.24           H  
ATOM   2178  HA  SER A 144      -4.945 -10.500  -7.564  1.00 34.86           H  
ATOM   2179  HB1 SER A 144      -4.416  -8.590  -8.989  1.00 33.19           H  
ATOM   2180  HB2 SER A 144      -6.026  -9.233  -9.298  1.00 33.19           H  
ATOM   2181  HG  SER A 144      -6.949  -7.506  -8.340  1.00 46.53           H  
ATOM   2182  N   LYS A 145      -3.076  -8.976  -6.624  1.00 20.16           N  
ATOM   2183  CA  LYS A 145      -1.984  -8.315  -5.901  1.00 23.83           C  
ATOM   2184  C   LYS A 145      -1.170  -7.418  -6.835  1.00 56.95           C  
ATOM   2185  O   LYS A 145      -0.700  -7.873  -7.876  1.00 11.95           O  
ATOM   2186  CB  LYS A 145      -1.125  -9.372  -5.177  1.00 31.67           C  
ATOM   2187  CG  LYS A 145       0.244  -8.816  -4.754  1.00 32.62           C  
ATOM   2188  CD  LYS A 145       0.993  -9.707  -3.757  1.00 30.36           C  
ATOM   2189  CE  LYS A 145       2.495  -9.387  -3.733  1.00 31.50           C  
ATOM   2190  NZ  LYS A 145       2.788  -7.938  -3.579  1.00 18.88           N1+
ATOM   2191  HN  LYS A 145      -2.838  -9.516  -7.456  1.00 41.33           H  
ATOM   2192  HA  LYS A 145      -2.419  -7.672  -5.134  1.00 36.84           H  
ATOM   2193  HB1 LYS A 145      -1.670  -9.722  -4.299  1.00 33.22           H  
ATOM   2194  HB2 LYS A 145      -0.957 -10.222  -5.842  1.00 33.22           H  
ATOM   2195  HG1 LYS A 145       0.858  -8.709  -5.650  1.00 32.34           H  
ATOM   2196  HG2 LYS A 145       0.106  -7.836  -4.295  1.00 32.34           H  
ATOM   2197  HD1 LYS A 145       0.568  -9.572  -2.761  1.00 34.10           H  
ATOM   2198  HD2 LYS A 145       0.874 -10.753  -4.044  1.00 34.10           H  
ATOM   2199  HE1 LYS A 145       2.952  -9.946  -2.912  1.00 35.85           H  
ATOM   2200  HE2 LYS A 145       2.938  -9.750  -4.663  1.00 35.85           H  
ATOM   2201  HZ1 LYS A 145       3.791  -7.799  -3.553  1.00 43.55           H  
ATOM   2202  HZ2 LYS A 145       2.404  -7.397  -4.363  1.00 43.55           H  
ATOM   2203  HZ3 LYS A 145       2.398  -7.594  -2.712  1.00 43.55           H  
ATOM   2204  N   ARG A 146      -0.871  -6.187  -6.395  1.00 20.16           N  
ATOM   2205  CA  ARG A 146       0.095  -5.296  -7.051  1.00 23.02           C  
ATOM   2206  C   ARG A 146       1.551  -5.741  -6.791  1.00 56.95           C  
ATOM   2207  O   ARG A 146       1.924  -6.183  -5.692  1.00 11.95           O  
ATOM   2208  CB  ARG A 146      -0.189  -3.832  -6.634  1.00 31.97           C  
ATOM   2209  CG  ARG A 146       0.673  -2.744  -7.314  1.00 33.31           C  
ATOM   2210  CD  ARG A 146       0.230  -2.551  -8.785  1.00 33.64           C  
ATOM   2211  NE  ARG A 146      -0.856  -1.550  -8.792  1.00 13.98           N  
ATOM   2212  CZ  ARG A 146      -0.881  -0.413  -9.484  1.00 59.45           C  
ATOM   2213  NH1 ARG A 146       0.147   0.039 -10.173  1.00  2.65           N  
ATOM   2214  NH2 ARG A 146      -1.992   0.276  -9.451  1.00  2.65           N  
ATOM   2215  HN  ARG A 146      -1.275  -5.886  -5.519  1.00 41.33           H  
ATOM   2216  HA  ARG A 146      -0.075  -5.372  -8.128  1.00 37.29           H  
ATOM   2217  HB1 ARG A 146      -1.242  -3.606  -6.815  1.00 33.10           H  
ATOM   2218  HB2 ARG A 146      -0.023  -3.754  -5.558  1.00 33.10           H  
ATOM   2219  HG1 ARG A 146       0.574  -1.803  -6.770  1.00 32.96           H  
ATOM   2220  HG2 ARG A 146       1.724  -3.029  -7.285  1.00 32.96           H  
ATOM   2221  HD1 ARG A 146       1.082  -2.186  -9.339  1.00 34.33           H  
ATOM   2222  HD2 ARG A 146      -0.140  -3.480  -9.198  1.00 34.33           H  
ATOM   2223  HE  ARG A 146      -1.714  -1.737  -8.261  1.00 43.74           H  
ATOM   2224 1HH1 ARG A 146       1.000  -0.486 -10.183  1.00 47.22           H  
ATOM   2225 2HH1 ARG A 146       0.072   0.907 -10.688  1.00 47.22           H  
ATOM   2226 1HH2 ARG A 146      -2.701  -0.077  -8.799  1.00 47.22           H  
ATOM   2227 2HH2 ARG A 146      -2.110   1.207  -9.887  1.00 47.22           H  
ATOM   2228  N   ILE A 147       2.363  -5.574  -7.838  1.00 17.85           N  
ATOM   2229  CA  ILE A 147       3.818  -5.680  -7.855  1.00 29.96           C  
ATOM   2230  C   ILE A 147       4.331  -4.370  -8.481  1.00 52.30           C  
ATOM   2231  O   ILE A 147       3.902  -3.963  -9.564  1.00 12.68           O  
ATOM   2232  CB  ILE A 147       4.284  -6.927  -8.651  1.00 36.42           C  
ATOM   2233  CG1 ILE A 147       3.563  -8.255  -8.321  1.00 30.53           C  
ATOM   2234  CG2 ILE A 147       5.810  -7.088  -8.551  1.00 21.09           C  
ATOM   2235  CD1 ILE A 147       3.895  -8.851  -6.950  1.00 29.75           C  
ATOM   2236  HN  ILE A 147       1.938  -5.261  -8.712  1.00 41.24           H  
ATOM   2237  HA  ILE A 147       4.188  -5.756  -6.832  1.00 34.94           H  
ATOM   2238  HB  ILE A 147       4.050  -6.735  -9.694  1.00 32.62           H  
ATOM   2239 1HG1 ILE A 147       2.484  -8.117  -8.394  1.00 32.79           H  
ATOM   2240 2HG1 ILE A 147       3.838  -8.992  -9.078  1.00 32.79           H  
ATOM   2241 1HG2 ILE A 147       6.123  -7.982  -9.093  1.00 34.99           H  
ATOM   2242 2HG2 ILE A 147       6.305  -6.223  -8.992  1.00 34.99           H  
ATOM   2243 3HG2 ILE A 147       6.117  -7.175  -7.509  1.00 34.99           H  
ATOM   2244 1HD1 ILE A 147       3.246  -9.707  -6.767  1.00 32.62           H  
ATOM   2245 2HD1 ILE A 147       4.930  -9.191  -6.926  1.00 32.62           H  
ATOM   2246 3HD1 ILE A 147       3.742  -8.105  -6.173  1.00 32.62           H  
ATOM   2247  N   ALA A 148       5.224  -3.680  -7.778  1.00 17.85           N  
ATOM   2248  CA  ALA A 148       5.745  -2.373  -8.168  1.00 33.13           C  
ATOM   2249  C   ALA A 148       7.225  -2.304  -7.757  1.00 52.30           C  
ATOM   2250  O   ALA A 148       7.507  -2.018  -6.589  1.00 12.68           O  
ATOM   2251  CB  ALA A 148       4.877  -1.281  -7.526  1.00 25.78           C  
ATOM   2252  HN  ALA A 148       5.521  -4.047  -6.882  1.00 41.24           H  
ATOM   2253  HA  ALA A 148       5.669  -2.247  -9.247  1.00 34.79           H  
ATOM   2254  HB1 ALA A 148       5.265  -0.299  -7.799  1.00 34.04           H  
ATOM   2255  HB2 ALA A 148       3.851  -1.366  -7.887  1.00 34.04           H  
ATOM   2256  HB3 ALA A 148       4.884  -1.380  -6.440  1.00 34.04           H  
ATOM   2257  N   PRO A 149       8.156  -2.730  -8.633  1.00 23.32           N  
ATOM   2258  CA  PRO A 149       9.563  -2.898  -8.271  1.00 31.08           C  
ATOM   2259  C   PRO A 149      10.344  -1.582  -8.286  1.00 52.04           C  
ATOM   2260  O   PRO A 149      11.255  -1.392  -7.488  1.00 12.44           O  
ATOM   2261  CB  PRO A 149      10.115  -3.867  -9.320  1.00 31.75           C  
ATOM   2262  CG  PRO A 149       9.263  -3.610 -10.558  1.00 32.63           C  
ATOM   2263  CD  PRO A 149       7.899  -3.268  -9.967  1.00 32.64           C  
ATOM   2264  HA  PRO A 149       9.660  -3.339  -7.279  1.00 34.17           H  
ATOM   2265  HB1 PRO A 149      11.157  -3.659  -9.534  1.00 32.85           H  
ATOM   2266  HB2 PRO A 149       9.985  -4.897  -8.988  1.00 32.85           H  
ATOM   2267  HG1 PRO A 149       9.656  -2.750 -11.099  1.00 32.71           H  
ATOM   2268  HG2 PRO A 149       9.224  -4.480 -11.212  1.00 32.71           H  
ATOM   2269  HD1 PRO A 149       7.392  -2.541 -10.604  1.00 33.32           H  
ATOM   2270  HD2 PRO A 149       7.299  -4.176  -9.885  1.00 33.32           H  
ATOM   2271  N   CYS A 150       9.986  -0.673  -9.198  1.00 17.85           N  
ATOM   2272  CA  CYS A 150      10.805   0.478  -9.570  1.00 33.45           C  
ATOM   2273  C   CYS A 150      10.443   1.764  -8.829  1.00 52.30           C  
ATOM   2274  O   CYS A 150      11.004   2.811  -9.145  1.00 12.68           O  
ATOM   2275  CB  CYS A 150      10.713   0.670 -11.083  1.00 29.30           C  
ATOM   2276  SG  CYS A 150      11.669  -0.518 -12.039  1.00 28.31           S  
ATOM   2277  HN  CYS A 150       9.190  -0.883  -9.783  1.00 41.24           H  
ATOM   2278  HA  CYS A 150      11.847   0.266  -9.323  1.00 34.59           H  
ATOM   2279  HB1 CYS A 150       9.669   0.614 -11.395  1.00 35.08           H  
ATOM   2280  HB2 CYS A 150      11.075   1.664 -11.344  1.00 35.08           H  
ATOM   2281  N   TYR A 151       9.508   1.714  -7.877  1.00 17.85           N  
ATOM   2282  CA  TYR A 151       9.137   2.902  -7.131  1.00 31.94           C  
ATOM   2283  C   TYR A 151      10.155   3.233  -6.034  1.00 52.30           C  
ATOM   2284  O   TYR A 151      10.658   2.351  -5.337  1.00 12.68           O  
ATOM   2285  CB  TYR A 151       7.686   2.843  -6.642  1.00 31.47           C  
ATOM   2286  CG  TYR A 151       7.310   4.089  -5.867  1.00 31.95           C  
ATOM   2287  CD1 TYR A 151       6.905   5.230  -6.585  1.00 25.51           C  
ATOM   2288  CD2 TYR A 151       7.488   4.154  -4.471  1.00 25.51           C  
ATOM   2289  CE1 TYR A 151       6.680   6.444  -5.914  1.00 24.03           C  
ATOM   2290  CE2 TYR A 151       7.273   5.369  -3.795  1.00 24.03           C  
ATOM   2291  CZ  TYR A 151       6.873   6.515  -4.520  1.00 42.96           C  
ATOM   2292  OH  TYR A 151       6.657   7.696  -3.887  1.00 13.02           O  
ATOM   2293  HN  TYR A 151       9.133   0.823  -7.590  1.00 41.24           H  
ATOM   2294  HA  TYR A 151       9.169   3.738  -7.830  1.00 34.97           H  
ATOM   2295  HB1 TYR A 151       7.018   2.730  -7.498  1.00 32.99           H  
ATOM   2296  HB2 TYR A 151       7.560   1.971  -5.997  1.00 32.99           H  
ATOM   2297  HD1 TYR A 151       6.770   5.174  -7.656  1.00 37.77           H  
ATOM   2298  HD2 TYR A 151       7.812   3.277  -3.925  1.00 37.77           H  
ATOM   2299  HE1 TYR A 151       6.365   7.326  -6.451  1.00 37.62           H  
ATOM   2300  HE2 TYR A 151       7.409   5.427  -2.727  1.00 37.62           H  
ATOM   2301  HH  TYR A 151       7.011   7.728  -2.946  1.00 45.56           H  
ATOM   2302  N   GLN A 152      10.393   4.529  -5.827  1.00 17.85           N  
ATOM   2303  CA  GLN A 152      11.179   5.049  -4.721  1.00 31.88           C  
ATOM   2304  C   GLN A 152      10.629   6.426  -4.332  1.00 52.30           C  
ATOM   2305  O   GLN A 152      10.424   7.278  -5.197  1.00 12.68           O  
ATOM   2306  CB  GLN A 152      12.650   5.112  -5.152  1.00 31.87           C  
ATOM   2307  CG  GLN A 152      13.609   5.313  -3.971  1.00 29.80           C  
ATOM   2308  CD  GLN A 152      14.743   6.251  -4.349  1.00 55.63           C  
ATOM   2309  OE1 GLN A 152      15.657   5.891  -5.088  1.00 11.29           O  
ATOM   2310  NE2 GLN A 152      14.614   7.526  -4.018  1.00  0.00           N  
ATOM   2311  HN  GLN A 152       9.944   5.207  -6.427  1.00 41.24           H  
ATOM   2312  HA  GLN A 152      11.087   4.371  -3.871  1.00 34.88           H  
ATOM   2313  HB1 GLN A 152      12.929   4.186  -5.659  1.00 32.57           H  
ATOM   2314  HB2 GLN A 152      12.765   5.928  -5.870  1.00 32.57           H  
ATOM   2315  HG1 GLN A 152      13.080   5.736  -3.116  1.00 33.19           H  
ATOM   2316  HG2 GLN A 152      14.020   4.350  -3.667  1.00 33.19           H  
ATOM   2317 1HE2 GLN A 152      13.812   7.878  -3.480  1.00 46.44           H  
ATOM   2318 2HE2 GLN A 152      15.313   8.154  -4.371  1.00 46.44           H  
ATOM   2319  N   ASP A 153      10.453   6.651  -3.026  1.00 14.43           N  
ATOM   2320  CA  ASP A 153      10.159   7.967  -2.470  1.00 33.28           C  
ATOM   2321  C   ASP A 153      11.217   9.053  -2.721  1.00 50.24           C  
ATOM   2322  O   ASP A 153      12.416   8.770  -2.816  1.00 12.20           O  
ATOM   2323  CB  ASP A 153       9.733   7.866  -0.986  1.00 30.96           C  
ATOM   2324  CG  ASP A 153       8.243   7.577  -0.755  1.00 59.17           C  
ATOM   2325  OD1 ASP A 153       7.419   8.004  -1.603  1.00  4.74           O  
ATOM   2326  OD2 ASP A 153       7.898   7.081   0.339  1.00  4.74           O  
ATOM   2327  HN  ASP A 153      10.640   5.900  -2.380  1.00 41.97           H  
ATOM   2328  HA  ASP A 153       9.294   8.323  -3.028  1.00 34.98           H  
ATOM   2329  HB1 ASP A 153      10.337   7.106  -0.488  1.00 31.57           H  
ATOM   2330  HB2 ASP A 153       9.945   8.817  -0.497  1.00 31.57           H  
ATOM   2331  N   TYR A 154      10.744  10.304  -2.743  1.00 17.85           N  
ATOM   2332  CA  TYR A 154      11.495  11.558  -2.849  1.00 31.94           C  
ATOM   2333  C   TYR A 154      12.209  11.868  -4.176  1.00 52.30           C  
ATOM   2334  O   TYR A 154      13.023  12.789  -4.250  1.00 12.68           O  
ATOM   2335  CB  TYR A 154      12.290  11.824  -1.559  1.00 31.47           C  
ATOM   2336  CG  TYR A 154      11.404  11.848  -0.321  1.00 31.95           C  
ATOM   2337  CD1 TYR A 154      10.291  12.710  -0.231  1.00 25.51           C  
ATOM   2338  CD2 TYR A 154      11.622  10.882   0.681  1.00 25.51           C  
ATOM   2339  CE1 TYR A 154       9.359  12.555   0.815  1.00 24.03           C  
ATOM   2340  CE2 TYR A 154      10.711  10.739   1.741  1.00 24.03           C  
ATOM   2341  CZ  TYR A 154       9.555  11.546   1.784  1.00 42.96           C  
ATOM   2342  OH  TYR A 154       8.620  11.318   2.747  1.00 13.02           O  
ATOM   2343  HN  TYR A 154       9.749  10.412  -2.551  1.00 41.24           H  
ATOM   2344  HA  TYR A 154      10.726  12.326  -2.846  1.00 34.97           H  
ATOM   2345  HB1 TYR A 154      13.071  11.070  -1.455  1.00 32.99           H  
ATOM   2346  HB2 TYR A 154      12.778  12.797  -1.634  1.00 32.99           H  
ATOM   2347  HD1 TYR A 154      10.121  13.464  -0.987  1.00 37.77           H  
ATOM   2348  HD2 TYR A 154      12.476  10.223   0.614  1.00 37.77           H  
ATOM   2349  HE1 TYR A 154       8.485  13.188   0.854  1.00 37.62           H  
ATOM   2350  HE2 TYR A 154      10.889  10.008   2.513  1.00 37.62           H  
ATOM   2351  HH  TYR A 154       8.325  12.148   3.135  1.00 45.56           H  
ATOM   2352  N   VAL A 155      11.854  11.153  -5.254  1.00 17.85           N  
ATOM   2353  CA  VAL A 155      12.288  11.467  -6.628  1.00 29.01           C  
ATOM   2354  C   VAL A 155      11.417  12.531  -7.321  1.00 52.30           C  
ATOM   2355  O   VAL A 155      10.198  12.543  -7.155  1.00 12.68           O  
ATOM   2356  CB  VAL A 155      12.492  10.205  -7.501  1.00 42.14           C  
ATOM   2357  CG1 VAL A 155      13.266   9.097  -6.778  1.00 21.13           C  
ATOM   2358  CG2 VAL A 155      11.188   9.602  -8.039  1.00 21.13           C  
ATOM   2359  HN  VAL A 155      11.168  10.421  -5.131  1.00 41.24           H  
ATOM   2360  HA  VAL A 155      13.282  11.905  -6.533  1.00 35.28           H  
ATOM   2361  HB  VAL A 155      13.085  10.506  -8.366  1.00 30.98           H  
ATOM   2362 1HG1 VAL A 155      13.507   8.294  -7.475  1.00 34.68           H  
ATOM   2363 2HG1 VAL A 155      14.194   9.499  -6.375  1.00 34.68           H  
ATOM   2364 3HG1 VAL A 155      12.672   8.685  -5.963  1.00 34.68           H  
ATOM   2365 1HG2 VAL A 155      11.407   8.707  -8.623  1.00 34.68           H  
ATOM   2366 2HG2 VAL A 155      10.532   9.335  -7.209  1.00 34.68           H  
ATOM   2367 3HG2 VAL A 155      10.677  10.316  -8.684  1.00 34.68           H  
ATOM   2368  N   LYS A 156      12.042  13.354  -8.180  1.00 20.16           N  
ATOM   2369  CA  LYS A 156      11.364  14.251  -9.140  1.00 23.83           C  
ATOM   2370  C   LYS A 156      12.190  14.467 -10.422  1.00 56.95           C  
ATOM   2371  O   LYS A 156      12.296  15.558 -10.976  1.00 11.95           O  
ATOM   2372  CB  LYS A 156      10.892  15.541  -8.452  1.00 31.67           C  
ATOM   2373  CG  LYS A 156      11.968  16.500  -7.920  1.00 32.62           C  
ATOM   2374  CD  LYS A 156      11.301  17.714  -7.250  1.00 30.36           C  
ATOM   2375  CE  LYS A 156      12.299  18.845  -6.965  1.00 31.50           C  
ATOM   2376  NZ  LYS A 156      12.792  19.465  -8.219  1.00 18.88           N1+
ATOM   2377  HN  LYS A 156      13.050  13.311  -8.211  1.00 41.33           H  
ATOM   2378  HA  LYS A 156      10.458  13.737  -9.471  1.00 36.84           H  
ATOM   2379  HB1 LYS A 156      10.259  16.080  -9.156  1.00 33.22           H  
ATOM   2380  HB2 LYS A 156      10.257  15.247  -7.619  1.00 33.22           H  
ATOM   2381  HG1 LYS A 156      12.596  15.986  -7.192  1.00 32.34           H  
ATOM   2382  HG2 LYS A 156      12.591  16.832  -8.749  1.00 32.34           H  
ATOM   2383  HD1 LYS A 156      10.503  18.099  -7.888  1.00 34.10           H  
ATOM   2384  HD2 LYS A 156      10.851  17.392  -6.309  1.00 34.10           H  
ATOM   2385  HE1 LYS A 156      11.796  19.602  -6.357  1.00 35.85           H  
ATOM   2386  HE2 LYS A 156      13.132  18.441  -6.385  1.00 35.85           H  
ATOM   2387  HZ1 LYS A 156      12.002  19.870  -8.747  1.00 43.55           H  
ATOM   2388  HZ2 LYS A 156      13.462  20.201  -8.045  1.00 43.55           H  
ATOM   2389  HZ3 LYS A 156      13.191  18.763  -8.826  1.00 43.55           H  
ATOM   2390  N   LYS A 157      12.787  13.366 -10.882  1.00 20.16           N  
ATOM   2391  CA  LYS A 157      13.648  13.221 -12.059  1.00 23.83           C  
ATOM   2392  C   LYS A 157      13.160  12.041 -12.899  1.00 56.95           C  
ATOM   2393  O   LYS A 157      12.543  11.136 -12.349  1.00 11.95           O  
ATOM   2394  CB  LYS A 157      15.096  12.952 -11.612  1.00 31.67           C  
ATOM   2395  CG  LYS A 157      15.952  14.200 -11.327  1.00 32.62           C  
ATOM   2396  CD  LYS A 157      17.402  13.709 -11.224  1.00 30.36           C  
ATOM   2397  CE  LYS A 157      18.480  14.766 -10.978  1.00 31.50           C  
ATOM   2398  NZ  LYS A 157      19.828  14.161 -11.144  1.00 18.88           N1+
ATOM   2399  HN  LYS A 157      12.522  12.498 -10.437  1.00 41.33           H  
ATOM   2400  HA  LYS A 157      13.611  14.125 -12.670  1.00 36.84           H  
ATOM   2401  HB1 LYS A 157      15.089  12.310 -10.729  1.00 33.22           H  
ATOM   2402  HB2 LYS A 157      15.589  12.385 -12.403  1.00 33.22           H  
ATOM   2403  HG1 LYS A 157      15.865  14.909 -12.151  1.00 32.34           H  
ATOM   2404  HG2 LYS A 157      15.636  14.670 -10.395  1.00 32.34           H  
ATOM   2405  HD1 LYS A 157      17.459  12.975 -10.419  1.00 34.10           H  
ATOM   2406  HD2 LYS A 157      17.641  13.217 -12.166  1.00 34.10           H  
ATOM   2407  HE1 LYS A 157      18.350  15.582 -11.693  1.00 35.85           H  
ATOM   2408  HE2 LYS A 157      18.364  15.159  -9.965  1.00 35.85           H  
ATOM   2409  HZ1 LYS A 157      19.938  13.778 -12.076  1.00 43.55           H  
ATOM   2410  HZ2 LYS A 157      20.573  14.808 -10.937  1.00 43.55           H  
ATOM   2411  HZ3 LYS A 157      19.955  13.338 -10.535  1.00 43.55           H  
ATOM   2412  N   PHE A 158      13.575  11.981 -14.166  1.00 17.85           N  
ATOM   2413  CA  PHE A 158      13.293  10.853 -15.057  1.00 31.91           C  
ATOM   2414  C   PHE A 158      14.355   9.745 -15.159  1.00 52.30           C  
ATOM   2415  O   PHE A 158      14.004   8.570 -15.237  1.00 12.68           O  
ATOM   2416  CB  PHE A 158      12.665  11.355 -16.368  1.00 30.82           C  
ATOM   2417  CG  PHE A 158      12.697  10.412 -17.555  1.00 32.39           C  
ATOM   2418  CD1 PHE A 158      13.875  10.281 -18.318  1.00 27.72           C  
ATOM   2419  CD2 PHE A 158      11.516   9.766 -17.974  1.00 27.72           C  
ATOM   2420  CE1 PHE A 158      13.866   9.529 -19.503  1.00 26.19           C  
ATOM   2421  CE2 PHE A 158      11.517   8.985 -19.145  1.00 26.19           C  
ATOM   2422  CZ  PHE A 158      12.692   8.876 -19.913  1.00 28.34           C  
ATOM   2423  HN  PHE A 158      14.046  12.783 -14.554  1.00 41.24           H  
ATOM   2424  HA  PHE A 158      12.463  10.313 -14.595  1.00 35.31           H  
ATOM   2425  HB1 PHE A 158      11.632  11.640 -16.165  1.00 32.99           H  
ATOM   2426  HB2 PHE A 158      13.174  12.269 -16.673  1.00 32.99           H  
ATOM   2427  HD1 PHE A 158      14.779  10.796 -18.027  1.00 36.51           H  
ATOM   2428  HD2 PHE A 158      10.601   9.888 -17.413  1.00 36.51           H  
ATOM   2429  HE1 PHE A 158      14.758   9.464 -20.114  1.00 36.85           H  
ATOM   2430  HE2 PHE A 158      10.611   8.498 -19.475  1.00 36.85           H  
ATOM   2431  HZ  PHE A 158      12.697   8.305 -20.830  1.00 36.40           H  
ATOM   2432  N   GLY A 159      15.646  10.087 -15.088  1.00 17.85           N  
ATOM   2433  CA  GLY A 159      16.739   9.121 -15.240  1.00 31.13           C  
ATOM   2434  C   GLY A 159      17.228   8.454 -13.948  1.00 52.30           C  
ATOM   2435  O   GLY A 159      17.839   7.393 -14.032  1.00 12.68           O  
ATOM   2436  HN  GLY A 159      15.881  11.064 -15.033  1.00 41.24           H  
ATOM   2437  HA1 GLY A 159      16.433   8.335 -15.932  1.00 34.36           H  
ATOM   2438  HA2 GLY A 159      17.588   9.636 -15.686  1.00 34.36           H  
ATOM   2439  N   GLU A 160      17.005   9.056 -12.772  1.00 14.43           N  
ATOM   2440  CA  GLU A 160      17.613   8.578 -11.521  1.00 33.34           C  
ATOM   2441  C   GLU A 160      17.089   7.183 -11.141  1.00 50.24           C  
ATOM   2442  O   GLU A 160      15.878   6.953 -11.143  1.00 12.20           O  
ATOM   2443  CB  GLU A 160      17.375   9.577 -10.363  1.00 33.89           C  
ATOM   2444  CG  GLU A 160      18.673  10.054  -9.676  1.00 32.45           C  
ATOM   2445  CD  GLU A 160      19.456  11.098 -10.489  1.00 59.38           C  
ATOM   2446  OE1 GLU A 160      20.315  11.819  -9.935  1.00  4.14           O  
ATOM   2447  OE2 GLU A 160      19.142  11.282 -11.688  1.00  4.14           O  
ATOM   2448  HN  GLU A 160      16.471   9.910 -12.746  1.00 41.97           H  
ATOM   2449  HA  GLU A 160      18.688   8.499 -11.693  1.00 35.75           H  
ATOM   2450  HB1 GLU A 160      16.819  10.445 -10.720  1.00 31.40           H  
ATOM   2451  HB2 GLU A 160      16.753   9.100  -9.604  1.00 31.40           H  
ATOM   2452  HG1 GLU A 160      18.399  10.499  -8.718  1.00 30.54           H  
ATOM   2453  HG2 GLU A 160      19.309   9.190  -9.476  1.00 30.54           H  
ATOM   2454  N   ASN A 161      18.002   6.298 -10.716  1.00 17.85           N  
ATOM   2455  CA  ASN A 161      17.770   4.949 -10.183  1.00 32.47           C  
ATOM   2456  C   ASN A 161      16.814   4.081 -11.013  1.00 52.30           C  
ATOM   2457  O   ASN A 161      17.252   3.250 -11.806  1.00 12.68           O  
ATOM   2458  CB  ASN A 161      17.358   5.011  -8.702  1.00 25.05           C  
ATOM   2459  CG  ASN A 161      18.429   5.564  -7.783  1.00 56.24           C  
ATOM   2460  OD1 ASN A 161      19.609   5.630  -8.096  1.00 11.82           O  
ATOM   2461  ND2 ASN A 161      18.047   5.887  -6.565  1.00  0.74           N  
ATOM   2462  HN  ASN A 161      18.966   6.597 -10.713  1.00 41.24           H  
ATOM   2463  HA  ASN A 161      18.731   4.431 -10.228  1.00 35.55           H  
ATOM   2464  HB1 ASN A 161      16.466   5.629  -8.593  1.00 34.70           H  
ATOM   2465  HB2 ASN A 161      17.119   4.008  -8.352  1.00 34.70           H  
ATOM   2466 1HD2 ASN A 161      17.087   5.775  -6.221  1.00 46.26           H  
ATOM   2467 2HD2 ASN A 161      18.773   6.164  -5.931  1.00 46.26           H  
ATOM   2468  N   PHE A 162      15.511   4.278 -10.807  1.00 17.85           N  
ATOM   2469  CA  PHE A 162      14.411   3.518 -11.383  1.00 31.91           C  
ATOM   2470  C   PHE A 162      13.203   4.396 -11.762  1.00 52.30           C  
ATOM   2471  O   PHE A 162      12.172   3.875 -12.181  1.00 12.68           O  
ATOM   2472  CB  PHE A 162      14.049   2.369 -10.429  1.00 30.82           C  
ATOM   2473  CG  PHE A 162      15.167   1.369 -10.193  1.00 32.39           C  
ATOM   2474  CD1 PHE A 162      15.593   0.531 -11.239  1.00 27.72           C  
ATOM   2475  CD2 PHE A 162      15.809   1.302  -8.942  1.00 27.72           C  
ATOM   2476  CE1 PHE A 162      16.662  -0.362 -11.041  1.00 26.19           C  
ATOM   2477  CE2 PHE A 162      16.872   0.402  -8.740  1.00 26.19           C  
ATOM   2478  CZ  PHE A 162      17.297  -0.432  -9.789  1.00 28.34           C  
ATOM   2479  HN  PHE A 162      15.275   5.047 -10.195  1.00 41.24           H  
ATOM   2480  HA  PHE A 162      14.758   3.073 -12.316  1.00 35.31           H  
ATOM   2481  HB1 PHE A 162      13.723   2.786  -9.475  1.00 32.99           H  
ATOM   2482  HB2 PHE A 162      13.214   1.820 -10.852  1.00 32.99           H  
ATOM   2483  HD1 PHE A 162      15.101   0.578 -12.198  1.00 36.51           H  
ATOM   2484  HD2 PHE A 162      15.488   1.943  -8.132  1.00 36.51           H  
ATOM   2485  HE1 PHE A 162      16.990  -0.998 -11.851  1.00 36.85           H  
ATOM   2486  HE2 PHE A 162      17.369   0.351  -7.782  1.00 36.85           H  
ATOM   2487  HZ  PHE A 162      18.112  -1.125  -9.630  1.00 36.40           H  
ATOM   2488  N   ALA A 163      13.339   5.730 -11.669  1.00 17.85           N  
ATOM   2489  CA  ALA A 163      12.247   6.702 -11.735  1.00 33.13           C  
ATOM   2490  C   ALA A 163      11.527   6.783 -13.093  1.00 52.30           C  
ATOM   2491  O   ALA A 163      10.438   7.347 -13.160  1.00 12.68           O  
ATOM   2492  CB  ALA A 163      12.817   8.063 -11.324  1.00 25.78           C  
ATOM   2493  HN  ALA A 163      14.250   6.109 -11.413  1.00 41.24           H  
ATOM   2494  HA  ALA A 163      11.496   6.413 -10.998  1.00 34.79           H  
ATOM   2495  HB1 ALA A 163      12.011   8.790 -11.248  1.00 34.04           H  
ATOM   2496  HB2 ALA A 163      13.311   7.986 -10.354  1.00 34.04           H  
ATOM   2497  HB3 ALA A 163      13.539   8.404 -12.068  1.00 34.04           H  
ATOM   2498  N   SER A 164      12.048   6.131 -14.138  1.00 17.85           N  
ATOM   2499  CA  SER A 164      11.315   5.908 -15.391  1.00 31.14           C  
ATOM   2500  C   SER A 164      11.484   4.491 -15.939  1.00 52.30           C  
ATOM   2501  O   SER A 164      11.445   4.305 -17.149  1.00 12.68           O  
ATOM   2502  CB  SER A 164      11.628   6.985 -16.436  1.00 39.19           C  
ATOM   2503  OG  SER A 164      12.980   6.990 -16.845  1.00  9.73           O  
ATOM   2504  HN  SER A 164      12.957   5.703 -14.036  1.00 41.24           H  
ATOM   2505  HA  SER A 164      10.252   5.997 -15.173  1.00 34.86           H  
ATOM   2506  HB1 SER A 164      11.003   6.827 -17.313  1.00 33.19           H  
ATOM   2507  HB2 SER A 164      11.382   7.957 -16.009  1.00 33.19           H  
ATOM   2508  HG  SER A 164      13.459   7.550 -16.179  1.00 46.53           H  
ATOM   2509  N   CYS A 165      11.712   3.484 -15.081  1.00 17.85           N  
ATOM   2510  CA  CYS A 165      12.223   2.188 -15.544  1.00 33.45           C  
ATOM   2511  C   CYS A 165      11.320   1.445 -16.552  1.00 52.30           C  
ATOM   2512  O   CYS A 165      11.824   0.579 -17.264  1.00 12.68           O  
ATOM   2513  CB  CYS A 165      12.569   1.295 -14.346  1.00 29.30           C  
ATOM   2514  SG  CYS A 165      11.266   0.125 -13.908  1.00 28.31           S  
ATOM   2515  HN  CYS A 165      11.662   3.654 -14.077  1.00 41.24           H  
ATOM   2516  HA  CYS A 165      13.155   2.393 -16.056  1.00 34.59           H  
ATOM   2517  HB1 CYS A 165      13.451   0.712 -14.604  1.00 35.08           H  
ATOM   2518  HB2 CYS A 165      12.819   1.903 -13.480  1.00 35.08           H  
ATOM   2519  N   GLN A 166      10.023   1.786 -16.611  1.00 17.85           N  
ATOM   2520  CA  GLN A 166       8.959   1.132 -17.380  1.00 31.88           C  
ATOM   2521  C   GLN A 166       8.870  -0.387 -17.117  1.00 52.30           C  
ATOM   2522  O   GLN A 166       8.966  -1.204 -18.037  1.00 12.68           O  
ATOM   2523  CB  GLN A 166       8.957   1.583 -18.867  1.00 31.87           C  
ATOM   2524  CG  GLN A 166       8.749   3.115 -18.976  1.00 29.80           C  
ATOM   2525  CD  GLN A 166       8.086   3.673 -20.244  1.00 55.63           C  
ATOM   2526  OE1 GLN A 166       7.506   4.752 -20.210  1.00 11.29           O  
ATOM   2527  NE2 GLN A 166       8.221   3.056 -21.412  1.00  0.00           N  
ATOM   2528  HN  GLN A 166       9.753   2.622 -16.105  1.00 41.24           H  
ATOM   2529  HA  GLN A 166       8.035   1.521 -16.954  1.00 34.88           H  
ATOM   2530  HB1 GLN A 166       9.890   1.295 -19.354  1.00 32.57           H  
ATOM   2531  HB2 GLN A 166       8.131   1.081 -19.371  1.00 32.57           H  
ATOM   2532  HG1 GLN A 166       8.111   3.419 -18.151  1.00 33.19           H  
ATOM   2533  HG2 GLN A 166       9.709   3.608 -18.850  1.00 33.19           H  
ATOM   2534 1HE2 GLN A 166       8.766   2.213 -21.476  1.00 46.44           H  
ATOM   2535 2HE2 GLN A 166       7.757   3.445 -22.225  1.00 46.44           H  
ATOM   2536  N   ALA A 167       8.733  -0.756 -15.830  1.00 17.85           N  
ATOM   2537  CA  ALA A 167       8.682  -2.134 -15.342  1.00 33.13           C  
ATOM   2538  C   ALA A 167       7.540  -2.929 -15.974  1.00 52.30           C  
ATOM   2539  O   ALA A 167       6.376  -2.534 -15.887  1.00 12.68           O  
ATOM   2540  CB  ALA A 167       8.500  -2.157 -13.818  1.00 25.78           C  
ATOM   2541  HN  ALA A 167       8.704  -0.028 -15.119  1.00 41.24           H  
ATOM   2542  HA  ALA A 167       9.631  -2.613 -15.576  1.00 34.79           H  
ATOM   2543  HB1 ALA A 167       8.417  -3.191 -13.480  1.00 34.04           H  
ATOM   2544  HB2 ALA A 167       9.347  -1.699 -13.320  1.00 34.04           H  
ATOM   2545  HB3 ALA A 167       7.587  -1.625 -13.545  1.00 34.04           H  
ATOM   2546  N   GLY A 168       7.866  -4.101 -16.523  1.00 17.85           N  
ATOM   2547  CA  GLY A 168       6.870  -5.008 -17.081  1.00 31.13           C  
ATOM   2548  C   GLY A 168       6.486  -4.703 -18.530  1.00 52.30           C  
ATOM   2549  O   GLY A 168       5.391  -5.056 -18.950  1.00 12.68           O  
ATOM   2550  HN  GLY A 168       8.854  -4.344 -16.607  1.00 41.24           H  
ATOM   2551  HA1 GLY A 168       7.264  -6.022 -17.042  1.00 34.36           H  
ATOM   2552  HA2 GLY A 168       5.970  -4.973 -16.471  1.00 34.36           H  
ATOM   2553  N   ILE A 169       7.382  -4.101 -19.332  1.00 17.85           N  
ATOM   2554  CA  ILE A 169       7.257  -4.094 -20.814  1.00 29.96           C  
ATOM   2555  C   ILE A 169       7.219  -5.534 -21.367  1.00 52.30           C  
ATOM   2556  O   ILE A 169       6.669  -5.819 -22.428  1.00 12.68           O  
ATOM   2557  CB  ILE A 169       8.429  -3.296 -21.436  1.00 36.42           C  
ATOM   2558  CG1 ILE A 169       8.222  -3.101 -22.959  1.00 30.53           C  
ATOM   2559  CG2 ILE A 169       9.789  -3.969 -21.172  1.00 21.09           C  
ATOM   2560  CD1 ILE A 169       9.106  -2.009 -23.579  1.00 29.75           C  
ATOM   2561  HN  ILE A 169       8.226  -3.721 -18.917  1.00 41.24           H  
ATOM   2562  HA  ILE A 169       6.316  -3.615 -21.087  1.00 34.94           H  
ATOM   2563  HB  ILE A 169       8.445  -2.314 -20.963  1.00 32.62           H  
ATOM   2564 1HG1 ILE A 169       8.410  -4.039 -23.483  1.00 32.79           H  
ATOM   2565 2HG1 ILE A 169       7.182  -2.827 -23.140  1.00 32.79           H  
ATOM   2566 1HG2 ILE A 169      10.586  -3.334 -21.537  1.00 34.99           H  
ATOM   2567 2HG2 ILE A 169       9.948  -4.116 -20.104  1.00 34.99           H  
ATOM   2568 3HG2 ILE A 169       9.860  -4.924 -21.692  1.00 34.99           H  
ATOM   2569 1HD1 ILE A 169       8.822  -1.865 -24.622  1.00 32.62           H  
ATOM   2570 2HD1 ILE A 169       8.977  -1.068 -23.045  1.00 32.62           H  
ATOM   2571 3HD1 ILE A 169      10.154  -2.305 -23.545  1.00 32.62           H  
ATOM   2572  N   SER A 170       7.800  -6.446 -20.587  1.00 17.85           N  
ATOM   2573  CA  SER A 170       7.754  -7.884 -20.725  1.00 31.14           C  
ATOM   2574  C   SER A 170       7.889  -8.514 -19.333  1.00 52.30           C  
ATOM   2575  O   SER A 170       8.419  -7.904 -18.390  1.00 12.68           O  
ATOM   2576  CB  SER A 170       8.871  -8.336 -21.661  1.00 39.19           C  
ATOM   2577  OG  SER A 170      10.121  -8.081 -21.053  1.00  9.73           O  
ATOM   2578  HN  SER A 170       8.238  -6.107 -19.741  1.00 41.24           H  
ATOM   2579  HA  SER A 170       6.794  -8.175 -21.157  1.00 34.86           H  
ATOM   2580  HB1 SER A 170       8.775  -9.406 -21.848  1.00 33.19           H  
ATOM   2581  HB2 SER A 170       8.800  -7.803 -22.611  1.00 33.19           H  
ATOM   2582  HG  SER A 170      10.268  -7.128 -20.987  1.00 46.53           H  
ATOM   2583  N   SER A 171       7.366  -9.734 -19.210  1.00 17.85           N  
ATOM   2584  CA  SER A 171       7.383 -10.525 -17.986  1.00 31.14           C  
ATOM   2585  C   SER A 171       7.318 -12.026 -18.286  1.00 52.30           C  
ATOM   2586  O   SER A 171       6.845 -12.457 -19.340  1.00 12.68           O  
ATOM   2587  CB  SER A 171       6.281 -10.062 -17.023  1.00 39.19           C  
ATOM   2588  OG  SER A 171       5.009  -9.985 -17.636  1.00  9.73           O  
ATOM   2589  HN  SER A 171       6.936 -10.172 -20.016  1.00 41.24           H  
ATOM   2590  HA  SER A 171       8.334 -10.345 -17.486  1.00 34.86           H  
ATOM   2591  HB1 SER A 171       6.226 -10.746 -16.175  1.00 33.19           H  
ATOM   2592  HB2 SER A 171       6.545  -9.072 -16.645  1.00 33.19           H  
ATOM   2593  HG  SER A 171       4.412  -9.610 -16.978  1.00 46.53           H  
ATOM   2594  N   PHE A 172       7.809 -12.825 -17.336  1.00 17.85           N  
ATOM   2595  CA  PHE A 172       7.928 -14.282 -17.444  1.00 31.91           C  
ATOM   2596  C   PHE A 172       7.718 -14.798 -16.007  1.00 52.30           C  
ATOM   2597  O   PHE A 172       7.773 -14.028 -15.042  1.00 12.68           O  
ATOM   2598  CB  PHE A 172       9.340 -14.604 -17.969  1.00 30.82           C  
ATOM   2599  CG  PHE A 172       9.489 -15.967 -18.624  1.00 32.39           C  
ATOM   2600  CD1 PHE A 172       9.355 -16.094 -20.023  1.00 27.72           C  
ATOM   2601  CD2 PHE A 172       9.828 -17.096 -17.854  1.00 27.72           C  
ATOM   2602  CE1 PHE A 172       9.592 -17.333 -20.648  1.00 26.19           C  
ATOM   2603  CE2 PHE A 172      10.031 -18.339 -18.476  1.00 26.19           C  
ATOM   2604  CZ  PHE A 172       9.932 -18.456 -19.873  1.00 28.34           C  
ATOM   2605  HN  PHE A 172       8.128 -12.403 -16.471  1.00 41.24           H  
ATOM   2606  HA  PHE A 172       7.171 -14.687 -18.118  1.00 35.31           H  
ATOM   2607  HB1 PHE A 172       9.610 -13.861 -18.719  1.00 32.99           H  
ATOM   2608  HB2 PHE A 172      10.062 -14.513 -17.158  1.00 32.99           H  
ATOM   2609  HD1 PHE A 172       9.112 -15.229 -20.627  1.00 36.51           H  
ATOM   2610  HD2 PHE A 172       9.948 -17.015 -16.785  1.00 36.51           H  
ATOM   2611  HE1 PHE A 172       9.522 -17.422 -21.723  1.00 36.85           H  
ATOM   2612  HE2 PHE A 172      10.284 -19.209 -17.884  1.00 36.85           H  
ATOM   2613  HZ  PHE A 172      10.120 -19.413 -20.344  1.00 36.40           H  
ATOM   2614  N   TYR A 173       7.462 -16.101 -15.846  1.00 17.85           N  
ATOM   2615  CA  TYR A 173       7.094 -16.671 -14.540  1.00 31.94           C  
ATOM   2616  C   TYR A 173       7.759 -18.057 -14.519  1.00 52.30           C  
ATOM   2617  O   TYR A 173       7.485 -18.893 -15.380  1.00 12.68           O  
ATOM   2618  CB  TYR A 173       5.555 -16.776 -14.480  1.00 31.47           C  
ATOM   2619  CG  TYR A 173       4.908 -16.709 -13.103  1.00 31.95           C  
ATOM   2620  CD1 TYR A 173       5.460 -17.371 -11.986  1.00 25.51           C  
ATOM   2621  CD2 TYR A 173       3.705 -15.987 -12.954  1.00 25.51           C  
ATOM   2622  CE1 TYR A 173       4.829 -17.286 -10.729  1.00 24.03           C  
ATOM   2623  CE2 TYR A 173       3.058 -15.919 -11.707  1.00 24.03           C  
ATOM   2624  CZ  TYR A 173       3.621 -16.565 -10.588  1.00 42.96           C  
ATOM   2625  OH  TYR A 173       2.977 -16.517  -9.391  1.00 13.02           O  
ATOM   2626  HN  TYR A 173       7.498 -16.718 -16.650  1.00 41.24           H  
ATOM   2627  HA  TYR A 173       7.462 -16.051 -13.724  1.00 34.97           H  
ATOM   2628  HB1 TYR A 173       5.144 -15.943 -15.049  1.00 32.99           H  
ATOM   2629  HB2 TYR A 173       5.229 -17.689 -14.976  1.00 32.99           H  
ATOM   2630  HD1 TYR A 173       6.359 -17.962 -12.083  1.00 37.77           H  
ATOM   2631  HD2 TYR A 173       3.261 -15.493 -13.804  1.00 37.77           H  
ATOM   2632  HE1 TYR A 173       5.263 -17.789  -9.878  1.00 37.62           H  
ATOM   2633  HE2 TYR A 173       2.131 -15.379 -11.593  1.00 37.62           H  
ATOM   2634  HH  TYR A 173       3.585 -16.513  -8.649  1.00 45.56           H  
ATOM   2635  N   THR A 174       8.624 -18.304 -13.522  1.00 17.85           N  
ATOM   2636  CA  THR A 174       9.373 -19.575 -13.368  1.00 30.67           C  
ATOM   2637  C   THR A 174       8.627 -20.589 -12.489  1.00 52.30           C  
ATOM   2638  O   THR A 174       7.433 -20.435 -12.239  1.00 12.68           O  
ATOM   2639  CB  THR A 174      10.818 -19.345 -12.860  1.00 44.42           C  
ATOM   2640  OG1 THR A 174      10.916 -19.126 -11.464  1.00  9.00           O  
ATOM   2641  CG2 THR A 174      11.503 -18.189 -13.575  1.00 23.70           C  
ATOM   2642  HN  THR A 174       8.806 -17.558 -12.851  1.00 41.24           H  
ATOM   2643  HA  THR A 174       9.464 -20.032 -14.354  1.00 35.41           H  
ATOM   2644  HB  THR A 174      11.387 -20.248 -13.085  1.00 32.13           H  
ATOM   2645 1HG2 THR A 174      12.567 -18.191 -13.352  1.00 34.17           H  
ATOM   2646 2HG2 THR A 174      11.369 -18.316 -14.648  1.00 34.17           H  
ATOM   2647 3HG2 THR A 174      11.074 -17.236 -13.263  1.00 34.17           H  
ATOM   2648  HG1 THR A 174      11.472 -18.348 -11.343  1.00 45.94           H  
ATOM   2649  N   LYS A 175       9.340 -21.588 -11.932  1.00 20.16           N  
ATOM   2650  CA  LYS A 175       8.900 -22.372 -10.766  1.00 23.83           C  
ATOM   2651  C   LYS A 175       8.261 -21.496  -9.673  1.00 56.95           C  
ATOM   2652  O   LYS A 175       7.217 -21.850  -9.122  1.00 11.95           O  
ATOM   2653  CB  LYS A 175      10.099 -23.124 -10.148  1.00 31.67           C  
ATOM   2654  CG  LYS A 175      10.715 -24.237 -11.016  1.00 32.62           C  
ATOM   2655  CD  LYS A 175      11.745 -25.043 -10.196  1.00 30.36           C  
ATOM   2656  CE  LYS A 175      12.144 -26.363 -10.872  1.00 31.50           C  
ATOM   2657  NZ  LYS A 175      13.282 -26.240 -11.815  1.00 18.88           N1+
ATOM   2658  HN  LYS A 175      10.289 -21.721 -12.244  1.00 41.33           H  
ATOM   2659  HA  LYS A 175       8.142 -23.090 -11.081  1.00 36.84           H  
ATOM   2660  HB1 LYS A 175      10.881 -22.405  -9.892  1.00 33.22           H  
ATOM   2661  HB2 LYS A 175       9.752 -23.578  -9.217  1.00 33.22           H  
ATOM   2662  HG1 LYS A 175       9.917 -24.906 -11.341  1.00 32.34           H  
ATOM   2663  HG2 LYS A 175      11.198 -23.806 -11.894  1.00 32.34           H  
ATOM   2664  HD1 LYS A 175      12.625 -24.431  -9.989  1.00 34.10           H  
ATOM   2665  HD2 LYS A 175      11.289 -25.305  -9.240  1.00 34.10           H  
ATOM   2666  HE1 LYS A 175      12.411 -27.085 -10.095  1.00 35.85           H  
ATOM   2667  HE2 LYS A 175      11.265 -26.751 -11.394  1.00 35.85           H  
ATOM   2668  HZ1 LYS A 175      14.185 -26.188 -11.335  1.00 43.55           H  
ATOM   2669  HZ2 LYS A 175      13.322 -27.045 -12.419  1.00 43.55           H  
ATOM   2670  HZ3 LYS A 175      13.219 -25.417 -12.417  1.00 43.55           H  
ATOM   2671  N   ASP A 176       8.837 -20.311  -9.423  1.00 14.43           N  
ATOM   2672  CA  ASP A 176       8.357 -19.346  -8.418  1.00 33.28           C  
ATOM   2673  C   ASP A 176       8.451 -17.863  -8.801  1.00 50.24           C  
ATOM   2674  O   ASP A 176       7.492 -17.120  -8.603  1.00 12.20           O  
ATOM   2675  CB  ASP A 176       8.930 -19.708  -7.027  1.00 30.96           C  
ATOM   2676  CG  ASP A 176       8.920 -18.607  -5.954  1.00 59.17           C  
ATOM   2677  OD1 ASP A 176       9.353 -17.463  -6.216  1.00  4.74           O  
ATOM   2678  OD2 ASP A 176       8.556 -18.902  -4.795  1.00  4.74           O  
ATOM   2679  HN  ASP A 176       9.637 -20.056  -9.990  1.00 41.97           H  
ATOM   2680  HA  ASP A 176       7.282 -19.503  -8.323  1.00 34.98           H  
ATOM   2681  HB1 ASP A 176       8.398 -20.584  -6.651  1.00 31.57           H  
ATOM   2682  HB2 ASP A 176       9.974 -20.000  -7.159  1.00 31.57           H  
ATOM   2683  N   LEU A 177       9.578 -17.438  -9.384  1.00 17.85           N  
ATOM   2684  CA  LEU A 177       9.868 -16.026  -9.614  1.00 30.23           C  
ATOM   2685  C   LEU A 177       8.954 -15.443 -10.696  1.00 52.30           C  
ATOM   2686  O   LEU A 177       8.977 -15.917 -11.835  1.00 12.68           O  
ATOM   2687  CB  LEU A 177      11.353 -15.801  -9.980  1.00 28.24           C  
ATOM   2688  CG  LEU A 177      12.414 -16.372  -9.015  1.00 44.00           C  
ATOM   2689  CD1 LEU A 177      13.809 -15.876  -9.409  1.00 17.98           C  
ATOM   2690  CD2 LEU A 177      12.192 -15.929  -7.574  1.00 17.98           C  
ATOM   2691  HN  LEU A 177      10.287 -18.111  -9.628  1.00 41.24           H  
ATOM   2692  HA  LEU A 177       9.667 -15.495  -8.683  1.00 35.12           H  
ATOM   2693  HB1 LEU A 177      11.535 -16.235 -10.964  1.00 33.54           H  
ATOM   2694  HB2 LEU A 177      11.508 -14.726 -10.067  1.00 33.54           H  
ATOM   2695  HG  LEU A 177      12.398 -17.461  -9.062  1.00 30.76           H  
ATOM   2696 1HD1 LEU A 177      14.565 -16.376  -8.801  1.00 35.39           H  
ATOM   2697 2HD1 LEU A 177      13.999 -16.101 -10.457  1.00 35.39           H  
ATOM   2698 3HD1 LEU A 177      13.873 -14.800  -9.265  1.00 35.39           H  
ATOM   2699 1HD2 LEU A 177      13.015 -16.273  -6.947  1.00 35.39           H  
ATOM   2700 2HD2 LEU A 177      12.116 -14.843  -7.527  1.00 35.39           H  
ATOM   2701 3HD2 LEU A 177      11.279 -16.388  -7.217  1.00 35.39           H  
ATOM   2702  N   ILE A 178       8.280 -14.332 -10.371  1.00 17.85           N  
ATOM   2703  CA  ILE A 178       7.735 -13.399 -11.363  1.00 29.96           C  
ATOM   2704  C   ILE A 178       8.884 -12.504 -11.831  1.00 52.30           C  
ATOM   2705  O   ILE A 178       9.423 -11.729 -11.038  1.00 12.68           O  
ATOM   2706  CB  ILE A 178       6.561 -12.568 -10.789  1.00 36.42           C  
ATOM   2707  CG1 ILE A 178       5.344 -13.484 -10.537  1.00 30.53           C  
ATOM   2708  CG2 ILE A 178       6.184 -11.401 -11.727  1.00 21.09           C  
ATOM   2709  CD1 ILE A 178       4.164 -12.799  -9.834  1.00 29.75           C  
ATOM   2710  HN  ILE A 178       8.353 -14.010  -9.407  1.00 41.24           H  
ATOM   2711  HA  ILE A 178       7.364 -13.965 -12.219  1.00 34.94           H  
ATOM   2712  HB  ILE A 178       6.875 -12.142  -9.835  1.00 32.62           H  
ATOM   2713 1HG1 ILE A 178       5.001 -13.884 -11.491  1.00 32.79           H  
ATOM   2714 2HG1 ILE A 178       5.654 -14.322  -9.911  1.00 32.79           H  
ATOM   2715 1HG2 ILE A 178       5.378 -10.814 -11.291  1.00 34.99           H  
ATOM   2716 2HG2 ILE A 178       7.027 -10.725 -11.861  1.00 34.99           H  
ATOM   2717 3HG2 ILE A 178       5.881 -11.792 -12.698  1.00 34.99           H  
ATOM   2718 1HD1 ILE A 178       3.417 -13.549  -9.575  1.00 32.62           H  
ATOM   2719 2HD1 ILE A 178       4.509 -12.309  -8.922  1.00 32.62           H  
ATOM   2720 3HD1 ILE A 178       3.698 -12.065 -10.490  1.00 32.62           H  
ATOM   2721  N   VAL A 179       9.222 -12.580 -13.121  1.00 17.85           N  
ATOM   2722  CA  VAL A 179      10.195 -11.709 -13.794  1.00 29.01           C  
ATOM   2723  C   VAL A 179       9.538 -10.460 -14.362  1.00 52.30           C  
ATOM   2724  O   VAL A 179       8.441 -10.545 -14.913  1.00 12.68           O  
ATOM   2725  CB  VAL A 179      10.973 -12.432 -14.915  1.00 42.14           C  
ATOM   2726  CG1 VAL A 179      12.249 -11.666 -15.306  1.00 21.13           C  
ATOM   2727  CG2 VAL A 179      11.363 -13.870 -14.551  1.00 21.13           C  
ATOM   2728  HN  VAL A 179       8.691 -13.213 -13.718  1.00 41.24           H  
ATOM   2729  HA  VAL A 179      10.919 -11.389 -13.046  1.00 35.28           H  
ATOM   2730  HB  VAL A 179      10.333 -12.490 -15.796  1.00 30.98           H  
ATOM   2731 1HG1 VAL A 179      12.800 -12.232 -16.056  1.00 34.68           H  
ATOM   2732 2HG1 VAL A 179      12.002 -10.700 -15.740  1.00 34.68           H  
ATOM   2733 3HG1 VAL A 179      12.890 -11.517 -14.438  1.00 34.68           H  
ATOM   2734 1HG2 VAL A 179      11.905 -14.314 -15.381  1.00 34.68           H  
ATOM   2735 2HG2 VAL A 179      11.997 -13.871 -13.664  1.00 34.68           H  
ATOM   2736 3HG2 VAL A 179      10.478 -14.477 -14.363  1.00 34.68           H  
ATOM   2737  N   MET A 180      10.246  -9.327 -14.320  1.00 17.85           N  
ATOM   2738  CA  MET A 180       9.812  -8.045 -14.874  1.00 31.18           C  
ATOM   2739  C   MET A 180      10.994  -7.353 -15.562  1.00 52.30           C  
ATOM   2740  O   MET A 180      12.021  -7.091 -14.929  1.00 12.68           O  
ATOM   2741  CB  MET A 180       9.262  -7.156 -13.747  1.00 33.15           C  
ATOM   2742  CG  MET A 180       8.067  -7.771 -13.008  1.00 32.05           C  
ATOM   2743  SD  MET A 180       7.653  -6.932 -11.461  1.00 22.68           S  
ATOM   2744  CE  MET A 180       8.918  -7.653 -10.377  1.00 30.17           C  
ATOM   2745  HN  MET A 180      11.128  -9.320 -13.808  1.00 41.24           H  
ATOM   2746  HA  MET A 180       9.025  -8.205 -15.613  1.00 34.98           H  
ATOM   2747  HB1 MET A 180      10.061  -6.976 -13.028  1.00 32.81           H  
ATOM   2748  HB2 MET A 180       8.957  -6.194 -14.162  1.00 32.81           H  
ATOM   2749  HG1 MET A 180       7.205  -7.753 -13.673  1.00 33.49           H  
ATOM   2750  HG2 MET A 180       8.274  -8.810 -12.758  1.00 33.49           H  
ATOM   2751  HE1 MET A 180       8.820  -7.231  -9.378  1.00 34.31           H  
ATOM   2752  HE2 MET A 180       8.784  -8.734 -10.324  1.00 34.31           H  
ATOM   2753  HE3 MET A 180       9.911  -7.432 -10.765  1.00 34.31           H  
ATOM   2754  N   GLY A 181      10.854  -7.019 -16.849  1.00 17.85           N  
ATOM   2755  CA  GLY A 181      11.848  -6.211 -17.560  1.00 31.13           C  
ATOM   2756  C   GLY A 181      11.710  -4.714 -17.268  1.00 52.30           C  
ATOM   2757  O   GLY A 181      10.585  -4.231 -17.148  1.00 12.68           O  
ATOM   2758  HN  GLY A 181      10.003  -7.273 -17.350  1.00 41.24           H  
ATOM   2759  HA1 GLY A 181      12.855  -6.537 -17.297  1.00 34.36           H  
ATOM   2760  HA2 GLY A 181      11.703  -6.371 -18.622  1.00 34.36           H  
ATOM   2761  N   ALA A 182      12.831  -3.977 -17.161  1.00 17.85           N  
ATOM   2762  CA  ALA A 182      12.869  -2.572 -16.706  1.00 33.13           C  
ATOM   2763  C   ALA A 182      13.846  -1.652 -17.507  1.00 52.30           C  
ATOM   2764  O   ALA A 182      14.840  -1.157 -16.943  1.00 12.68           O  
ATOM   2765  CB  ALA A 182      13.159  -2.598 -15.197  1.00 25.78           C  
ATOM   2766  HN  ALA A 182      13.733  -4.445 -17.214  1.00 41.24           H  
ATOM   2767  HA  ALA A 182      11.876  -2.136 -16.831  1.00 34.79           H  
ATOM   2768  HB1 ALA A 182      13.256  -1.584 -14.820  1.00 34.04           H  
ATOM   2769  HB2 ALA A 182      12.344  -3.096 -14.671  1.00 34.04           H  
ATOM   2770  HB3 ALA A 182      14.092  -3.123 -14.999  1.00 34.04           H  
ATOM   2771  N   PRO A 183      13.548  -1.369 -18.803  1.00 23.32           N  
ATOM   2772  CA  PRO A 183      14.404  -0.642 -19.758  1.00 31.08           C  
ATOM   2773  C   PRO A 183      14.967   0.721 -19.349  1.00 52.04           C  
ATOM   2774  O   PRO A 183      16.034   1.074 -19.853  1.00 12.44           O  
ATOM   2775  CB  PRO A 183      13.538  -0.420 -21.000  1.00 31.75           C  
ATOM   2776  CG  PRO A 183      12.599  -1.607 -20.990  1.00 32.63           C  
ATOM   2777  CD  PRO A 183      12.344  -1.818 -19.501  1.00 32.64           C  
ATOM   2778  HA  PRO A 183      15.238  -1.280 -20.039  1.00 34.17           H  
ATOM   2779  HB1 PRO A 183      12.947   0.488 -20.889  1.00 32.85           H  
ATOM   2780  HB2 PRO A 183      14.136  -0.383 -21.911  1.00 32.85           H  
ATOM   2781  HG1 PRO A 183      11.682  -1.383 -21.534  1.00 32.71           H  
ATOM   2782  HG2 PRO A 183      13.106  -2.473 -21.409  1.00 32.71           H  
ATOM   2783  HD1 PRO A 183      11.494  -1.212 -19.183  1.00 33.32           H  
ATOM   2784  HD2 PRO A 183      12.132  -2.871 -19.329  1.00 33.32           H  
ATOM   2785  N   GLY A 184      14.264   1.499 -18.514  1.00 17.85           N  
ATOM   2786  CA  GLY A 184      14.609   2.894 -18.220  1.00 31.13           C  
ATOM   2787  C   GLY A 184      15.478   3.126 -16.990  1.00 52.30           C  
ATOM   2788  O   GLY A 184      15.850   4.265 -16.706  1.00 12.68           O  
ATOM   2789  HN  GLY A 184      13.374   1.148 -18.174  1.00 41.24           H  
ATOM   2790  HA1 GLY A 184      15.178   3.277 -19.054  1.00 34.36           H  
ATOM   2791  HA2 GLY A 184      13.696   3.480 -18.120  1.00 34.36           H  
ATOM   2792  N   SER A 185      15.837   2.046 -16.290  1.00 17.85           N  
ATOM   2793  CA  SER A 185      16.658   2.071 -15.074  1.00 31.14           C  
ATOM   2794  C   SER A 185      17.967   2.867 -15.287  1.00 52.30           C  
ATOM   2795  O   SER A 185      18.550   2.802 -16.371  1.00 12.68           O  
ATOM   2796  CB  SER A 185      16.967   0.627 -14.653  1.00 39.19           C  
ATOM   2797  OG  SER A 185      15.801  -0.193 -14.604  1.00  9.73           O  
ATOM   2798  HN  SER A 185      15.503   1.151 -16.619  1.00 41.24           H  
ATOM   2799  HA  SER A 185      16.086   2.546 -14.276  1.00 34.86           H  
ATOM   2800  HB1 SER A 185      17.683   0.198 -15.350  1.00 33.19           H  
ATOM   2801  HB2 SER A 185      17.429   0.647 -13.666  1.00 33.19           H  
ATOM   2802  HG  SER A 185      15.595  -0.563 -15.489  1.00 46.53           H  
ATOM   2803  N   SER A 186      18.385   3.647 -14.277  1.00 17.85           N  
ATOM   2804  CA  SER A 186      19.570   4.524 -14.216  1.00 31.14           C  
ATOM   2805  C   SER A 186      20.005   5.110 -15.570  1.00 52.30           C  
ATOM   2806  O   SER A 186      20.921   4.589 -16.219  1.00 12.68           O  
ATOM   2807  CB  SER A 186      20.727   3.825 -13.492  1.00 39.19           C  
ATOM   2808  OG  SER A 186      21.837   4.702 -13.451  1.00  9.73           O  
ATOM   2809  HN  SER A 186      17.838   3.603 -13.420  1.00 41.24           H  
ATOM   2810  HA  SER A 186      19.296   5.370 -13.586  1.00 34.86           H  
ATOM   2811  HB1 SER A 186      20.423   3.572 -12.476  1.00 33.19           H  
ATOM   2812  HB2 SER A 186      20.998   2.911 -14.023  1.00 33.19           H  
ATOM   2813  HG  SER A 186      22.223   4.716 -14.336  1.00 46.53           H  
ATOM   2814  N   TYR A 187      19.342   6.185 -15.997  1.00 17.85           N  
ATOM   2815  CA  TYR A 187      19.571   6.863 -17.273  1.00 31.94           C  
ATOM   2816  C   TYR A 187      19.399   6.013 -18.535  1.00 52.30           C  
ATOM   2817  O   TYR A 187      20.175   6.117 -19.485  1.00 12.68           O  
ATOM   2818  CB  TYR A 187      20.783   7.809 -17.236  1.00 31.47           C  
ATOM   2819  CG  TYR A 187      20.538   9.037 -16.389  1.00 31.95           C  
ATOM   2820  CD1 TYR A 187      20.042  10.233 -16.949  1.00 25.51           C  
ATOM   2821  CD2 TYR A 187      20.763   8.946 -15.006  1.00 25.51           C  
ATOM   2822  CE1 TYR A 187      19.741  11.326 -16.110  1.00 24.03           C  
ATOM   2823  CE2 TYR A 187      20.455  10.028 -14.170  1.00 24.03           C  
ATOM   2824  CZ  TYR A 187      19.922  11.216 -14.712  1.00 42.96           C  
ATOM   2825  OH  TYR A 187      19.521  12.210 -13.871  1.00 13.02           O  
ATOM   2826  HN  TYR A 187      18.645   6.579 -15.366  1.00 41.24           H  
ATOM   2827  HA  TYR A 187      18.724   7.546 -17.356  1.00 34.97           H  
ATOM   2828  HB1 TYR A 187      21.653   7.271 -16.858  1.00 32.99           H  
ATOM   2829  HB2 TYR A 187      21.014   8.145 -18.247  1.00 32.99           H  
ATOM   2830  HD1 TYR A 187      19.873  10.305 -18.015  1.00 37.77           H  
ATOM   2831  HD2 TYR A 187      21.144   8.030 -14.576  1.00 37.77           H  
ATOM   2832  HE1 TYR A 187      19.354  12.245 -16.520  1.00 37.62           H  
ATOM   2833  HE2 TYR A 187      20.615   9.938 -13.108  1.00 37.62           H  
ATOM   2834  HH  TYR A 187      19.347  11.798 -12.952  1.00 45.56           H  
ATOM   2835  N   TRP A 188      18.382   5.142 -18.536  1.00 17.85           N  
ATOM   2836  CA  TRP A 188      18.068   4.283 -19.684  1.00 31.05           C  
ATOM   2837  C   TRP A 188      19.205   3.322 -20.076  1.00 52.30           C  
ATOM   2838  O   TRP A 188      19.334   2.885 -21.224  1.00 12.68           O  
ATOM   2839  CB  TRP A 188      17.404   5.111 -20.806  1.00 31.82           C  
ATOM   2840  CG  TRP A 188      16.011   5.581 -20.479  1.00 27.18           C  
ATOM   2841  CD1 TRP A 188      15.705   6.524 -19.557  1.00 26.42           C  
ATOM   2842  CD2 TRP A 188      14.735   4.923 -20.765  1.00 36.22           C  
ATOM   2843  NE1 TRP A 188      14.356   6.499 -19.280  1.00 20.37           N  
ATOM   2844  CE2 TRP A 188      13.696   5.544 -20.009  1.00 36.68           C  
ATOM   2845  CE3 TRP A 188      14.364   3.792 -21.514  1.00 23.87           C  
ATOM   2846  CZ2 TRP A 188      12.361   5.108 -20.029  1.00 23.14           C  
ATOM   2847  CZ3 TRP A 188      13.037   3.322 -21.526  1.00 25.28           C  
ATOM   2848  CH2 TRP A 188      12.032   3.986 -20.804  1.00 28.13           C  
ATOM   2849  HN  TRP A 188      17.766   5.096 -17.729  1.00 41.24           H  
ATOM   2850  HA  TRP A 188      17.295   3.600 -19.338  1.00 35.81           H  
ATOM   2851  HB1 TRP A 188      18.030   5.967 -21.062  1.00 33.14           H  
ATOM   2852  HB2 TRP A 188      17.331   4.488 -21.698  1.00 33.14           H  
ATOM   2853  HD1 TRP A 188      16.429   7.119 -19.020  1.00 39.00           H  
ATOM   2854  HE1 TRP A 188      13.919   7.026 -18.520  1.00 43.59           H  
ATOM   2855  HE3 TRP A 188      15.127   3.241 -22.043  1.00 37.77           H  
ATOM   2856  HZ2 TRP A 188      11.615   5.602 -19.422  1.00 37.33           H  
ATOM   2857  HZ3 TRP A 188      12.790   2.441 -22.097  1.00 36.91           H  
ATOM   2858  HH2 TRP A 188      11.018   3.618 -20.830  1.00 36.81           H  
ATOM   2859  N   THR A 189      19.975   2.895 -19.069  1.00 17.85           N  
ATOM   2860  CA  THR A 189      20.793   1.688 -19.168  1.00 30.67           C  
ATOM   2861  C   THR A 189      19.869   0.459 -19.208  1.00 52.30           C  
ATOM   2862  O   THR A 189      19.863  -0.280 -20.202  1.00 12.68           O  
ATOM   2863  CB  THR A 189      21.827   1.625 -18.020  1.00 44.42           C  
ATOM   2864  OG1 THR A 189      21.322   1.990 -16.748  1.00  9.00           O  
ATOM   2865  CG2 THR A 189      23.023   2.532 -18.292  1.00 23.70           C  
ATOM   2866  HN  THR A 189      19.750   3.232 -18.137  1.00 41.24           H  
ATOM   2867  HA  THR A 189      21.340   1.703 -20.112  1.00 35.41           H  
ATOM   2868  HB  THR A 189      22.180   0.602 -17.956  1.00 32.13           H  
ATOM   2869 1HG2 THR A 189      23.746   2.441 -17.481  1.00 34.17           H  
ATOM   2870 2HG2 THR A 189      23.500   2.236 -19.221  1.00 34.17           H  
ATOM   2871 3HG2 THR A 189      22.692   3.566 -18.371  1.00 34.17           H  
ATOM   2872  HG1 THR A 189      21.275   2.965 -16.656  1.00 45.94           H  
ATOM   2873  N   GLY A 190      18.989   0.365 -18.206  1.00 17.85           N  
ATOM   2874  CA  GLY A 190      17.988  -0.684 -18.038  1.00 31.13           C  
ATOM   2875  C   GLY A 190      18.380  -1.706 -16.973  1.00 52.30           C  
ATOM   2876  O   GLY A 190      19.514  -1.720 -16.493  1.00 12.68           O  
ATOM   2877  HN  GLY A 190      19.059   1.068 -17.473  1.00 41.24           H  
ATOM   2878  HA1 GLY A 190      17.054  -0.217 -17.735  1.00 34.36           H  
ATOM   2879  HA2 GLY A 190      17.811  -1.199 -18.981  1.00 34.36           H  
ATOM   2880  N   SER A 191      17.431  -2.551 -16.571  1.00 17.85           N  
ATOM   2881  CA  SER A 191      17.654  -3.615 -15.594  1.00 31.14           C  
ATOM   2882  C   SER A 191      16.592  -4.716 -15.728  1.00 52.30           C  
ATOM   2883  O   SER A 191      15.608  -4.607 -16.467  1.00 12.68           O  
ATOM   2884  CB  SER A 191      17.717  -3.027 -14.170  1.00 39.19           C  
ATOM   2885  OG  SER A 191      18.137  -4.018 -13.248  1.00  9.73           O  
ATOM   2886  HN  SER A 191      16.549  -2.559 -17.078  1.00 41.24           H  
ATOM   2887  HA  SER A 191      18.620  -4.072 -15.803  1.00 34.86           H  
ATOM   2888  HB1 SER A 191      18.429  -2.201 -14.146  1.00 33.19           H  
ATOM   2889  HB2 SER A 191      16.733  -2.655 -13.881  1.00 33.19           H  
ATOM   2890  HG  SER A 191      18.842  -3.684 -12.644  1.00 46.53           H  
ATOM   2891  N   LEU A 192      16.823  -5.803 -14.997  1.00 17.85           N  
ATOM   2892  CA  LEU A 192      15.857  -6.859 -14.747  1.00 30.23           C  
ATOM   2893  C   LEU A 192      15.448  -6.802 -13.281  1.00 52.30           C  
ATOM   2894  O   LEU A 192      16.314  -6.723 -12.407  1.00 12.68           O  
ATOM   2895  CB  LEU A 192      16.459  -8.236 -15.062  1.00 28.24           C  
ATOM   2896  CG  LEU A 192      17.075  -8.406 -16.461  1.00 44.00           C  
ATOM   2897  CD1 LEU A 192      17.439  -9.883 -16.620  1.00 17.98           C  
ATOM   2898  CD2 LEU A 192      16.111  -8.012 -17.580  1.00 17.98           C  
ATOM   2899  HN  LEU A 192      17.611  -5.743 -14.360  1.00 41.24           H  
ATOM   2900  HA  LEU A 192      14.969  -6.713 -15.365  1.00 35.12           H  
ATOM   2901  HB1 LEU A 192      17.241  -8.443 -14.329  1.00 33.54           H  
ATOM   2902  HB2 LEU A 192      15.672  -8.980 -14.925  1.00 33.54           H  
ATOM   2903  HG  LEU A 192      17.981  -7.805 -16.543  1.00 30.76           H  
ATOM   2904 1HD1 LEU A 192      17.907 -10.051 -17.582  1.00 35.39           H  
ATOM   2905 2HD1 LEU A 192      18.136 -10.176 -15.836  1.00 35.39           H  
ATOM   2906 3HD1 LEU A 192      16.539 -10.489 -16.552  1.00 35.39           H  
ATOM   2907 1HD2 LEU A 192      16.560  -8.209 -18.550  1.00 35.39           H  
ATOM   2908 2HD2 LEU A 192      15.195  -8.585 -17.467  1.00 35.39           H  
ATOM   2909 3HD2 LEU A 192      15.883  -6.950 -17.521  1.00 35.39           H  
ATOM   2910  N   PHE A 193      14.160  -7.018 -13.023  1.00 17.85           N  
ATOM   2911  CA  PHE A 193      13.628  -7.312 -11.703  1.00 31.91           C  
ATOM   2912  C   PHE A 193      13.033  -8.704 -11.601  1.00 52.30           C  
ATOM   2913  O   PHE A 193      12.443  -9.189 -12.569  1.00 12.68           O  
ATOM   2914  CB  PHE A 193      12.680  -6.219 -11.202  1.00 30.82           C  
ATOM   2915  CG  PHE A 193      13.333  -4.939 -10.730  1.00 32.39           C  
ATOM   2916  CD1 PHE A 193      13.688  -3.951 -11.666  1.00 27.72           C  
ATOM   2917  CD2 PHE A 193      13.469  -4.683  -9.352  1.00 27.72           C  
ATOM   2918  CE1 PHE A 193      14.143  -2.697 -11.228  1.00 26.19           C  
ATOM   2919  CE2 PHE A 193      13.896  -3.416  -8.915  1.00 26.19           C  
ATOM   2920  CZ  PHE A 193      14.231  -2.424  -9.851  1.00 28.34           C  
ATOM   2921  HN  PHE A 193      13.501  -7.097 -13.798  1.00 41.24           H  
ATOM   2922  HA  PHE A 193      14.461  -7.316 -11.001  1.00 35.31           H  
ATOM   2923  HB1 PHE A 193      11.964  -5.981 -11.990  1.00 32.99           H  
ATOM   2924  HB2 PHE A 193      12.104  -6.619 -10.367  1.00 32.99           H  
ATOM   2925  HD1 PHE A 193      13.583  -4.148 -12.723  1.00 36.51           H  
ATOM   2926  HD2 PHE A 193      13.190  -5.435  -8.627  1.00 36.51           H  
ATOM   2927  HE1 PHE A 193      14.387  -1.933 -11.951  1.00 36.85           H  
ATOM   2928  HE2 PHE A 193      13.947  -3.195  -7.858  1.00 36.85           H  
ATOM   2929  HZ  PHE A 193      14.552  -1.452  -9.505  1.00 36.40           H  
ATOM   2930  N   VAL A 194      13.057  -9.277 -10.400  1.00 17.85           N  
ATOM   2931  CA  VAL A 194      12.217 -10.417 -10.048  1.00 29.01           C  
ATOM   2932  C   VAL A 194      11.529 -10.176  -8.709  1.00 52.30           C  
ATOM   2933  O   VAL A 194      12.041  -9.460  -7.845  1.00 12.68           O  
ATOM   2934  CB  VAL A 194      12.985 -11.754 -10.067  1.00 42.14           C  
ATOM   2935  CG1 VAL A 194      13.652 -12.042 -11.418  1.00 21.13           C  
ATOM   2936  CG2 VAL A 194      14.043 -11.813  -8.962  1.00 21.13           C  
ATOM   2937  HN  VAL A 194      13.550  -8.806  -9.640  1.00 41.24           H  
ATOM   2938  HA  VAL A 194      11.433 -10.494 -10.796  1.00 35.28           H  
ATOM   2939  HB  VAL A 194      12.269 -12.554  -9.882  1.00 30.98           H  
ATOM   2940 1HG1 VAL A 194      14.101 -13.033 -11.400  1.00 34.68           H  
ATOM   2941 2HG1 VAL A 194      12.901 -12.016 -12.202  1.00 34.68           H  
ATOM   2942 3HG1 VAL A 194      14.425 -11.304 -11.630  1.00 34.68           H  
ATOM   2943 1HG2 VAL A 194      14.647 -12.712  -9.058  1.00 34.68           H  
ATOM   2944 2HG2 VAL A 194      14.697 -10.948  -9.044  1.00 34.68           H  
ATOM   2945 3HG2 VAL A 194      13.567 -11.816  -7.982  1.00 34.68           H  
ATOM   2946  N   TYR A 195      10.393 -10.853  -8.532  1.00 17.85           N  
ATOM   2947  CA  TYR A 195       9.705 -11.008  -7.255  1.00 31.94           C  
ATOM   2948  C   TYR A 195       9.636 -12.517  -6.994  1.00 52.30           C  
ATOM   2949  O   TYR A 195       9.048 -13.270  -7.774  1.00 12.68           O  
ATOM   2950  CB  TYR A 195       8.310 -10.374  -7.331  1.00 31.47           C  
ATOM   2951  CG  TYR A 195       7.592 -10.259  -5.994  1.00 31.95           C  
ATOM   2952  CD1 TYR A 195       7.604  -9.028  -5.312  1.00 25.51           C  
ATOM   2953  CD2 TYR A 195       6.878 -11.350  -5.451  1.00 25.51           C  
ATOM   2954  CE1 TYR A 195       6.872  -8.863  -4.125  1.00 24.03           C  
ATOM   2955  CE2 TYR A 195       6.147 -11.196  -4.252  1.00 24.03           C  
ATOM   2956  CZ  TYR A 195       6.131  -9.941  -3.597  1.00 42.96           C  
ATOM   2957  OH  TYR A 195       5.379  -9.723  -2.482  1.00 13.02           O  
ATOM   2958  HN  TYR A 195      10.015 -11.367  -9.329  1.00 41.24           H  
ATOM   2959  HA  TYR A 195      10.271 -10.518  -6.464  1.00 34.97           H  
ATOM   2960  HB1 TYR A 195       8.412  -9.372  -7.750  1.00 32.99           H  
ATOM   2961  HB2 TYR A 195       7.686 -10.945  -8.018  1.00 32.99           H  
ATOM   2962  HD1 TYR A 195       8.167  -8.202  -5.713  1.00 37.77           H  
ATOM   2963  HD2 TYR A 195       6.882 -12.304  -5.964  1.00 37.77           H  
ATOM   2964  HE1 TYR A 195       6.875  -7.911  -3.615  1.00 37.62           H  
ATOM   2965  HE2 TYR A 195       5.590 -12.029  -3.847  1.00 37.62           H  
ATOM   2966  HH  TYR A 195       4.997 -10.533  -2.062  1.00 45.56           H  
ATOM   2967  N   ASN A 196      10.232 -12.935  -5.875  1.00 17.85           N  
ATOM   2968  CA  ASN A 196      10.117 -14.274  -5.314  1.00 32.47           C  
ATOM   2969  C   ASN A 196       8.825 -14.377  -4.504  1.00 52.30           C  
ATOM   2970  O   ASN A 196       8.619 -13.595  -3.570  1.00 12.68           O  
ATOM   2971  CB  ASN A 196      11.358 -14.537  -4.442  1.00 25.05           C  
ATOM   2972  CG  ASN A 196      11.318 -15.830  -3.638  1.00 56.24           C  
ATOM   2973  OD1 ASN A 196      11.506 -15.825  -2.430  1.00 11.82           O  
ATOM   2974  ND2 ASN A 196      11.041 -16.971  -4.227  1.00  0.74           N  
ATOM   2975  HN  ASN A 196      10.619 -12.222  -5.258  1.00 41.24           H  
ATOM   2976  HA  ASN A 196      10.066 -15.000  -6.123  1.00 35.55           H  
ATOM   2977  HB1 ASN A 196      12.244 -14.555  -5.074  1.00 34.70           H  
ATOM   2978  HB2 ASN A 196      11.474 -13.715  -3.734  1.00 34.70           H  
ATOM   2979 1HD2 ASN A 196      10.591 -17.014  -5.154  1.00 46.26           H  
ATOM   2980 2HD2 ASN A 196      11.064 -17.808  -3.673  1.00 46.26           H  
ATOM   2981  N   ILE A 197       7.999 -15.380  -4.820  1.00 17.85           N  
ATOM   2982  CA  ILE A 197       6.717 -15.617  -4.145  1.00 29.96           C  
ATOM   2983  C   ILE A 197       6.952 -16.236  -2.761  1.00 52.30           C  
ATOM   2984  O   ILE A 197       6.396 -15.753  -1.773  1.00 12.68           O  
ATOM   2985  CB  ILE A 197       5.808 -16.500  -5.038  1.00 36.42           C  
ATOM   2986  CG1 ILE A 197       5.423 -15.792  -6.360  1.00 30.53           C  
ATOM   2987  CG2 ILE A 197       4.545 -16.982  -4.296  1.00 21.09           C  
ATOM   2988  CD1 ILE A 197       4.504 -14.569  -6.226  1.00 29.75           C  
ATOM   2989  HN  ILE A 197       8.302 -16.063  -5.523  1.00 41.24           H  
ATOM   2990  HA  ILE A 197       6.220 -14.662  -3.981  1.00 34.94           H  
ATOM   2991  HB  ILE A 197       6.371 -17.393  -5.310  1.00 32.62           H  
ATOM   2992 1HG1 ILE A 197       6.329 -15.476  -6.876  1.00 32.79           H  
ATOM   2993 2HG1 ILE A 197       4.927 -16.517  -7.007  1.00 32.79           H  
ATOM   2994 1HG2 ILE A 197       3.889 -17.509  -4.990  1.00 34.99           H  
ATOM   2995 2HG2 ILE A 197       4.819 -17.673  -3.499  1.00 34.99           H  
ATOM   2996 3HG2 ILE A 197       4.008 -16.138  -3.864  1.00 34.99           H  
ATOM   2997 1HD1 ILE A 197       4.328 -14.148  -7.215  1.00 32.62           H  
ATOM   2998 2HD1 ILE A 197       3.544 -14.858  -5.799  1.00 32.62           H  
ATOM   2999 3HD1 ILE A 197       4.967 -13.808  -5.601  1.00 32.62           H  
ATOM   3000  N   THR A 198       7.837 -17.235  -2.671  1.00 17.85           N  
ATOM   3001  CA  THR A 198       8.054 -18.027  -1.450  1.00 30.67           C  
ATOM   3002  C   THR A 198       8.482 -17.185  -0.248  1.00 52.30           C  
ATOM   3003  O   THR A 198       7.909 -17.350   0.825  1.00 12.68           O  
ATOM   3004  CB  THR A 198       9.063 -19.153  -1.709  1.00 44.42           C  
ATOM   3005  OG1 THR A 198       8.530 -20.033  -2.669  1.00  9.00           O  
ATOM   3006  CG2 THR A 198       9.368 -19.997  -0.469  1.00 23.70           C  
ATOM   3007  HN  THR A 198       8.212 -17.610  -3.546  1.00 41.24           H  
ATOM   3008  HA  THR A 198       7.107 -18.498  -1.183  1.00 35.41           H  
ATOM   3009  HB  THR A 198       9.995 -18.731  -2.087  1.00 32.13           H  
ATOM   3010 1HG2 THR A 198       9.996 -20.841  -0.754  1.00 34.17           H  
ATOM   3011 2HG2 THR A 198       9.902 -19.405   0.274  1.00 34.17           H  
ATOM   3012 3HG2 THR A 198       8.440 -20.374  -0.038  1.00 34.17           H  
ATOM   3013  HG1 THR A 198       8.521 -19.566  -3.577  1.00 45.94           H  
ATOM   3014  N   THR A 199       9.411 -16.233  -0.412  1.00 17.85           N  
ATOM   3015  CA  THR A 199       9.751 -15.280   0.663  1.00 30.67           C  
ATOM   3016  C   THR A 199       8.936 -13.982   0.594  1.00 52.30           C  
ATOM   3017  O   THR A 199       8.975 -13.190   1.540  1.00 12.68           O  
ATOM   3018  CB  THR A 199      11.253 -14.962   0.713  1.00 44.42           C  
ATOM   3019  OG1 THR A 199      11.666 -14.272  -0.442  1.00  9.00           O  
ATOM   3020  CG2 THR A 199      12.124 -16.209   0.882  1.00 23.70           C  
ATOM   3021  HN  THR A 199       9.901 -16.161  -1.299  1.00 41.24           H  
ATOM   3022  HA  THR A 199       9.504 -15.735   1.623  1.00 35.41           H  
ATOM   3023  HB  THR A 199      11.432 -14.313   1.571  1.00 32.13           H  
ATOM   3024 1HG2 THR A 199      13.169 -15.909   0.974  1.00 34.17           H  
ATOM   3025 2HG2 THR A 199      11.830 -16.740   1.787  1.00 34.17           H  
ATOM   3026 3HG2 THR A 199      12.019 -16.875   0.026  1.00 34.17           H  
ATOM   3027  HG1 THR A 199      11.675 -14.910  -1.198  1.00 45.94           H  
ATOM   3028  N   ASN A 200       8.193 -13.759  -0.502  1.00 17.85           N  
ATOM   3029  CA  ASN A 200       7.489 -12.517  -0.834  1.00 32.47           C  
ATOM   3030  C   ASN A 200       8.443 -11.305  -0.811  1.00 52.30           C  
ATOM   3031  O   ASN A 200       8.324 -10.418   0.040  1.00 12.68           O  
ATOM   3032  CB  ASN A 200       6.199 -12.385   0.011  1.00 25.05           C  
ATOM   3033  CG  ASN A 200       4.941 -12.617  -0.810  1.00 56.24           C  
ATOM   3034  OD1 ASN A 200       4.298 -11.674  -1.259  1.00 11.82           O  
ATOM   3035  ND2 ASN A 200       4.558 -13.849  -1.060  1.00  0.74           N  
ATOM   3036  HN  ASN A 200       8.144 -14.502  -1.187  1.00 41.24           H  
ATOM   3037  HA  ASN A 200       7.173 -12.601  -1.874  1.00 35.55           H  
ATOM   3038  HB1 ASN A 200       6.211 -13.092   0.842  1.00 34.70           H  
ATOM   3039  HB2 ASN A 200       6.119 -11.386   0.436  1.00 34.70           H  
ATOM   3040 1HD2 ASN A 200       5.198 -14.634  -0.920  1.00 46.26           H  
ATOM   3041 2HD2 ASN A 200       3.694 -13.970  -1.557  1.00 46.26           H  
ATOM   3042  N   LYS A 201       9.451 -11.322  -1.699  1.00 20.16           N  
ATOM   3043  CA  LYS A 201      10.538 -10.327  -1.766  1.00 23.83           C  
ATOM   3044  C   LYS A 201      10.956 -10.019  -3.203  1.00 56.95           C  
ATOM   3045  O   LYS A 201      10.882 -10.878  -4.080  1.00 11.95           O  
ATOM   3046  CB  LYS A 201      11.780 -10.787  -0.964  1.00 31.67           C  
ATOM   3047  CG  LYS A 201      11.567 -11.021   0.540  1.00 32.62           C  
ATOM   3048  CD  LYS A 201      11.227  -9.744   1.329  1.00 30.36           C  
ATOM   3049  CE  LYS A 201      10.612 -10.029   2.707  1.00 31.50           C  
ATOM   3050  NZ  LYS A 201       9.289 -10.689   2.596  1.00 18.88           N1+
ATOM   3051  HN  LYS A 201       9.461 -12.078  -2.381  1.00 41.33           H  
ATOM   3052  HA  LYS A 201      10.169  -9.393  -1.344  1.00 36.84           H  
ATOM   3053  HB1 LYS A 201      12.144 -11.718  -1.402  1.00 33.22           H  
ATOM   3054  HB2 LYS A 201      12.572 -10.045  -1.078  1.00 33.22           H  
ATOM   3055  HG1 LYS A 201      10.781 -11.757   0.659  1.00 32.34           H  
ATOM   3056  HG2 LYS A 201      12.477 -11.452   0.960  1.00 32.34           H  
ATOM   3057  HD1 LYS A 201      12.141  -9.164   1.461  1.00 34.10           H  
ATOM   3058  HD2 LYS A 201      10.525  -9.128   0.769  1.00 34.10           H  
ATOM   3059  HE1 LYS A 201      11.295 -10.648   3.294  1.00 35.85           H  
ATOM   3060  HE2 LYS A 201      10.491  -9.073   3.223  1.00 35.85           H  
ATOM   3061  HZ1 LYS A 201       9.384 -11.680   2.359  1.00 43.55           H  
ATOM   3062  HZ2 LYS A 201       8.758 -10.610   3.451  1.00 43.55           H  
ATOM   3063  HZ3 LYS A 201       8.764 -10.297   1.811  1.00 43.55           H  
ATOM   3064  N   TYR A 202      11.503  -8.817  -3.397  1.00 17.85           N  
ATOM   3065  CA  TYR A 202      12.134  -8.373  -4.640  1.00 31.94           C  
ATOM   3066  C   TYR A 202      13.624  -8.727  -4.727  1.00 52.30           C  
ATOM   3067  O   TYR A 202      14.330  -8.683  -3.716  1.00 12.68           O  
ATOM   3068  CB  TYR A 202      11.971  -6.856  -4.823  1.00 31.47           C  
ATOM   3069  CG  TYR A 202      10.558  -6.336  -5.000  1.00 31.95           C  
ATOM   3070  CD1 TYR A 202       9.891  -5.761  -3.901  1.00 25.51           C  
ATOM   3071  CD2 TYR A 202       9.958  -6.323  -6.276  1.00 25.51           C  
ATOM   3072  CE1 TYR A 202       8.639  -5.146  -4.074  1.00 24.03           C  
ATOM   3073  CE2 TYR A 202       8.697  -5.718  -6.453  1.00 24.03           C  
ATOM   3074  CZ  TYR A 202       8.046  -5.114  -5.353  1.00 42.96           C  
ATOM   3075  OH  TYR A 202       6.903  -4.403  -5.531  1.00 13.02           O  
ATOM   3076  HN  TYR A 202      11.593  -8.212  -2.598  1.00 41.24           H  
ATOM   3077  HA  TYR A 202      11.624  -8.857  -5.473  1.00 34.97           H  
ATOM   3078  HB1 TYR A 202      12.432  -6.351  -3.973  1.00 32.99           H  
ATOM   3079  HB2 TYR A 202      12.538  -6.554  -5.705  1.00 32.99           H  
ATOM   3080  HD1 TYR A 202      10.362  -5.748  -2.929  1.00 37.77           H  
ATOM   3081  HD2 TYR A 202      10.486  -6.750  -7.120  1.00 37.77           H  
ATOM   3082  HE1 TYR A 202       8.144  -4.668  -3.242  1.00 37.62           H  
ATOM   3083  HE2 TYR A 202       8.243  -5.674  -7.431  1.00 37.62           H  
ATOM   3084  HH  TYR A 202       7.140  -3.459  -5.645  1.00 45.56           H  
ATOM   3085  N   LYS A 203      14.119  -8.906  -5.959  1.00 20.16           N  
ATOM   3086  CA  LYS A 203      15.532  -8.765  -6.335  1.00 23.83           C  
ATOM   3087  C   LYS A 203      15.647  -8.007  -7.660  1.00 56.95           C  
ATOM   3088  O   LYS A 203      14.707  -8.017  -8.457  1.00 11.95           O  
ATOM   3089  CB  LYS A 203      16.242 -10.127  -6.395  1.00 31.67           C  
ATOM   3090  CG  LYS A 203      16.279 -10.815  -5.027  1.00 32.62           C  
ATOM   3091  CD  LYS A 203      17.133 -12.081  -5.063  1.00 30.36           C  
ATOM   3092  CE  LYS A 203      17.295 -12.561  -3.623  1.00 31.50           C  
ATOM   3093  NZ  LYS A 203      18.295 -13.638  -3.519  1.00 18.88           N1+
ATOM   3094  HN  LYS A 203      13.446  -8.992  -6.723  1.00 41.33           H  
ATOM   3095  HA  LYS A 203      16.037  -8.161  -5.577  1.00 36.84           H  
ATOM   3096  HB1 LYS A 203      15.738 -10.779  -7.102  1.00 33.22           H  
ATOM   3097  HB2 LYS A 203      17.266  -9.974  -6.738  1.00 33.22           H  
ATOM   3098  HG1 LYS A 203      16.700 -10.121  -4.298  1.00 32.34           H  
ATOM   3099  HG2 LYS A 203      15.268 -11.084  -4.719  1.00 32.34           H  
ATOM   3100  HD1 LYS A 203      16.649 -12.846  -5.673  1.00 34.10           H  
ATOM   3101  HD2 LYS A 203      18.114 -11.847  -5.480  1.00 34.10           H  
ATOM   3102  HE1 LYS A 203      17.646 -11.713  -3.029  1.00 35.85           H  
ATOM   3103  HE2 LYS A 203      16.328 -12.884  -3.225  1.00 35.85           H  
ATOM   3104  HZ1 LYS A 203      19.018 -13.531  -4.237  1.00 43.55           H  
ATOM   3105  HZ2 LYS A 203      18.835 -13.488  -2.666  1.00 43.55           H  
ATOM   3106  HZ3 LYS A 203      17.890 -14.560  -3.554  1.00 43.55           H  
ATOM   3107  N   ALA A 204      16.813  -7.403  -7.917  1.00 17.85           N  
ATOM   3108  CA  ALA A 204      17.064  -6.574  -9.100  1.00 33.13           C  
ATOM   3109  C   ALA A 204      18.483  -6.755  -9.656  1.00 52.30           C  
ATOM   3110  O   ALA A 204      19.401  -7.072  -8.897  1.00 12.68           O  
ATOM   3111  CB  ALA A 204      16.821  -5.109  -8.724  1.00 25.78           C  
ATOM   3112  HN  ALA A 204      17.543  -7.435  -7.218  1.00 41.24           H  
ATOM   3113  HA  ALA A 204      16.359  -6.847  -9.884  1.00 34.79           H  
ATOM   3114  HB1 ALA A 204      16.758  -4.501  -9.628  1.00 34.04           H  
ATOM   3115  HB2 ALA A 204      15.894  -5.017  -8.162  1.00 34.04           H  
ATOM   3116  HB3 ALA A 204      17.640  -4.742  -8.103  1.00 34.04           H  
ATOM   3117  N   PHE A 205      18.686  -6.470 -10.951  1.00 17.85           N  
ATOM   3118  CA  PHE A 205      20.022  -6.228 -11.501  1.00 31.91           C  
ATOM   3119  C   PHE A 205      20.630  -4.874 -11.119  1.00 52.30           C  
ATOM   3120  O   PHE A 205      20.107  -3.818 -11.503  1.00 12.68           O  
ATOM   3121  CB  PHE A 205      20.209  -6.613 -12.982  1.00 30.82           C  
ATOM   3122  CG  PHE A 205      21.482  -6.052 -13.599  1.00 32.39           C  
ATOM   3123  CD1 PHE A 205      22.707  -6.721 -13.408  1.00 27.72           C  
ATOM   3124  CD2 PHE A 205      21.464  -4.839 -14.314  1.00 27.72           C  
ATOM   3125  CE1 PHE A 205      23.897  -6.200 -13.945  1.00 26.19           C  
ATOM   3126  CE2 PHE A 205      22.655  -4.313 -14.840  1.00 26.19           C  
ATOM   3127  CZ  PHE A 205      23.870  -4.998 -14.669  1.00 28.34           C  
ATOM   3128  HN  PHE A 205      17.877  -6.282 -11.541  1.00 41.24           H  
ATOM   3129  HA  PHE A 205      20.660  -6.952 -10.996  1.00 35.31           H  
ATOM   3130  HB1 PHE A 205      20.220  -7.695 -13.092  1.00 32.99           H  
ATOM   3131  HB2 PHE A 205      19.360  -6.250 -13.556  1.00 32.99           H  
ATOM   3132  HD1 PHE A 205      22.736  -7.646 -12.859  1.00 36.51           H  
ATOM   3133  HD2 PHE A 205      20.543  -4.292 -14.445  1.00 36.51           H  
ATOM   3134  HE1 PHE A 205      24.838  -6.711 -13.795  1.00 36.85           H  
ATOM   3135  HE2 PHE A 205      22.634  -3.368 -15.360  1.00 36.85           H  
ATOM   3136  HZ  PHE A 205      24.789  -4.598 -15.074  1.00 36.40           H  
ATOM   3137  N   LEU A 206      21.763  -4.932 -10.411  1.00 17.85           N  
ATOM   3138  CA  LEU A 206      22.595  -3.795 -10.037  1.00 30.23           C  
ATOM   3139  C   LEU A 206      23.935  -3.880 -10.775  1.00 52.30           C  
ATOM   3140  O   LEU A 206      24.806  -4.684 -10.436  1.00 12.68           O  
ATOM   3141  CB  LEU A 206      22.802  -3.766  -8.510  1.00 28.24           C  
ATOM   3142  CG  LEU A 206      21.522  -3.613  -7.666  1.00 44.00           C  
ATOM   3143  CD1 LEU A 206      21.898  -3.657  -6.182  1.00 17.98           C  
ATOM   3144  CD2 LEU A 206      20.778  -2.306  -7.960  1.00 17.98           C  
ATOM   3145  HN  LEU A 206      22.090  -5.845 -10.125  1.00 41.24           H  
ATOM   3146  HA  LEU A 206      22.109  -2.867 -10.335  1.00 35.12           H  
ATOM   3147  HB1 LEU A 206      23.296  -4.691  -8.211  1.00 33.54           H  
ATOM   3148  HB2 LEU A 206      23.473  -2.938  -8.273  1.00 33.54           H  
ATOM   3149  HG  LEU A 206      20.851  -4.449  -7.869  1.00 30.76           H  
ATOM   3150 1HD1 LEU A 206      20.997  -3.574  -5.575  1.00 35.39           H  
ATOM   3151 2HD1 LEU A 206      22.378  -4.612  -5.958  1.00 35.39           H  
ATOM   3152 3HD1 LEU A 206      22.577  -2.840  -5.937  1.00 35.39           H  
ATOM   3153 1HD2 LEU A 206      19.926  -2.209  -7.287  1.00 35.39           H  
ATOM   3154 2HD2 LEU A 206      21.444  -1.453  -7.828  1.00 35.39           H  
ATOM   3155 3HD2 LEU A 206      20.404  -2.317  -8.984  1.00 35.39           H  
ATOM   3156  N   ASP A 207      24.120  -2.992 -11.756  1.00 14.43           N  
ATOM   3157  CA  ASP A 207      25.393  -2.745 -12.440  1.00 33.28           C  
ATOM   3158  C   ASP A 207      26.423  -2.241 -11.408  1.00 50.24           C  
ATOM   3159  O   ASP A 207      26.095  -1.533 -10.452  1.00 12.20           O  
ATOM   3160  CB  ASP A 207      25.146  -1.724 -13.574  1.00 30.96           C  
ATOM   3161  CG  ASP A 207      26.301  -1.541 -14.573  1.00 59.17           C  
ATOM   3162  OD1 ASP A 207      27.485  -1.775 -14.216  1.00  4.74           O  
ATOM   3163  OD2 ASP A 207      26.024  -1.167 -15.734  1.00  4.74           O  
ATOM   3164  HN  ASP A 207      23.362  -2.371 -11.982  1.00 41.97           H  
ATOM   3165  HA  ASP A 207      25.747  -3.682 -12.873  1.00 34.98           H  
ATOM   3166  HB1 ASP A 207      24.267  -2.039 -14.137  1.00 31.57           H  
ATOM   3167  HB2 ASP A 207      24.917  -0.754 -13.130  1.00 31.57           H  
ATOM   3168  N   LYS A 208      27.681  -2.645 -11.605  1.00 20.16           N  
ATOM   3169  CA  LYS A 208      28.817  -2.416 -10.699  1.00 23.83           C  
ATOM   3170  C   LYS A 208      30.043  -1.822 -11.407  1.00 56.95           C  
ATOM   3171  O   LYS A 208      31.068  -1.614 -10.762  1.00 11.95           O  
ATOM   3172  CB  LYS A 208      29.159  -3.741  -9.982  1.00 31.67           C  
ATOM   3173  CG  LYS A 208      28.027  -4.223  -9.059  1.00 32.62           C  
ATOM   3174  CD  LYS A 208      28.242  -5.662  -8.571  1.00 30.36           C  
ATOM   3175  CE  LYS A 208      27.067  -6.134  -7.704  1.00 31.50           C  
ATOM   3176  NZ  LYS A 208      25.819  -6.333  -8.475  1.00 18.88           N1+
ATOM   3177  HN  LYS A 208      27.856  -3.130 -12.475  1.00 41.33           H  
ATOM   3178  HA  LYS A 208      28.525  -1.684  -9.944  1.00 36.84           H  
ATOM   3179  HB1 LYS A 208      29.364  -4.503 -10.736  1.00 33.22           H  
ATOM   3180  HB2 LYS A 208      30.058  -3.609  -9.378  1.00 33.22           H  
ATOM   3181  HG1 LYS A 208      27.954  -3.553  -8.201  1.00 32.34           H  
ATOM   3182  HG2 LYS A 208      27.087  -4.189  -9.597  1.00 32.34           H  
ATOM   3183  HD1 LYS A 208      28.349  -6.331  -9.426  1.00 34.10           H  
ATOM   3184  HD2 LYS A 208      29.156  -5.703  -7.977  1.00 34.10           H  
ATOM   3185  HE1 LYS A 208      27.326  -7.086  -7.232  1.00 35.85           H  
ATOM   3186  HE2 LYS A 208      26.893  -5.402  -6.911  1.00 35.85           H  
ATOM   3187  HZ1 LYS A 208      25.879  -7.169  -9.059  1.00 43.55           H  
ATOM   3188  HZ2 LYS A 208      25.059  -6.522  -7.810  1.00 43.55           H  
ATOM   3189  HZ3 LYS A 208      25.563  -5.544  -9.071  1.00 43.55           H  
ATOM   3190  N   GLN A 209      29.976  -1.608 -12.729  1.00 17.85           N  
ATOM   3191  CA  GLN A 209      31.145  -1.287 -13.562  1.00 31.88           C  
ATOM   3192  C   GLN A 209      30.861  -0.233 -14.649  1.00 52.30           C  
ATOM   3193  O   GLN A 209      31.800   0.211 -15.304  1.00 12.68           O  
ATOM   3194  CB  GLN A 209      31.677  -2.592 -14.207  1.00 31.87           C  
ATOM   3195  CG  GLN A 209      32.366  -3.568 -13.229  1.00 29.80           C  
ATOM   3196  CD  GLN A 209      32.462  -4.999 -13.766  1.00 55.63           C  
ATOM   3197  OE1 GLN A 209      31.461  -5.633 -14.081  1.00 11.29           O  
ATOM   3198  NE2 GLN A 209      33.653  -5.583 -13.802  1.00  0.00           N  
ATOM   3199  HN  GLN A 209      29.084  -1.772 -13.197  1.00 41.24           H  
ATOM   3200  HA  GLN A 209      31.937  -0.870 -12.937  1.00 34.88           H  
ATOM   3201  HB1 GLN A 209      30.842  -3.095 -14.692  1.00 32.57           H  
ATOM   3202  HB2 GLN A 209      32.400  -2.343 -14.984  1.00 32.57           H  
ATOM   3203  HG1 GLN A 209      33.360  -3.186 -12.992  1.00 33.19           H  
ATOM   3204  HG2 GLN A 209      31.806  -3.628 -12.300  1.00 33.19           H  
ATOM   3205 1HE2 GLN A 209      34.482  -5.100 -13.495  1.00 46.44           H  
ATOM   3206 2HE2 GLN A 209      33.689  -6.544 -14.101  1.00 46.44           H  
ATOM   3207  N   ASN A 210      29.584   0.099 -14.894  1.00 17.85           N  
ATOM   3208  CA  ASN A 210      29.078   0.417 -16.227  1.00 32.47           C  
ATOM   3209  C   ASN A 210      29.312  -0.786 -17.152  1.00 52.30           C  
ATOM   3210  O   ASN A 210      30.049  -0.737 -18.140  1.00 12.68           O  
ATOM   3211  CB  ASN A 210      29.570   1.769 -16.780  1.00 25.05           C  
ATOM   3212  CG  ASN A 210      28.778   2.097 -18.037  1.00 56.24           C  
ATOM   3213  OD1 ASN A 210      29.123   1.716 -19.149  1.00 11.82           O  
ATOM   3214  ND2 ASN A 210      27.630   2.720 -17.877  1.00  0.74           N  
ATOM   3215  HN  ASN A 210      28.884  -0.294 -14.271  1.00 41.24           H  
ATOM   3216  HA  ASN A 210      27.993   0.498 -16.126  1.00 35.55           H  
ATOM   3217  HB1 ASN A 210      29.421   2.551 -16.037  1.00 34.70           H  
ATOM   3218  HB2 ASN A 210      30.628   1.714 -17.033  1.00 34.70           H  
ATOM   3219 1HD2 ASN A 210      27.292   2.949 -16.960  1.00 46.26           H  
ATOM   3220 2HD2 ASN A 210      26.947   2.505 -18.598  1.00 46.26           H  
ATOM   3221  N   GLN A 211      28.662  -1.898 -16.806  1.00 17.85           N  
ATOM   3222  CA  GLN A 211      28.401  -2.970 -17.757  1.00 31.88           C  
ATOM   3223  C   GLN A 211      27.463  -2.431 -18.846  1.00 52.30           C  
ATOM   3224  O   GLN A 211      27.790  -2.500 -20.036  1.00 12.68           O  
ATOM   3225  CB  GLN A 211      27.775  -4.179 -17.032  1.00 31.87           C  
ATOM   3226  CG  GLN A 211      28.671  -4.726 -15.908  1.00 29.80           C  
ATOM   3227  CD  GLN A 211      28.140  -5.999 -15.252  1.00 55.63           C  
ATOM   3228  OE1 GLN A 211      26.986  -6.381 -15.371  1.00 11.29           O  
ATOM   3229  NE2 GLN A 211      28.963  -6.680 -14.481  1.00  0.00           N  
ATOM   3230  HN  GLN A 211      28.087  -1.870 -15.957  1.00 41.24           H  
ATOM   3231  HA  GLN A 211      29.337  -3.282 -18.221  1.00 34.88           H  
ATOM   3232  HB1 GLN A 211      26.812  -3.894 -16.606  1.00 32.57           H  
ATOM   3233  HB2 GLN A 211      27.604  -4.971 -17.764  1.00 32.57           H  
ATOM   3234  HG1 GLN A 211      29.661  -4.934 -16.316  1.00 33.19           H  
ATOM   3235  HG2 GLN A 211      28.774  -3.976 -15.126  1.00 33.19           H  
ATOM   3236 1HE2 GLN A 211      29.921  -6.344 -14.326  1.00 46.44           H  
ATOM   3237 2HE2 GLN A 211      28.620  -7.525 -14.058  1.00 46.44           H  
ATOM   3238  N   VAL A 212      26.363  -1.792 -18.424  1.00 17.85           N  
ATOM   3239  CA  VAL A 212      25.256  -1.332 -19.264  1.00 29.01           C  
ATOM   3240  C   VAL A 212      25.423   0.110 -19.750  1.00 52.30           C  
ATOM   3241  O   VAL A 212      25.846   0.980 -18.992  1.00 12.68           O  
ATOM   3242  CB  VAL A 212      23.893  -1.597 -18.589  1.00 42.14           C  
ATOM   3243  CG1 VAL A 212      22.744  -1.533 -19.600  1.00 21.13           C  
ATOM   3244  CG2 VAL A 212      23.835  -2.978 -17.919  1.00 21.13           C  
ATOM   3245  HN  VAL A 212      26.245  -1.658 -17.412  1.00 41.24           H  
ATOM   3246  HA  VAL A 212      25.282  -1.956 -20.145  1.00 35.28           H  
ATOM   3247  HB  VAL A 212      23.736  -0.847 -17.815  1.00 30.98           H  
ATOM   3248 1HG1 VAL A 212      21.799  -1.695 -19.083  1.00 34.68           H  
ATOM   3249 2HG1 VAL A 212      22.702  -0.557 -20.079  1.00 34.68           H  
ATOM   3250 3HG1 VAL A 212      22.858  -2.307 -20.355  1.00 34.68           H  
ATOM   3251 1HG2 VAL A 212      22.817  -3.188 -17.596  1.00 34.68           H  
ATOM   3252 2HG2 VAL A 212      24.147  -3.750 -18.622  1.00 34.68           H  
ATOM   3253 3HG2 VAL A 212      24.482  -2.997 -17.042  1.00 34.68           H  
ATOM   3254  N   LYS A 213      25.098   0.384 -21.027  1.00 20.16           N  
ATOM   3255  CA  LYS A 213      25.337   1.690 -21.685  1.00 23.83           C  
ATOM   3256  C   LYS A 213      24.055   2.496 -21.884  1.00 56.95           C  
ATOM   3257  O   LYS A 213      23.025   1.924 -22.248  1.00 11.95           O  
ATOM   3258  CB  LYS A 213      26.103   1.517 -23.016  1.00 31.67           C  
ATOM   3259  CG  LYS A 213      27.633   1.443 -22.868  1.00 32.62           C  
ATOM   3260  CD  LYS A 213      28.075   0.324 -21.924  1.00 30.36           C  
ATOM   3261  CE  LYS A 213      29.585   0.120 -21.896  1.00 31.50           C  
ATOM   3262  NZ  LYS A 213      29.920  -0.831 -20.816  1.00 18.88           N1+
ATOM   3263  HN  LYS A 213      24.696  -0.360 -21.587  1.00 41.33           H  
ATOM   3264  HA  LYS A 213      25.968   2.292 -21.030  1.00 36.84           H  
ATOM   3265  HB1 LYS A 213      25.748   0.622 -23.531  1.00 33.22           H  
ATOM   3266  HB2 LYS A 213      25.887   2.369 -23.662  1.00 33.22           H  
ATOM   3267  HG1 LYS A 213      28.067   1.270 -23.854  1.00 32.34           H  
ATOM   3268  HG2 LYS A 213      28.004   2.396 -22.489  1.00 32.34           H  
ATOM   3269  HD1 LYS A 213      27.757   0.572 -20.915  1.00 34.10           H  
ATOM   3270  HD2 LYS A 213      27.601  -0.607 -22.229  1.00 34.10           H  
ATOM   3271  HE1 LYS A 213      29.902  -0.268 -22.868  1.00 35.85           H  
ATOM   3272  HE2 LYS A 213      30.080   1.080 -21.710  1.00 35.85           H  
ATOM   3273  HZ1 LYS A 213      29.860  -0.378 -19.896  1.00 43.55           H  
ATOM   3274  HZ2 LYS A 213      29.246  -1.596 -20.780  1.00 43.55           H  
ATOM   3275  HZ3 LYS A 213      30.856  -1.195 -20.899  1.00 43.55           H  
ATOM   3276  N   PHE A 214      24.132   3.813 -21.674  1.00 17.85           N  
ATOM   3277  CA  PHE A 214      22.990   4.733 -21.671  1.00 31.91           C  
ATOM   3278  C   PHE A 214      22.284   4.730 -23.038  1.00 52.30           C  
ATOM   3279  O   PHE A 214      22.838   5.204 -24.040  1.00 12.68           O  
ATOM   3280  CB  PHE A 214      23.494   6.140 -21.317  1.00 30.82           C  
ATOM   3281  CG  PHE A 214      24.285   6.220 -20.022  1.00 32.39           C  
ATOM   3282  CD1 PHE A 214      23.626   6.127 -18.783  1.00 27.72           C  
ATOM   3283  CD2 PHE A 214      25.684   6.383 -20.051  1.00 27.72           C  
ATOM   3284  CE1 PHE A 214      24.357   6.188 -17.583  1.00 26.19           C  
ATOM   3285  CE2 PHE A 214      26.414   6.459 -18.851  1.00 26.19           C  
ATOM   3286  CZ  PHE A 214      25.751   6.359 -17.616  1.00 28.34           C  
ATOM   3287  HN  PHE A 214      25.024   4.202 -21.406  1.00 41.24           H  
ATOM   3288  HA  PHE A 214      22.280   4.423 -20.903  1.00 35.31           H  
ATOM   3289  HB1 PHE A 214      24.120   6.506 -22.132  1.00 32.99           H  
ATOM   3290  HB2 PHE A 214      22.634   6.805 -21.239  1.00 32.99           H  
ATOM   3291  HD1 PHE A 214      22.555   6.002 -18.751  1.00 36.51           H  
ATOM   3292  HD2 PHE A 214      26.203   6.480 -20.994  1.00 36.51           H  
ATOM   3293  HE1 PHE A 214      23.845   6.108 -16.635  1.00 36.85           H  
ATOM   3294  HE2 PHE A 214      27.484   6.611 -18.880  1.00 36.85           H  
ATOM   3295  HZ  PHE A 214      26.313   6.423 -16.695  1.00 36.40           H  
ATOM   3296  N   GLY A 215      21.047   4.215 -23.049  1.00 17.85           N  
ATOM   3297  CA  GLY A 215      20.244   3.959 -24.243  1.00 31.13           C  
ATOM   3298  C   GLY A 215      20.078   2.478 -24.619  1.00 52.30           C  
ATOM   3299  O   GLY A 215      19.339   2.218 -25.569  1.00 12.68           O  
ATOM   3300  HN  GLY A 215      20.648   3.878 -22.175  1.00 41.24           H  
ATOM   3301  HA1 GLY A 215      19.252   4.388 -24.096  1.00 34.36           H  
ATOM   3302  HA2 GLY A 215      20.705   4.453 -25.094  1.00 34.36           H  
ATOM   3303  N   SER A 216      20.746   1.528 -23.931  1.00 17.85           N  
ATOM   3304  CA  SER A 216      20.803   0.087 -24.287  1.00 31.14           C  
ATOM   3305  C   SER A 216      19.470  -0.655 -24.126  1.00 52.30           C  
ATOM   3306  O   SER A 216      19.218  -1.627 -24.847  1.00 12.68           O  
ATOM   3307  CB  SER A 216      21.850  -0.665 -23.461  1.00 39.19           C  
ATOM   3308  OG  SER A 216      23.134  -0.156 -23.738  1.00  9.73           O  
ATOM   3309  HN  SER A 216      21.326   1.833 -23.155  1.00 41.24           H  
ATOM   3310  HA  SER A 216      21.096   0.004 -25.333  1.00 34.86           H  
ATOM   3311  HB1 SER A 216      21.625  -0.570 -22.398  1.00 33.19           H  
ATOM   3312  HB2 SER A 216      21.820  -1.719 -23.735  1.00 33.19           H  
ATOM   3313  HG  SER A 216      23.168   0.709 -23.271  1.00 46.53           H  
ATOM   3314  N   TYR A 217      18.627  -0.172 -23.202  1.00 17.85           N  
ATOM   3315  CA  TYR A 217      17.259  -0.637 -22.935  1.00 31.94           C  
ATOM   3316  C   TYR A 217      17.099  -2.062 -22.358  1.00 52.30           C  
ATOM   3317  O   TYR A 217      16.197  -2.819 -22.734  1.00 12.68           O  
ATOM   3318  CB  TYR A 217      16.367  -0.503 -24.176  1.00 31.47           C  
ATOM   3319  CG  TYR A 217      15.956   0.822 -24.741  1.00 31.95           C  
ATOM   3320  CD1 TYR A 217      15.074   0.712 -25.819  1.00 25.51           C  
ATOM   3321  CE1 TYR A 217      14.631   1.858 -26.459  1.00 24.03           C  
ATOM   3322  CZ  TYR A 217      15.089   3.121 -26.077  1.00 42.96           C  
ATOM   3323  OH  TYR A 217      14.696   4.165 -26.838  1.00 13.02           O  
ATOM   3324  CE2 TYR A 217      15.952   3.252 -24.965  1.00 24.03           C  
ATOM   3325  CD2 TYR A 217      16.388   2.090 -24.288  1.00 25.51           C  
ATOM   3326  HN  TYR A 217      18.964   0.600 -22.643  1.00 41.24           H  
ATOM   3327  HA  TYR A 217      16.815   0.044 -22.206  1.00 34.97           H  
ATOM   3328  HB1 TYR A 217      16.791  -1.094 -24.987  1.00 32.99           H  
ATOM   3329  HB2 TYR A 217      15.409  -0.964 -23.937  1.00 32.99           H  
ATOM   3330  HD1 TYR A 217      14.732  -0.253 -26.169  1.00 37.77           H  
ATOM   3331  HD2 TYR A 217      17.060   2.174 -23.448  1.00 37.77           H  
ATOM   3332  HE1 TYR A 217      13.926   1.760 -27.249  1.00 37.62           H  
ATOM   3333  HE2 TYR A 217      16.264   4.240 -24.656  1.00 37.62           H  
ATOM   3334  HH  TYR A 217      14.504   3.824 -27.758  1.00 45.56           H  
ATOM   3335  N   LEU A 218      18.013  -2.449 -21.453  1.00 17.85           N  
ATOM   3336  CA  LEU A 218      18.004  -3.765 -20.802  1.00 30.23           C  
ATOM   3337  C   LEU A 218      16.685  -4.022 -20.051  1.00 52.30           C  
ATOM   3338  O   LEU A 218      16.285  -3.259 -19.174  1.00 12.68           O  
ATOM   3339  CB  LEU A 218      19.242  -3.929 -19.897  1.00 28.24           C  
ATOM   3340  CG  LEU A 218      19.195  -5.144 -18.940  1.00 44.00           C  
ATOM   3341  CD1 LEU A 218      19.202  -6.494 -19.670  1.00 17.98           C  
ATOM   3342  CD2 LEU A 218      20.392  -5.076 -17.992  1.00 17.98           C  
ATOM   3343  HN  LEU A 218      18.719  -1.777 -21.168  1.00 41.24           H  
ATOM   3344  HA  LEU A 218      18.071  -4.514 -21.588  1.00 35.12           H  
ATOM   3345  HB1 LEU A 218      20.137  -3.988 -20.519  1.00 33.54           H  
ATOM   3346  HB2 LEU A 218      19.330  -3.032 -19.285  1.00 33.54           H  
ATOM   3347  HG  LEU A 218      18.299  -5.089 -18.324  1.00 30.76           H  
ATOM   3348 1HD1 LEU A 218      19.116  -7.297 -18.939  1.00 35.39           H  
ATOM   3349 2HD1 LEU A 218      18.360  -6.568 -20.355  1.00 35.39           H  
ATOM   3350 3HD1 LEU A 218      20.129  -6.611 -20.228  1.00 35.39           H  
ATOM   3351 1HD2 LEU A 218      20.299  -5.843 -17.226  1.00 35.39           H  
ATOM   3352 2HD2 LEU A 218      21.320  -5.222 -18.545  1.00 35.39           H  
ATOM   3353 3HD2 LEU A 218      20.419  -4.108 -17.492  1.00 35.39           H  
ATOM   3354  N   GLY A 219      16.053  -5.144 -20.400  1.00 17.85           N  
ATOM   3355  CA  GLY A 219      14.734  -5.546 -19.932  1.00 31.13           C  
ATOM   3356  C   GLY A 219      13.625  -5.318 -20.960  1.00 52.30           C  
ATOM   3357  O   GLY A 219      12.462  -5.519 -20.623  1.00 12.68           O  
ATOM   3358  HN  GLY A 219      16.462  -5.701 -21.148  1.00 41.24           H  
ATOM   3359  HA1 GLY A 219      14.759  -6.612 -19.709  1.00 34.36           H  
ATOM   3360  HA2 GLY A 219      14.483  -5.005 -19.021  1.00 34.36           H  
ATOM   3361  N   TYR A 220      13.941  -4.966 -22.219  1.00 17.85           N  
ATOM   3362  CA  TYR A 220      12.918  -4.853 -23.279  1.00 31.94           C  
ATOM   3363  C   TYR A 220      12.146  -6.163 -23.506  1.00 52.30           C  
ATOM   3364  O   TYR A 220      10.936  -6.152 -23.748  1.00 12.68           O  
ATOM   3365  CB  TYR A 220      13.576  -4.383 -24.576  1.00 31.47           C  
ATOM   3366  CG  TYR A 220      12.620  -4.212 -25.744  1.00 31.95           C  
ATOM   3367  CD1 TYR A 220      12.208  -5.314 -26.522  1.00 25.51           C  
ATOM   3368  CD2 TYR A 220      12.174  -2.920 -26.073  1.00 25.51           C  
ATOM   3369  CE1 TYR A 220      11.352  -5.120 -27.624  1.00 24.03           C  
ATOM   3370  CE2 TYR A 220      11.345  -2.716 -27.191  1.00 24.03           C  
ATOM   3371  CZ  TYR A 220      10.950  -3.813 -27.982  1.00 42.96           C  
ATOM   3372  OH  TYR A 220      10.234  -3.602 -29.118  1.00 13.02           O  
ATOM   3373  HN  TYR A 220      14.903  -4.728 -22.452  1.00 41.24           H  
ATOM   3374  HA  TYR A 220      12.189  -4.101 -22.983  1.00 34.97           H  
ATOM   3375  HB1 TYR A 220      14.088  -3.437 -24.391  1.00 32.99           H  
ATOM   3376  HB2 TYR A 220      14.328  -5.118 -24.859  1.00 32.99           H  
ATOM   3377  HD1 TYR A 220      12.558  -6.311 -26.289  1.00 37.77           H  
ATOM   3378  HD2 TYR A 220      12.511  -2.071 -25.497  1.00 37.77           H  
ATOM   3379  HE1 TYR A 220      11.082  -5.955 -28.248  1.00 37.62           H  
ATOM   3380  HE2 TYR A 220      11.075  -1.714 -27.483  1.00 37.62           H  
ATOM   3381  HH  TYR A 220      10.274  -2.659 -29.394  1.00 45.56           H  
ATOM   3382  N   SER A 221      12.859  -7.282 -23.311  1.00 17.85           N  
ATOM   3383  CA  SER A 221      12.319  -8.632 -23.251  1.00 31.14           C  
ATOM   3384  C   SER A 221      12.983  -9.425 -22.120  1.00 52.30           C  
ATOM   3385  O   SER A 221      14.157  -9.199 -21.807  1.00 12.68           O  
ATOM   3386  CB  SER A 221      12.449  -9.313 -24.607  1.00 39.19           C  
ATOM   3387  OG  SER A 221      13.793  -9.484 -25.004  1.00  9.73           O  
ATOM   3388  HN  SER A 221      13.837  -7.188 -23.073  1.00 41.24           H  
ATOM   3389  HA  SER A 221      11.254  -8.574 -23.056  1.00 34.86           H  
ATOM   3390  HB1 SER A 221      11.974 -10.293 -24.546  1.00 33.19           H  
ATOM   3391  HB2 SER A 221      11.919  -8.716 -25.345  1.00 33.19           H  
ATOM   3392  HG  SER A 221      14.075  -8.765 -25.622  1.00 46.53           H  
ATOM   3393  N   VAL A 222      12.226 -10.324 -21.479  1.00 17.85           N  
ATOM   3394  CA  VAL A 222      12.706 -11.190 -20.394  1.00 29.01           C  
ATOM   3395  C   VAL A 222      12.202 -12.623 -20.550  1.00 52.30           C  
ATOM   3396  O   VAL A 222      11.043 -12.840 -20.898  1.00 12.68           O  
ATOM   3397  CB  VAL A 222      12.395 -10.619 -18.992  1.00 42.14           C  
ATOM   3398  CG1 VAL A 222      12.871  -9.175 -18.841  1.00 21.13           C  
ATOM   3399  CG2 VAL A 222      10.907 -10.674 -18.608  1.00 21.13           C  
ATOM   3400  HN  VAL A 222      11.243 -10.384 -21.707  1.00 41.24           H  
ATOM   3401  HA  VAL A 222      13.790 -11.231 -20.476  1.00 35.28           H  
ATOM   3402  HB  VAL A 222      12.947 -11.219 -18.268  1.00 30.98           H  
ATOM   3403 1HG1 VAL A 222      12.846  -8.898 -17.789  1.00 34.68           H  
ATOM   3404 2HG1 VAL A 222      13.889  -9.089 -19.212  1.00 34.68           H  
ATOM   3405 3HG1 VAL A 222      12.228  -8.502 -19.406  1.00 34.68           H  
ATOM   3406 1HG2 VAL A 222      10.737 -10.132 -17.677  1.00 34.68           H  
ATOM   3407 2HG2 VAL A 222      10.301 -10.222 -19.392  1.00 34.68           H  
ATOM   3408 3HG2 VAL A 222      10.600 -11.709 -18.469  1.00 34.68           H  
ATOM   3409  N   GLY A 223      13.078 -13.588 -20.259  1.00 17.85           N  
ATOM   3410  CA  GLY A 223      12.781 -15.015 -20.136  1.00 31.13           C  
ATOM   3411  C   GLY A 223      13.487 -15.574 -18.901  1.00 52.30           C  
ATOM   3412  O   GLY A 223      14.380 -14.916 -18.370  1.00 12.68           O  
ATOM   3413  HN  GLY A 223      14.012 -13.297 -19.967  1.00 41.24           H  
ATOM   3414  HA1 GLY A 223      11.711 -15.160 -20.031  1.00 34.36           H  
ATOM   3415  HA2 GLY A 223      13.124 -15.544 -21.025  1.00 34.36           H  
ATOM   3416  N   ALA A 224      13.113 -16.761 -18.406  1.00 17.85           N  
ATOM   3417  CA  ALA A 224      13.811 -17.343 -17.254  1.00 33.13           C  
ATOM   3418  C   ALA A 224      13.706 -18.868 -17.170  1.00 52.30           C  
ATOM   3419  O   ALA A 224      12.794 -19.482 -17.721  1.00 12.68           O  
ATOM   3420  CB  ALA A 224      13.326 -16.668 -15.967  1.00 25.78           C  
ATOM   3421  HN  ALA A 224      12.368 -17.298 -18.841  1.00 41.24           H  
ATOM   3422  HA  ALA A 224      14.876 -17.126 -17.359  1.00 34.79           H  
ATOM   3423  HB1 ALA A 224      13.775 -17.146 -15.097  1.00 34.04           H  
ATOM   3424  HB2 ALA A 224      13.632 -15.626 -15.971  1.00 34.04           H  
ATOM   3425  HB3 ALA A 224      12.241 -16.714 -15.910  1.00 34.04           H  
ATOM   3426  N   GLY A 225      14.678 -19.449 -16.464  1.00 17.85           N  
ATOM   3427  CA  GLY A 225      14.894 -20.882 -16.380  1.00 31.13           C  
ATOM   3428  C   GLY A 225      16.064 -21.208 -15.458  1.00 52.30           C  
ATOM   3429  O   GLY A 225      16.113 -20.771 -14.308  1.00 12.68           O  
ATOM   3430  HN  GLY A 225      15.311 -18.848 -15.934  1.00 41.24           H  
ATOM   3431  HA1 GLY A 225      13.999 -21.366 -15.988  1.00 34.36           H  
ATOM   3432  HA2 GLY A 225      15.088 -21.275 -17.379  1.00 34.36           H  
ATOM   3433  N   HIS A 226      17.002 -22.006 -15.970  1.00 17.85           N  
ATOM   3434  CA  HIS A 226      17.921 -22.812 -15.168  1.00 32.63           C  
ATOM   3435  C   HIS A 226      19.305 -22.866 -15.826  1.00 52.30           C  
ATOM   3436  O   HIS A 226      19.489 -23.606 -16.791  1.00 12.68           O  
ATOM   3437  CB  HIS A 226      17.258 -24.193 -15.007  1.00 30.42           C  
ATOM   3438  CG  HIS A 226      16.010 -24.118 -14.159  1.00 31.08           C  
ATOM   3439  ND1 HIS A 226      15.940 -23.641 -12.871  1.00 19.03           N  
ATOM   3440  CD2 HIS A 226      14.725 -24.384 -14.556  1.00 36.38           C  
ATOM   3441  CE1 HIS A 226      14.648 -23.528 -12.535  1.00 38.98           C  
ATOM   3442  NE2 HIS A 226      13.863 -24.018 -13.511  1.00 12.51           N  
ATOM   3443  HN  HIS A 226      16.915 -22.269 -16.942  1.00 41.24           H  
ATOM   3444  HA  HIS A 226      18.042 -22.374 -14.175  1.00 34.99           H  
ATOM   3445  HB1 HIS A 226      16.994 -24.583 -15.992  1.00 33.36           H  
ATOM   3446  HB2 HIS A 226      17.955 -24.899 -14.572  1.00 33.36           H  
ATOM   3447  HD1 HIS A 226      16.782 -23.399 -12.239  1.00 44.40           H  
ATOM   3448  HD2 HIS A 226      14.428 -24.802 -15.507  1.00 35.89           H  
ATOM   3449  HE1 HIS A 226      14.292 -23.113 -11.601  1.00 36.72           H  
ATOM   3450  N   PHE A 227      20.245 -22.020 -15.363  1.00 17.85           N  
ATOM   3451  CA  PHE A 227      21.493 -21.684 -16.077  1.00 31.91           C  
ATOM   3452  C   PHE A 227      22.816 -21.869 -15.320  1.00 52.30           C  
ATOM   3453  O   PHE A 227      23.877 -21.884 -15.939  1.00 12.68           O  
ATOM   3454  CB  PHE A 227      21.403 -20.317 -16.773  1.00 30.82           C  
ATOM   3455  CG  PHE A 227      20.435 -20.253 -17.935  1.00 32.39           C  
ATOM   3456  CD1 PHE A 227      19.087 -19.915 -17.702  1.00 27.72           C  
ATOM   3457  CD2 PHE A 227      20.871 -20.532 -19.243  1.00 27.72           C  
ATOM   3458  CE1 PHE A 227      18.169 -19.894 -18.765  1.00 26.19           C  
ATOM   3459  CE2 PHE A 227      19.951 -20.494 -20.304  1.00 26.19           C  
ATOM   3460  CZ  PHE A 227      18.598 -20.199 -20.067  1.00 28.34           C  
ATOM   3461  HN  PHE A 227      20.033 -21.482 -14.526  1.00 41.24           H  
ATOM   3462  HA  PHE A 227      21.585 -22.405 -16.891  1.00 35.31           H  
ATOM   3463  HB1 PHE A 227      21.161 -19.551 -16.044  1.00 32.99           H  
ATOM   3464  HB2 PHE A 227      22.389 -20.067 -17.162  1.00 32.99           H  
ATOM   3465  HD1 PHE A 227      18.750 -19.688 -16.702  1.00 36.51           H  
ATOM   3466  HD2 PHE A 227      21.903 -20.795 -19.436  1.00 36.51           H  
ATOM   3467  HE1 PHE A 227      17.133 -19.655 -18.582  1.00 36.85           H  
ATOM   3468  HE2 PHE A 227      20.278 -20.737 -21.303  1.00 36.85           H  
ATOM   3469  HZ  PHE A 227      17.887 -20.217 -20.883  1.00 36.40           H  
ATOM   3470  N   ARG A 228      22.756 -22.112 -14.003  1.00 20.16           N  
ATOM   3471  CA  ARG A 228      23.833 -22.771 -13.243  1.00 23.02           C  
ATOM   3472  C   ARG A 228      23.455 -24.183 -12.774  1.00 56.95           C  
ATOM   3473  O   ARG A 228      24.354 -24.977 -12.515  1.00 11.95           O  
ATOM   3474  CB  ARG A 228      24.306 -21.887 -12.070  1.00 31.97           C  
ATOM   3475  CG  ARG A 228      25.016 -20.594 -12.541  1.00 33.31           C  
ATOM   3476  CD  ARG A 228      25.523 -19.790 -11.313  1.00 33.64           C  
ATOM   3477  NE  ARG A 228      24.322 -19.291 -10.649  1.00 13.98           N  
ATOM   3478  CZ  ARG A 228      24.174 -18.267  -9.820  1.00 59.45           C  
ATOM   3479  NH1 ARG A 228      25.130 -17.479  -9.381  1.00  2.65           N  
ATOM   3480  NH2 ARG A 228      22.939 -18.048  -9.460  1.00  2.65           N  
ATOM   3481  HN  ARG A 228      21.895 -21.868 -13.509  1.00 41.33           H  
ATOM   3482  HA  ARG A 228      24.692 -22.921 -13.901  1.00 37.29           H  
ATOM   3483  HB1 ARG A 228      23.445 -21.652 -11.444  1.00 33.10           H  
ATOM   3484  HB2 ARG A 228      25.012 -22.463 -11.468  1.00 33.10           H  
ATOM   3485  HG1 ARG A 228      25.872 -20.864 -13.161  1.00 32.96           H  
ATOM   3486  HG2 ARG A 228      24.334 -19.984 -13.134  1.00 32.96           H  
ATOM   3487  HD1 ARG A 228      26.069 -20.445 -10.647  1.00 34.33           H  
ATOM   3488  HD2 ARG A 228      26.115 -18.955 -11.666  1.00 34.33           H  
ATOM   3489  HE  ARG A 228      23.428 -19.724 -10.906  1.00 43.74           H  
ATOM   3490 1HH1 ARG A 228      26.072 -17.606  -9.690  1.00 47.22           H  
ATOM   3491 2HH1 ARG A 228      24.893 -16.652  -8.798  1.00 47.22           H  
ATOM   3492 1HH2 ARG A 228      22.237 -18.657  -9.909  1.00 47.22           H  
ATOM   3493 2HH2 ARG A 228      22.656 -17.279  -8.847  1.00 47.22           H  
ATOM   3494  N   SER A 229      22.154 -24.497 -12.675  1.00 17.85           N  
ATOM   3495  CA  SER A 229      21.600 -25.798 -12.268  1.00 31.14           C  
ATOM   3496  C   SER A 229      20.085 -25.842 -12.543  1.00 52.30           C  
ATOM   3497  O   SER A 229      19.478 -24.789 -12.740  1.00 12.68           O  
ATOM   3498  CB  SER A 229      21.832 -25.991 -10.763  1.00 39.19           C  
ATOM   3499  OG  SER A 229      20.934 -25.186 -10.028  1.00  9.73           O  
ATOM   3500  HN  SER A 229      21.469 -23.784 -12.893  1.00 41.24           H  
ATOM   3501  HA  SER A 229      22.096 -26.600 -12.815  1.00 34.86           H  
ATOM   3502  HB1 SER A 229      21.658 -27.036 -10.505  1.00 33.19           H  
ATOM   3503  HB2 SER A 229      22.860 -25.739 -10.498  1.00 33.19           H  
ATOM   3504  HG  SER A 229      20.981 -24.253 -10.364  1.00 46.53           H  
ATOM   3505  N   GLN A 230      19.455 -27.018 -12.378  1.00 17.85           N  
ATOM   3506  CA  GLN A 230      17.991 -27.192 -12.430  1.00 31.88           C  
ATOM   3507  C   GLN A 230      17.235 -26.613 -11.204  1.00 52.30           C  
ATOM   3508  O   GLN A 230      15.995 -26.617 -11.181  1.00 12.68           O  
ATOM   3509  CB  GLN A 230      17.655 -28.692 -12.560  1.00 31.87           C  
ATOM   3510  CG  GLN A 230      18.401 -29.466 -13.668  1.00 29.80           C  
ATOM   3511  CD  GLN A 230      19.468 -30.454 -13.190  1.00 55.63           C  
ATOM   3512  OE1 GLN A 230      20.016 -30.361 -12.095  1.00 11.29           O  
ATOM   3513  NE2 GLN A 230      19.791 -31.435 -14.019  1.00  0.00           N  
ATOM   3514  HN  GLN A 230      20.008 -27.852 -12.221  1.00 41.24           H  
ATOM   3515  HA  GLN A 230      17.618 -26.685 -13.319  1.00 34.88           H  
ATOM   3516  HB1 GLN A 230      17.811 -29.181 -11.603  1.00 32.57           H  
ATOM   3517  HB2 GLN A 230      16.587 -28.765 -12.773  1.00 32.57           H  
ATOM   3518  HG1 GLN A 230      17.657 -30.046 -14.212  1.00 33.19           H  
ATOM   3519  HG2 GLN A 230      18.861 -28.776 -14.372  1.00 33.19           H  
ATOM   3520 1HE2 GLN A 230      19.390 -31.485 -14.963  1.00 46.44           H  
ATOM   3521 2HE2 GLN A 230      20.483 -32.099 -13.720  1.00 46.44           H  
ATOM   3522  N   HIS A 231      17.976 -26.152 -10.183  1.00 17.85           N  
ATOM   3523  CA  HIS A 231      17.511 -25.966  -8.798  1.00 30.01           C  
ATOM   3524  C   HIS A 231      17.688 -24.519  -8.330  1.00 52.30           C  
ATOM   3525  O   HIS A 231      16.770 -23.952  -7.739  1.00 12.68           O  
ATOM   3526  CB  HIS A 231      18.251 -26.948  -7.872  1.00 31.74           C  
ATOM   3527  CG  HIS A 231      18.362 -28.346  -8.432  1.00 38.34           C  
ATOM   3528  ND1 HIS A 231      17.315 -29.263  -8.522  1.00 13.52           N  
ATOM   3529  CD2 HIS A 231      19.492 -28.907  -8.957  1.00 24.48           C  
ATOM   3530  CE1 HIS A 231      17.834 -30.345  -9.122  1.00 37.55           C  
ATOM   3531  NE2 HIS A 231      19.134 -30.155  -9.407  1.00 22.48           N  
ATOM   3532  HN  HIS A 231      18.976 -26.093 -10.334  1.00 41.24           H  
ATOM   3533  HA  HIS A 231      16.446 -26.193  -8.744  1.00 36.61           H  
ATOM   3534  HB1 HIS A 231      19.257 -26.569  -7.683  1.00 33.24           H  
ATOM   3535  HB2 HIS A 231      17.729 -26.994  -6.915  1.00 33.24           H  
ATOM   3536  HD2 HIS A 231      20.459 -28.436  -9.051  1.00 38.32           H  
ATOM   3537  HE2 HIS A 231      19.689 -30.736 -10.032  1.00 43.34           H  
ATOM   3538  HE1 HIS A 231      17.262 -31.218  -9.404  1.00 36.87           H  
ATOM   3539  N   THR A 232      18.793 -23.882  -8.741  1.00 17.85           N  
ATOM   3540  CA  THR A 232      18.891 -22.432  -8.938  1.00 30.67           C  
ATOM   3541  C   THR A 232      17.824 -21.965  -9.929  1.00 52.30           C  
ATOM   3542  O   THR A 232      17.356 -22.735 -10.766  1.00 12.68           O  
ATOM   3543  CB  THR A 232      20.272 -21.998  -9.478  1.00 44.42           C  
ATOM   3544  OG1 THR A 232      20.623 -22.651 -10.691  1.00  9.00           O  
ATOM   3545  CG2 THR A 232      21.393 -22.222  -8.463  1.00 23.70           C  
ATOM   3546  HN  THR A 232      19.518 -24.443  -9.170  1.00 41.24           H  
ATOM   3547  HA  THR A 232      18.716 -21.936  -7.984  1.00 35.41           H  
ATOM   3548  HB  THR A 232      20.221 -20.927  -9.667  1.00 32.13           H  
ATOM   3549 1HG2 THR A 232      22.342 -21.916  -8.903  1.00 34.17           H  
ATOM   3550 2HG2 THR A 232      21.208 -21.617  -7.576  1.00 34.17           H  
ATOM   3551 3HG2 THR A 232      21.450 -23.271  -8.177  1.00 34.17           H  
ATOM   3552  HG1 THR A 232      20.612 -21.946 -11.410  1.00 45.94           H  
ATOM   3553  N   THR A 233      17.474 -20.681  -9.885  1.00 17.85           N  
ATOM   3554  CA  THR A 233      16.686 -20.030 -10.930  1.00 30.67           C  
ATOM   3555  C   THR A 233      17.528 -18.886 -11.475  1.00 52.30           C  
ATOM   3556  O   THR A 233      18.137 -18.134 -10.714  1.00 12.68           O  
ATOM   3557  CB  THR A 233      15.308 -19.582 -10.412  1.00 44.42           C  
ATOM   3558  OG1 THR A 233      14.515 -20.692 -10.035  1.00  9.00           O  
ATOM   3559  CG2 THR A 233      14.514 -18.833 -11.479  1.00 23.70           C  
ATOM   3560  HN  THR A 233      17.908 -20.076  -9.202  1.00 41.24           H  
ATOM   3561  HA  THR A 233      16.513 -20.726 -11.751  1.00 35.41           H  
ATOM   3562  HB  THR A 233      15.445 -18.931  -9.548  1.00 32.13           H  
ATOM   3563 1HG2 THR A 233      13.558 -18.532 -11.063  1.00 34.17           H  
ATOM   3564 2HG2 THR A 233      15.043 -17.932 -11.792  1.00 34.17           H  
ATOM   3565 3HG2 THR A 233      14.359 -19.479 -12.345  1.00 34.17           H  
ATOM   3566  HG1 THR A 233      13.605 -20.508 -10.292  1.00 45.94           H  
ATOM   3567  N   GLU A 234      17.577 -18.799 -12.799  1.00 14.43           N  
ATOM   3568  CA  GLU A 234      18.371 -17.856 -13.569  1.00 33.34           C  
ATOM   3569  C   GLU A 234      17.528 -17.248 -14.695  1.00 50.24           C  
ATOM   3570  O   GLU A 234      16.441 -17.741 -15.022  1.00 12.20           O  
ATOM   3571  CB  GLU A 234      19.651 -18.548 -14.068  1.00 33.89           C  
ATOM   3572  CG  GLU A 234      20.786 -18.553 -13.025  1.00 32.45           C  
ATOM   3573  CD  GLU A 234      21.017 -19.832 -12.205  1.00 59.38           C  
ATOM   3574  OE1 GLU A 234      20.586 -20.952 -12.584  1.00  4.14           O  
ATOM   3575  OE2 GLU A 234      21.705 -19.700 -11.166  1.00  4.14           O  
ATOM   3576  HN  GLU A 234      16.996 -19.445 -13.333  1.00 41.97           H  
ATOM   3577  HA  GLU A 234      18.658 -17.019 -12.930  1.00 35.75           H  
ATOM   3578  HB1 GLU A 234      19.424 -19.556 -14.413  1.00 31.40           H  
ATOM   3579  HB2 GLU A 234      20.010 -17.981 -14.926  1.00 31.40           H  
ATOM   3580  HG1 GLU A 234      21.717 -18.341 -13.554  1.00 30.54           H  
ATOM   3581  HG2 GLU A 234      20.619 -17.733 -12.328  1.00 30.54           H  
ATOM   3582  N   VAL A 235      17.990 -16.117 -15.237  1.00 17.85           N  
ATOM   3583  CA  VAL A 235      17.149 -15.203 -16.017  1.00 29.01           C  
ATOM   3584  C   VAL A 235      17.860 -14.763 -17.285  1.00 52.30           C  
ATOM   3585  O   VAL A 235      19.060 -14.524 -17.279  1.00 12.68           O  
ATOM   3586  CB  VAL A 235      16.679 -14.009 -15.156  1.00 42.14           C  
ATOM   3587  CG1 VAL A 235      15.660 -13.107 -15.862  1.00 21.13           C  
ATOM   3588  CG2 VAL A 235      16.038 -14.475 -13.841  1.00 21.13           C  
ATOM   3589  HN  VAL A 235      18.932 -15.803 -14.988  1.00 41.24           H  
ATOM   3590  HA  VAL A 235      16.252 -15.734 -16.330  1.00 35.28           H  
ATOM   3591  HB  VAL A 235      17.549 -13.401 -14.909  1.00 30.98           H  
ATOM   3592 1HG1 VAL A 235      15.413 -12.262 -15.219  1.00 34.68           H  
ATOM   3593 2HG1 VAL A 235      16.067 -12.717 -16.792  1.00 34.68           H  
ATOM   3594 3HG1 VAL A 235      14.751 -13.663 -16.081  1.00 34.68           H  
ATOM   3595 1HG2 VAL A 235      15.657 -13.617 -13.291  1.00 34.68           H  
ATOM   3596 2HG2 VAL A 235      15.216 -15.160 -14.044  1.00 34.68           H  
ATOM   3597 3HG2 VAL A 235      16.778 -14.975 -13.223  1.00 34.68           H  
ATOM   3598  N   VAL A 236      17.097 -14.599 -18.360  1.00 17.85           N  
ATOM   3599  CA  VAL A 236      17.541 -14.071 -19.643  1.00 29.01           C  
ATOM   3600  C   VAL A 236      16.946 -12.685 -19.847  1.00 52.30           C  
ATOM   3601  O   VAL A 236      15.726 -12.532 -19.775  1.00 12.68           O  
ATOM   3602  CB  VAL A 236      17.153 -15.014 -20.794  1.00 42.14           C  
ATOM   3603  CG1 VAL A 236      17.828 -14.540 -22.087  1.00 21.13           C  
ATOM   3604  CG2 VAL A 236      17.523 -16.476 -20.507  1.00 21.13           C  
ATOM   3605  HN  VAL A 236      16.092 -14.741 -18.266  1.00 41.24           H  
ATOM   3606  HA  VAL A 236      18.628 -13.986 -19.636  1.00 35.28           H  
ATOM   3607  HB  VAL A 236      16.073 -14.975 -20.940  1.00 30.98           H  
ATOM   3608 1HG1 VAL A 236      17.546 -15.205 -22.900  1.00 34.68           H  
ATOM   3609 2HG1 VAL A 236      17.490 -13.539 -22.350  1.00 34.68           H  
ATOM   3610 3HG1 VAL A 236      18.913 -14.533 -21.969  1.00 34.68           H  
ATOM   3611 1HG2 VAL A 236      17.269 -17.094 -21.365  1.00 34.68           H  
ATOM   3612 2HG2 VAL A 236      18.588 -16.558 -20.296  1.00 34.68           H  
ATOM   3613 3HG2 VAL A 236      16.965 -16.849 -19.649  1.00 34.68           H  
ATOM   3614  N   GLY A 237      17.785 -11.695 -20.158  1.00 17.85           N  
ATOM   3615  CA  GLY A 237      17.356 -10.324 -20.411  1.00 31.13           C  
ATOM   3616  C   GLY A 237      17.818  -9.835 -21.771  1.00 52.30           C  
ATOM   3617  O   GLY A 237      19.023  -9.809 -22.036  1.00 12.68           O  
ATOM   3618  HN  GLY A 237      18.780 -11.900 -20.252  1.00 41.24           H  
ATOM   3619  HA1 GLY A 237      16.271 -10.234 -20.341  1.00 34.36           H  
ATOM   3620  HA2 GLY A 237      17.804  -9.668 -19.671  1.00 34.36           H  
ATOM   3621  N   GLY A 238      16.870  -9.356 -22.581  1.00 17.85           N  
ATOM   3622  CA  GLY A 238      17.145  -8.638 -23.816  1.00 31.13           C  
ATOM   3623  C   GLY A 238      17.530  -7.182 -23.542  1.00 52.30           C  
ATOM   3624  O   GLY A 238      16.882  -6.490 -22.750  1.00 12.68           O  
ATOM   3625  HN  GLY A 238      15.894  -9.409 -22.290  1.00 41.24           H  
ATOM   3626  HA1 GLY A 238      17.950  -9.138 -24.354  1.00 34.36           H  
ATOM   3627  HA2 GLY A 238      16.260  -8.648 -24.450  1.00 34.36           H  
ATOM   3628  N   ALA A 239      18.537  -6.708 -24.277  1.00 17.85           N  
ATOM   3629  CA  ALA A 239      18.996  -5.327 -24.285  1.00 33.13           C  
ATOM   3630  C   ALA A 239      19.240  -4.930 -25.750  1.00 52.30           C  
ATOM   3631  O   ALA A 239      20.341  -5.129 -26.271  1.00 12.68           O  
ATOM   3632  CB  ALA A 239      20.231  -5.202 -23.387  1.00 25.78           C  
ATOM   3633  HN  ALA A 239      19.016  -7.346 -24.912  1.00 41.24           H  
ATOM   3634  HA  ALA A 239      18.224  -4.681 -23.867  1.00 34.79           H  
ATOM   3635  HB1 ALA A 239      20.512  -4.151 -23.321  1.00 34.04           H  
ATOM   3636  HB2 ALA A 239      20.001  -5.576 -22.391  1.00 34.04           H  
ATOM   3637  HB3 ALA A 239      21.058  -5.783 -23.795  1.00 34.04           H  
ATOM   3638  N   PRO A 240      18.192  -4.521 -26.481  1.00 23.32           N  
ATOM   3639  CA  PRO A 240      18.190  -4.543 -27.940  1.00 31.08           C  
ATOM   3640  C   PRO A 240      18.984  -3.413 -28.598  1.00 52.04           C  
ATOM   3641  O   PRO A 240      19.286  -3.521 -29.786  1.00 12.44           O  
ATOM   3642  CB  PRO A 240      16.722  -4.457 -28.327  1.00 31.75           C  
ATOM   3643  CG  PRO A 240      16.091  -3.686 -27.170  1.00 32.63           C  
ATOM   3644  CD  PRO A 240      16.869  -4.209 -25.973  1.00 32.64           C  
ATOM   3645  HA  PRO A 240      18.595  -5.489 -28.296  1.00 34.17           H  
ATOM   3646  HB1 PRO A 240      16.614  -3.924 -29.267  1.00 32.85           H  
ATOM   3647  HB2 PRO A 240      16.293  -5.459 -28.388  1.00 32.85           H  
ATOM   3648  HG1 PRO A 240      16.268  -2.617 -27.293  1.00 32.71           H  
ATOM   3649  HG2 PRO A 240      15.029  -3.895 -27.075  1.00 32.71           H  
ATOM   3650  HD1 PRO A 240      16.909  -3.452 -25.189  1.00 33.32           H  
ATOM   3651  HD2 PRO A 240      16.408  -5.124 -25.601  1.00 33.32           H  
ATOM   3652  N   GLN A 241      19.348  -2.365 -27.852  1.00 17.85           N  
ATOM   3653  CA  GLN A 241      20.189  -1.277 -28.346  1.00 31.88           C  
ATOM   3654  C   GLN A 241      21.612  -1.342 -27.764  1.00 52.30           C  
ATOM   3655  O   GLN A 241      22.385  -0.403 -27.943  1.00 12.68           O  
ATOM   3656  CB  GLN A 241      19.509   0.083 -28.137  1.00 31.87           C  
ATOM   3657  CG  GLN A 241      18.066   0.169 -28.672  1.00 29.80           C  
ATOM   3658  CD  GLN A 241      17.614   1.610 -28.922  1.00 55.63           C  
ATOM   3659  OE1 GLN A 241      17.283   2.007 -30.031  1.00 11.29           O  
ATOM   3660  NE2 GLN A 241      17.794   2.499 -27.961  1.00  0.00           N  
ATOM   3661  HN  GLN A 241      19.044  -2.323 -26.884  1.00 41.24           H  
ATOM   3662  HA  GLN A 241      20.279  -1.435 -29.421  1.00 34.88           H  
ATOM   3663  HB1 GLN A 241      19.494   0.296 -27.074  1.00 32.57           H  
ATOM   3664  HB2 GLN A 241      20.113   0.842 -28.639  1.00 32.57           H  
ATOM   3665  HG1 GLN A 241      17.988  -0.388 -29.604  1.00 33.19           H  
ATOM   3666  HG2 GLN A 241      17.389  -0.290 -27.954  1.00 33.19           H  
ATOM   3667 1HE2 GLN A 241      17.431   3.419 -28.141  1.00 46.44           H  
ATOM   3668 2HE2 GLN A 241      18.249   2.255 -27.081  1.00 46.44           H  
ATOM   3669  N   HIS A 242      21.990  -2.400 -27.032  1.00 17.85           N  
ATOM   3670  CA  HIS A 242      23.334  -2.500 -26.451  1.00 32.63           C  
ATOM   3671  C   HIS A 242      24.407  -2.537 -27.560  1.00 52.30           C  
ATOM   3672  O   HIS A 242      24.273  -3.287 -28.536  1.00 12.68           O  
ATOM   3673  CB  HIS A 242      23.414  -3.704 -25.504  1.00 30.42           C  
ATOM   3674  CG  HIS A 242      24.115  -3.399 -24.206  1.00 31.08           C  
ATOM   3675  ND1 HIS A 242      25.403  -2.950 -24.048  1.00 19.03           N  
ATOM   3676  CD2 HIS A 242      23.622  -3.605 -22.948  1.00 36.38           C  
ATOM   3677  CE1 HIS A 242      25.662  -2.835 -22.741  1.00 38.98           C  
ATOM   3678  NE2 HIS A 242      24.618  -3.273 -22.026  1.00 12.51           N  
ATOM   3679  HN  HIS A 242      21.336  -3.156 -26.872  1.00 41.24           H  
ATOM   3680  HA  HIS A 242      23.492  -1.598 -25.858  1.00 34.99           H  
ATOM   3681  HB1 HIS A 242      22.408  -4.035 -25.252  1.00 33.36           H  
ATOM   3682  HB2 HIS A 242      23.917  -4.524 -26.007  1.00 33.36           H  
ATOM   3683  HD1 HIS A 242      26.093  -2.726 -24.848  1.00 44.40           H  
ATOM   3684  HD2 HIS A 242      22.632  -3.963 -22.708  1.00 35.89           H  
ATOM   3685  HE1 HIS A 242      26.617  -2.553 -22.320  1.00 36.72           H  
ATOM   3686  N   GLU A 243      25.404  -1.638 -27.461  1.00 14.43           N  
ATOM   3687  CA  GLU A 243      26.357  -1.288 -28.537  1.00 33.34           C  
ATOM   3688  C   GLU A 243      25.701  -0.800 -29.858  1.00 50.24           C  
ATOM   3689  O   GLU A 243      26.372  -0.701 -30.883  1.00 12.20           O  
ATOM   3690  CB  GLU A 243      27.421  -2.397 -28.742  1.00 33.89           C  
ATOM   3691  CG  GLU A 243      28.529  -2.433 -27.672  1.00 32.45           C  
ATOM   3692  CD  GLU A 243      28.202  -3.326 -26.471  1.00 59.38           C  
ATOM   3693  OE1 GLU A 243      27.564  -2.836 -25.514  1.00  4.14           O  
ATOM   3694  OE2 GLU A 243      28.573  -4.528 -26.495  1.00  4.14           O  
ATOM   3695  HN  GLU A 243      25.445  -1.077 -26.620  1.00 41.97           H  
ATOM   3696  HA  GLU A 243      26.905  -0.411 -28.192  1.00 35.75           H  
ATOM   3697  HB1 GLU A 243      26.948  -3.376 -28.824  1.00 31.40           H  
ATOM   3698  HB2 GLU A 243      27.931  -2.212 -29.687  1.00 31.40           H  
ATOM   3699  HG1 GLU A 243      29.436  -2.820 -28.142  1.00 30.54           H  
ATOM   3700  HG2 GLU A 243      28.753  -1.418 -27.337  1.00 30.54           H  
ATOM   3701  N   GLN A 244      24.388  -0.514 -29.849  1.00 17.85           N  
ATOM   3702  CA  GLN A 244      23.511  -0.330 -31.020  1.00 31.88           C  
ATOM   3703  C   GLN A 244      23.478  -1.546 -31.962  1.00 52.30           C  
ATOM   3704  O   GLN A 244      22.992  -1.455 -33.087  1.00 12.68           O  
ATOM   3705  CB  GLN A 244      23.796   1.006 -31.727  1.00 31.87           C  
ATOM   3706  CG  GLN A 244      23.511   2.217 -30.816  1.00 29.80           C  
ATOM   3707  CD  GLN A 244      22.262   3.024 -31.159  1.00 55.63           C  
ATOM   3708  OE1 GLN A 244      22.196   4.200 -30.845  1.00 11.29           O  
ATOM   3709  NE2 GLN A 244      21.204   2.463 -31.706  1.00  0.00           N  
ATOM   3710  HN  GLN A 244      23.903  -0.559 -28.957  1.00 41.24           H  
ATOM   3711  HA  GLN A 244      22.496  -0.260 -30.628  1.00 34.88           H  
ATOM   3712  HB1 GLN A 244      24.843   1.027 -32.023  1.00 32.57           H  
ATOM   3713  HB2 GLN A 244      23.209   1.082 -32.643  1.00 32.57           H  
ATOM   3714  HG1 GLN A 244      23.425   1.905 -29.776  1.00 33.19           H  
ATOM   3715  HG2 GLN A 244      24.362   2.894 -30.877  1.00 33.19           H  
ATOM   3716 1HE2 GLN A 244      21.212   1.511 -32.017  1.00 46.44           H  
ATOM   3717 2HE2 GLN A 244      20.377   3.057 -31.832  1.00 46.44           H  
ATOM   3718  N   ILE A 245      23.949  -2.699 -31.473  1.00 17.85           N  
ATOM   3719  CA  ILE A 245      23.927  -3.992 -32.158  1.00 29.96           C  
ATOM   3720  C   ILE A 245      22.706  -4.787 -31.694  1.00 52.30           C  
ATOM   3721  O   ILE A 245      21.943  -5.292 -32.523  1.00 12.68           O  
ATOM   3722  CB  ILE A 245      25.255  -4.748 -31.886  1.00 36.42           C  
ATOM   3723  CG1 ILE A 245      26.457  -4.016 -32.526  1.00 30.53           C  
ATOM   3724  CG2 ILE A 245      25.194  -6.200 -32.385  1.00 21.09           C  
ATOM   3725  CD1 ILE A 245      27.828  -4.511 -32.051  1.00 29.75           C  
ATOM   3726  HN  ILE A 245      24.290  -2.687 -30.517  1.00 41.24           H  
ATOM   3727  HA  ILE A 245      23.827  -3.844 -33.229  1.00 34.94           H  
ATOM   3728  HB  ILE A 245      25.412  -4.777 -30.806  1.00 32.62           H  
ATOM   3729 1HG1 ILE A 245      26.402  -4.106 -33.612  1.00 32.79           H  
ATOM   3730 2HG1 ILE A 245      26.408  -2.960 -32.270  1.00 32.79           H  
ATOM   3731 1HG2 ILE A 245      26.138  -6.712 -32.208  1.00 34.99           H  
ATOM   3732 2HG2 ILE A 245      24.427  -6.756 -31.849  1.00 34.99           H  
ATOM   3733 3HG2 ILE A 245      24.976  -6.221 -33.452  1.00 34.99           H  
ATOM   3734 1HD1 ILE A 245      28.603  -3.865 -32.466  1.00 32.62           H  
ATOM   3735 2HD1 ILE A 245      27.881  -4.471 -30.964  1.00 32.62           H  
ATOM   3736 3HD1 ILE A 245      28.013  -5.529 -32.391  1.00 32.62           H  
ATOM   3737  N   GLY A 246      22.543  -4.873 -30.367  1.00 17.85           N  
ATOM   3738  CA  GLY A 246      21.577  -5.719 -29.677  1.00 31.13           C  
ATOM   3739  C   GLY A 246      22.243  -6.897 -28.967  1.00 52.30           C  
ATOM   3740  O   GLY A 246      23.221  -7.481 -29.451  1.00 12.68           O  
ATOM   3741  HN  GLY A 246      23.193  -4.351 -29.781  1.00 41.24           H  
ATOM   3742  HA1 GLY A 246      21.072  -5.113 -28.929  1.00 34.36           H  
ATOM   3743  HA2 GLY A 246      20.823  -6.098 -30.367  1.00 34.36           H  
ATOM   3744  N   LYS A 247      21.682  -7.249 -27.805  1.00 20.16           N  
ATOM   3745  CA  LYS A 247      22.124  -8.341 -26.940  1.00 23.83           C  
ATOM   3746  C   LYS A 247      20.957  -9.107 -26.333  1.00 56.95           C  
ATOM   3747  O   LYS A 247      19.907  -8.537 -26.019  1.00 11.95           O  
ATOM   3748  CB  LYS A 247      23.000  -7.810 -25.796  1.00 31.67           C  
ATOM   3749  CG  LYS A 247      24.375  -7.341 -26.262  1.00 32.62           C  
ATOM   3750  CD  LYS A 247      25.196  -6.930 -25.037  1.00 30.36           C  
ATOM   3751  CE  LYS A 247      26.396  -6.132 -25.519  1.00 31.50           C  
ATOM   3752  NZ  LYS A 247      27.463  -6.004 -24.502  1.00 18.88           N1+
ATOM   3753  HN  LYS A 247      20.865  -6.726 -27.496  1.00 41.33           H  
ATOM   3754  HA  LYS A 247      22.714  -9.046 -27.529  1.00 36.84           H  
ATOM   3755  HB1 LYS A 247      22.481  -6.988 -25.300  1.00 33.22           H  
ATOM   3756  HB2 LYS A 247      23.157  -8.602 -25.062  1.00 33.22           H  
ATOM   3757  HG1 LYS A 247      24.884  -8.153 -26.780  1.00 32.34           H  
ATOM   3758  HG2 LYS A 247      24.264  -6.499 -26.945  1.00 32.34           H  
ATOM   3759  HD1 LYS A 247      24.600  -6.311 -24.367  1.00 34.10           H  
ATOM   3760  HD2 LYS A 247      25.517  -7.829 -24.512  1.00 34.10           H  
ATOM   3761  HE1 LYS A 247      26.806  -6.631 -26.397  1.00 35.85           H  
ATOM   3762  HE2 LYS A 247      26.064  -5.138 -25.827  1.00 35.85           H  
ATOM   3763  HZ1 LYS A 247      27.930  -6.912 -24.361  1.00 43.55           H  
ATOM   3764  HZ2 LYS A 247      28.145  -5.335 -24.873  1.00 43.55           H  
ATOM   3765  HZ3 LYS A 247      27.089  -5.676 -23.616  1.00 43.55           H  
ATOM   3766  N   ALA A 248      21.298 -10.319 -25.908  1.00 17.85           N  
ATOM   3767  CA  ALA A 248      20.718 -10.933 -24.732  1.00 33.13           C  
ATOM   3768  C   ALA A 248      21.864 -11.222 -23.759  1.00 52.30           C  
ATOM   3769  O   ALA A 248      22.894 -11.769 -24.160  1.00 12.68           O  
ATOM   3770  CB  ALA A 248      19.904 -12.163 -25.139  1.00 25.78           C  
ATOM   3771  HN  ALA A 248      22.218 -10.660 -26.176  1.00 41.24           H  
ATOM   3772  HA  ALA A 248      20.041 -10.227 -24.252  1.00 34.79           H  
ATOM   3773  HB1 ALA A 248      19.452 -12.619 -24.257  1.00 34.04           H  
ATOM   3774  HB2 ALA A 248      19.119 -11.868 -25.835  1.00 34.04           H  
ATOM   3775  HB3 ALA A 248      20.558 -12.887 -25.624  1.00 34.04           H  
ATOM   3776  N   TYR A 249      21.670 -10.887 -22.481  1.00 17.85           N  
ATOM   3777  CA  TYR A 249      22.537 -11.347 -21.394  1.00 31.94           C  
ATOM   3778  C   TYR A 249      21.806 -12.435 -20.587  1.00 52.30           C  
ATOM   3779  O   TYR A 249      20.608 -12.296 -20.308  1.00 12.68           O  
ATOM   3780  CB  TYR A 249      22.977 -10.194 -20.475  1.00 31.47           C  
ATOM   3781  CG  TYR A 249      23.773  -9.017 -21.030  1.00 31.95           C  
ATOM   3782  CD1 TYR A 249      23.233  -7.717 -20.926  1.00 25.51           C  
ATOM   3783  CD2 TYR A 249      25.108  -9.175 -21.456  1.00 25.51           C  
ATOM   3784  CE1 TYR A 249      24.010  -6.585 -21.231  1.00 24.03           C  
ATOM   3785  CE2 TYR A 249      25.890  -8.044 -21.780  1.00 24.03           C  
ATOM   3786  CZ  TYR A 249      25.344  -6.744 -21.665  1.00 42.96           C  
ATOM   3787  OH  TYR A 249      26.096  -5.645 -21.968  1.00 13.02           O  
ATOM   3788  HN  TYR A 249      20.786 -10.447 -22.222  1.00 41.24           H  
ATOM   3789  HA  TYR A 249      23.441 -11.787 -21.812  1.00 34.97           H  
ATOM   3790  HB1 TYR A 249      22.075  -9.788 -20.038  1.00 32.99           H  
ATOM   3791  HB2 TYR A 249      23.559 -10.622 -19.657  1.00 32.99           H  
ATOM   3792  HD1 TYR A 249      22.230  -7.584 -20.554  1.00 37.77           H  
ATOM   3793  HD2 TYR A 249      25.550 -10.160 -21.470  1.00 37.77           H  
ATOM   3794  HE1 TYR A 249      23.594  -5.598 -21.096  1.00 37.62           H  
ATOM   3795  HE2 TYR A 249      26.925  -8.160 -22.075  1.00 37.62           H  
ATOM   3796  HH  TYR A 249      25.536  -4.905 -22.276  1.00 45.56           H  
ATOM   3797  N   ILE A 250      22.533 -13.485 -20.179  1.00 17.85           N  
ATOM   3798  CA  ILE A 250      22.097 -14.416 -19.124  1.00 29.96           C  
ATOM   3799  C   ILE A 250      22.542 -13.855 -17.772  1.00 52.30           C  
ATOM   3800  O   ILE A 250      23.694 -13.446 -17.614  1.00 12.68           O  
ATOM   3801  CB  ILE A 250      22.630 -15.857 -19.330  1.00 36.42           C  
ATOM   3802  CG1 ILE A 250      22.105 -16.461 -20.648  1.00 30.53           C  
ATOM   3803  CG2 ILE A 250      22.240 -16.788 -18.159  1.00 21.09           C  
ATOM   3804  CD1 ILE A 250      22.962 -17.623 -21.166  1.00 29.75           C  
ATOM   3805  HN  ILE A 250      23.520 -13.504 -20.439  1.00 41.24           H  
ATOM   3806  HA  ILE A 250      21.008 -14.469 -19.129  1.00 34.94           H  
ATOM   3807  HB  ILE A 250      23.720 -15.807 -19.378  1.00 32.62           H  
ATOM   3808 1HG1 ILE A 250      21.078 -16.799 -20.510  1.00 32.79           H  
ATOM   3809 2HG1 ILE A 250      22.100 -15.696 -21.419  1.00 32.79           H  
ATOM   3810 1HG2 ILE A 250      22.547 -17.811 -18.364  1.00 34.99           H  
ATOM   3811 2HG2 ILE A 250      22.732 -16.473 -17.241  1.00 34.99           H  
ATOM   3812 3HG2 ILE A 250      21.158 -16.772 -18.009  1.00 34.99           H  
ATOM   3813 1HD1 ILE A 250      22.621 -17.912 -22.157  1.00 32.62           H  
ATOM   3814 2HD1 ILE A 250      24.005 -17.317 -21.241  1.00 32.62           H  
ATOM   3815 3HD1 ILE A 250      22.880 -18.485 -20.506  1.00 32.62           H  
ATOM   3816  N   PHE A 251      21.646 -13.932 -16.791  1.00 17.85           N  
ATOM   3817  CA  PHE A 251      21.786 -13.435 -15.435  1.00 31.91           C  
ATOM   3818  C   PHE A 251      21.592 -14.526 -14.388  1.00 52.30           C  
ATOM   3819  O   PHE A 251      20.733 -15.401 -14.536  1.00 12.68           O  
ATOM   3820  CB  PHE A 251      20.816 -12.280 -15.152  1.00 30.82           C  
ATOM   3821  CG  PHE A 251      21.022 -11.012 -15.950  1.00 32.39           C  
ATOM   3822  CD1 PHE A 251      21.656  -9.894 -15.374  1.00 27.72           C  
ATOM   3823  CD2 PHE A 251      20.491 -10.926 -17.249  1.00 27.72           C  
ATOM   3824  CE1 PHE A 251      21.790  -8.709 -16.119  1.00 26.19           C  
ATOM   3825  CE2 PHE A 251      20.597  -9.730 -17.975  1.00 26.19           C  
ATOM   3826  CZ  PHE A 251      21.276  -8.634 -17.422  1.00 28.34           C  
ATOM   3827  HN  PHE A 251      20.730 -14.305 -17.019  1.00 41.24           H  
ATOM   3828  HA  PHE A 251      22.797 -13.054 -15.335  1.00 35.31           H  
ATOM   3829  HB1 PHE A 251      19.796 -12.630 -15.312  1.00 32.99           H  
ATOM   3830  HB2 PHE A 251      20.899 -12.028 -14.096  1.00 32.99           H  
ATOM   3831  HD1 PHE A 251      22.034  -9.945 -14.363  1.00 36.51           H  
ATOM   3832  HD2 PHE A 251      19.973 -11.772 -17.678  1.00 36.51           H  
ATOM   3833  HE1 PHE A 251      22.295  -7.853 -15.701  1.00 36.85           H  
ATOM   3834  HE2 PHE A 251      20.163  -9.659 -18.963  1.00 36.85           H  
ATOM   3835  HZ  PHE A 251      21.405  -7.731 -17.996  1.00 36.40           H  
ATOM   3836  N   SER A 252      22.312 -14.398 -13.277  1.00 17.85           N  
ATOM   3837  CA  SER A 252      22.050 -15.119 -12.034  1.00 31.14           C  
ATOM   3838  C   SER A 252      20.745 -14.647 -11.367  1.00 52.30           C  
ATOM   3839  O   SER A 252      20.329 -13.511 -11.588  1.00 12.68           O  
ATOM   3840  CB  SER A 252      23.222 -14.844 -11.091  1.00 39.19           C  
ATOM   3841  OG  SER A 252      23.247 -13.471 -10.762  1.00  9.73           O  
ATOM   3842  HN  SER A 252      22.974 -13.623 -13.214  1.00 41.24           H  
ATOM   3843  HA  SER A 252      22.010 -16.185 -12.235  1.00 34.86           H  
ATOM   3844  HB1 SER A 252      23.095 -15.427 -10.181  1.00 33.19           H  
ATOM   3845  HB2 SER A 252      24.161 -15.127 -11.567  1.00 33.19           H  
ATOM   3846  HG  SER A 252      23.893 -13.330  -9.979  1.00 46.53           H  
ATOM   3847  N   ILE A 253      20.233 -15.402 -10.382  1.00 17.85           N  
ATOM   3848  CA  ILE A 253      19.895 -14.784  -9.084  1.00 29.96           C  
ATOM   3849  C   ILE A 253      21.050 -15.076  -8.118  1.00 52.30           C  
ATOM   3850  O   ILE A 253      21.507 -16.218  -8.025  1.00 12.68           O  
ATOM   3851  CB  ILE A 253      18.516 -15.222  -8.517  1.00 36.42           C  
ATOM   3852  CG1 ILE A 253      17.350 -14.382  -9.086  1.00 30.53           C  
ATOM   3853  CG2 ILE A 253      18.435 -15.053  -6.982  1.00 21.09           C  
ATOM   3854  CD1 ILE A 253      17.042 -14.631 -10.561  1.00 29.75           C  
ATOM   3855  HN  ILE A 253      20.495 -16.378 -10.347  1.00 41.24           H  
ATOM   3856  HA  ILE A 253      19.859 -13.700  -9.202  1.00 34.94           H  
ATOM   3857  HB  ILE A 253      18.350 -16.276  -8.743  1.00 32.62           H  
ATOM   3858 1HG1 ILE A 253      16.441 -14.620  -8.532  1.00 32.79           H  
ATOM   3859 2HG1 ILE A 253      17.557 -13.321  -8.939  1.00 32.79           H  
ATOM   3860 1HG2 ILE A 253      17.443 -15.334  -6.630  1.00 34.99           H  
ATOM   3861 2HG2 ILE A 253      19.148 -15.714  -6.489  1.00 34.99           H  
ATOM   3862 3HG2 ILE A 253      18.648 -14.019  -6.708  1.00 34.99           H  
ATOM   3863 1HD1 ILE A 253      16.150 -14.070 -10.835  1.00 32.62           H  
ATOM   3864 2HD1 ILE A 253      17.867 -14.293 -11.183  1.00 32.62           H  
ATOM   3865 3HD1 ILE A 253      16.862 -15.692 -10.731  1.00 32.62           H  
ATOM   3866  N   ASP A 254      21.471 -14.052  -7.370  1.00 14.43           N  
ATOM   3867  CA  ASP A 254      22.434 -14.123  -6.264  1.00 33.28           C  
ATOM   3868  C   ASP A 254      21.815 -13.511  -4.981  1.00 50.24           C  
ATOM   3869  O   ASP A 254      20.596 -13.348  -4.886  1.00 12.20           O  
ATOM   3870  CB  ASP A 254      23.739 -13.411  -6.679  1.00 30.96           C  
ATOM   3871  CG  ASP A 254      24.382 -13.970  -7.951  1.00 59.17           C  
ATOM   3872  OD1 ASP A 254      24.560 -15.208  -8.061  1.00  4.74           O  
ATOM   3873  OD2 ASP A 254      24.666 -13.141  -8.852  1.00  4.74           O  
ATOM   3874  HN  ASP A 254      21.034 -13.141  -7.516  1.00 41.97           H  
ATOM   3875  HA  ASP A 254      22.672 -15.167  -6.053  1.00 34.98           H  
ATOM   3876  HB1 ASP A 254      23.528 -12.349  -6.817  1.00 31.57           H  
ATOM   3877  HB2 ASP A 254      24.470 -13.504  -5.875  1.00 31.57           H  
ATOM   3878  N   GLU A 255      22.653 -13.159  -3.994  1.00 14.43           N  
ATOM   3879  CA  GLU A 255      22.301 -12.741  -2.623  1.00 33.34           C  
ATOM   3880  C   GLU A 255      21.071 -11.818  -2.501  1.00 50.24           C  
ATOM   3881  O   GLU A 255      20.035 -12.269  -2.010  1.00 12.20           O  
ATOM   3882  CB  GLU A 255      23.571 -12.177  -1.946  1.00 33.89           C  
ATOM   3883  CG  GLU A 255      23.409 -11.361  -0.648  1.00 32.45           C  
ATOM   3884  CD  GLU A 255      22.508 -11.972   0.438  1.00 59.38           C  
ATOM   3885  OE1 GLU A 255      22.177 -13.171   0.343  1.00  4.14           O  
ATOM   3886  OE2 GLU A 255      22.142 -11.198   1.355  1.00  4.14           O  
ATOM   3887  HN  GLU A 255      23.638 -13.300  -4.172  1.00 41.97           H  
ATOM   3888  HA  GLU A 255      22.033 -13.644  -2.071  1.00 35.75           H  
ATOM   3889  HB1 GLU A 255      24.240 -13.015  -1.743  1.00 31.40           H  
ATOM   3890  HB2 GLU A 255      24.081 -11.529  -2.661  1.00 31.40           H  
ATOM   3891  HG1 GLU A 255      24.403 -11.203  -0.224  1.00 30.54           H  
ATOM   3892  HG2 GLU A 255      23.028 -10.376  -0.915  1.00 30.54           H  
ATOM   3893  N   LYS A 256      21.122 -10.584  -3.028  1.00 20.16           N  
ATOM   3894  CA  LYS A 256      19.977  -9.643  -3.066  1.00 23.83           C  
ATOM   3895  C   LYS A 256      19.593  -9.195  -4.485  1.00 56.95           C  
ATOM   3896  O   LYS A 256      18.796  -8.272  -4.660  1.00 11.95           O  
ATOM   3897  CB  LYS A 256      20.233  -8.446  -2.130  1.00 31.67           C  
ATOM   3898  CG  LYS A 256      20.216  -8.839  -0.645  1.00 32.62           C  
ATOM   3899  CD  LYS A 256      20.427  -7.602   0.241  1.00 30.36           C  
ATOM   3900  CE  LYS A 256      20.518  -7.947   1.733  1.00 31.50           C  
ATOM   3901  NZ  LYS A 256      21.748  -8.706   2.060  1.00 18.88           N1+
ATOM   3902  HN  LYS A 256      22.000 -10.268  -3.418  1.00 41.33           H  
ATOM   3903  HA  LYS A 256      19.093 -10.157  -2.692  1.00 36.84           H  
ATOM   3904  HB1 LYS A 256      21.192  -7.990  -2.382  1.00 33.22           H  
ATOM   3905  HB2 LYS A 256      19.452  -7.700  -2.282  1.00 33.22           H  
ATOM   3906  HG1 LYS A 256      19.257  -9.296  -0.400  1.00 32.34           H  
ATOM   3907  HG2 LYS A 256      21.004  -9.561  -0.455  1.00 32.34           H  
ATOM   3908  HD1 LYS A 256      21.339  -7.084  -0.064  1.00 34.10           H  
ATOM   3909  HD2 LYS A 256      19.587  -6.921   0.095  1.00 34.10           H  
ATOM   3910  HE1 LYS A 256      20.509  -7.012   2.298  1.00 35.85           H  
ATOM   3911  HE2 LYS A 256      19.637  -8.525   2.023  1.00 35.85           H  
ATOM   3912  HZ1 LYS A 256      21.734  -9.651   1.646  1.00 43.55           H  
ATOM   3913  HZ2 LYS A 256      22.573  -8.245   1.706  1.00 43.55           H  
ATOM   3914  HZ3 LYS A 256      21.836  -8.856   3.053  1.00 43.55           H  
ATOM   3915  N   GLU A 257      20.179  -9.824  -5.503  1.00 14.43           N  
ATOM   3916  CA  GLU A 257      20.342  -9.205  -6.813  1.00 33.34           C  
ATOM   3917  C   GLU A 257      20.408 -10.226  -7.958  1.00 50.24           C  
ATOM   3918  O   GLU A 257      20.451 -11.439  -7.739  1.00 12.20           O  
ATOM   3919  CB  GLU A 257      21.592  -8.300  -6.770  1.00 33.89           C  
ATOM   3920  CG  GLU A 257      22.898  -9.039  -6.419  1.00 32.45           C  
ATOM   3921  CD  GLU A 257      24.134  -8.134  -6.518  1.00 59.38           C  
ATOM   3922  OE1 GLU A 257      25.253  -8.681  -6.646  1.00  4.14           O  
ATOM   3923  OE2 GLU A 257      23.988  -6.890  -6.578  1.00  4.14           O  
ATOM   3924  HN  GLU A 257      20.702 -10.670  -5.328  1.00 41.97           H  
ATOM   3925  HA  GLU A 257      19.481  -8.569  -7.009  1.00 35.75           H  
ATOM   3926  HB1 GLU A 257      21.714  -7.819  -7.740  1.00 31.40           H  
ATOM   3927  HB2 GLU A 257      21.424  -7.513  -6.032  1.00 31.40           H  
ATOM   3928  HG1 GLU A 257      22.833  -9.434  -5.402  1.00 30.54           H  
ATOM   3929  HG2 GLU A 257      23.021  -9.880  -7.103  1.00 30.54           H  
ATOM   3930  N   LEU A 258      20.429  -9.704  -9.185  1.00 17.85           N  
ATOM   3931  CA  LEU A 258      20.850 -10.417 -10.386  1.00 30.23           C  
ATOM   3932  C   LEU A 258      22.214  -9.857 -10.834  1.00 52.30           C  
ATOM   3933  O   LEU A 258      22.457  -8.658 -10.684  1.00 12.68           O  
ATOM   3934  CB  LEU A 258      19.789 -10.250 -11.494  1.00 28.24           C  
ATOM   3935  CG  LEU A 258      18.411 -10.905 -11.250  1.00 44.00           C  
ATOM   3936  CD1 LEU A 258      17.396  -9.939 -10.625  1.00 17.98           C  
ATOM   3937  CD2 LEU A 258      17.815 -11.381 -12.580  1.00 17.98           C  
ATOM   3938  HN  LEU A 258      20.341  -8.692  -9.262  1.00 41.24           H  
ATOM   3939  HA  LEU A 258      20.970 -11.480 -10.170  1.00 35.12           H  
ATOM   3940  HB1 LEU A 258      19.639  -9.192 -11.679  1.00 33.54           H  
ATOM   3941  HB2 LEU A 258      20.215 -10.678 -12.399  1.00 33.54           H  
ATOM   3942  HG  LEU A 258      18.525 -11.768 -10.596  1.00 30.76           H  
ATOM   3943 1HD1 LEU A 258      16.430 -10.430 -10.534  1.00 35.39           H  
ATOM   3944 2HD1 LEU A 258      17.735  -9.648  -9.633  1.00 35.39           H  
ATOM   3945 3HD1 LEU A 258      17.287  -9.054 -11.253  1.00 35.39           H  
ATOM   3946 1HD2 LEU A 258      16.833 -11.817 -12.411  1.00 35.39           H  
ATOM   3947 2HD2 LEU A 258      17.722 -10.543 -13.270  1.00 35.39           H  
ATOM   3948 3HD2 LEU A 258      18.462 -12.143 -13.014  1.00 35.39           H  
ATOM   3949  N   ASN A 259      23.061 -10.683 -11.462  1.00 17.85           N  
ATOM   3950  CA  ASN A 259      24.340 -10.306 -12.085  1.00 32.47           C  
ATOM   3951  C   ASN A 259      24.511 -11.011 -13.440  1.00 52.30           C  
ATOM   3952  O   ASN A 259      24.013 -12.122 -13.602  1.00 12.68           O  
ATOM   3953  CB  ASN A 259      25.505 -10.670 -11.151  1.00 25.05           C  
ATOM   3954  CG  ASN A 259      25.536  -9.833  -9.884  1.00 56.24           C  
ATOM   3955  OD1 ASN A 259      25.828  -8.643  -9.937  1.00 11.82           O  
ATOM   3956  ND2 ASN A 259      25.361 -10.440  -8.727  1.00  0.74           N  
ATOM   3957  HN  ASN A 259      22.829 -11.675 -11.490  1.00 41.24           H  
ATOM   3958  HA  ASN A 259      24.357  -9.229 -12.261  1.00 35.55           H  
ATOM   3959  HB1 ASN A 259      25.459 -11.729 -10.902  1.00 34.70           H  
ATOM   3960  HB2 ASN A 259      26.448 -10.501 -11.670  1.00 34.70           H  
ATOM   3961 1HD2 ASN A 259      25.122 -11.443  -8.714  1.00 46.26           H  
ATOM   3962 2HD2 ASN A 259      25.383  -9.853  -7.876  1.00 46.26           H  
ATOM   3963  N   ILE A 260      25.232 -10.407 -14.396  1.00 17.85           N  
ATOM   3964  CA  ILE A 260      25.516 -11.012 -15.711  1.00 29.96           C  
ATOM   3965  C   ILE A 260      26.432 -12.243 -15.560  1.00 52.30           C  
ATOM   3966  O   ILE A 260      27.514 -12.140 -14.983  1.00 12.68           O  
ATOM   3967  CB  ILE A 260      26.118  -9.953 -16.677  1.00 36.42           C  
ATOM   3968  CG1 ILE A 260      25.041  -8.891 -17.004  1.00 30.53           C  
ATOM   3969  CG2 ILE A 260      26.667 -10.592 -17.971  1.00 21.09           C  
ATOM   3970  CD1 ILE A 260      25.485  -7.768 -17.949  1.00 29.75           C  
ATOM   3971  HN  ILE A 260      25.646  -9.508 -14.200  1.00 41.24           H  
ATOM   3972  HA  ILE A 260      24.574 -11.353 -16.141  1.00 34.94           H  
ATOM   3973  HB  ILE A 260      26.951  -9.459 -16.174  1.00 32.62           H  
ATOM   3974 1HG1 ILE A 260      24.178  -9.385 -17.449  1.00 32.79           H  
ATOM   3975 2HG1 ILE A 260      24.723  -8.420 -16.074  1.00 32.79           H  
ATOM   3976 1HG2 ILE A 260      27.086  -9.831 -18.626  1.00 34.99           H  
ATOM   3977 2HG2 ILE A 260      27.473 -11.290 -17.744  1.00 34.99           H  
ATOM   3978 3HG2 ILE A 260      25.871 -11.119 -18.498  1.00 34.99           H  
ATOM   3979 1HD1 ILE A 260      24.733  -6.978 -17.954  1.00 32.62           H  
ATOM   3980 2HD1 ILE A 260      26.440  -7.355 -17.630  1.00 32.62           H  
ATOM   3981 3HD1 ILE A 260      25.591  -8.150 -18.959  1.00 32.62           H  
ATOM   3982  N   LEU A 261      26.029 -13.374 -16.158  1.00 17.85           N  
ATOM   3983  CA  LEU A 261      26.828 -14.601 -16.293  1.00 30.23           C  
ATOM   3984  C   LEU A 261      27.448 -14.763 -17.694  1.00 52.30           C  
ATOM   3985  O   LEU A 261      28.571 -15.257 -17.800  1.00 12.68           O  
ATOM   3986  CB  LEU A 261      25.967 -15.844 -15.978  1.00 28.24           C  
ATOM   3987  CG  LEU A 261      25.402 -15.945 -14.547  1.00 44.00           C  
ATOM   3988  CD1 LEU A 261      24.632 -17.262 -14.392  1.00 17.98           C  
ATOM   3989  CD2 LEU A 261      26.499 -15.913 -13.478  1.00 17.98           C  
ATOM   3990  HN  LEU A 261      25.135 -13.349 -16.641  1.00 41.24           H  
ATOM   3991  HA  LEU A 261      27.661 -14.566 -15.589  1.00 35.12           H  
ATOM   3992  HB1 LEU A 261      25.133 -15.872 -16.681  1.00 33.54           H  
ATOM   3993  HB2 LEU A 261      26.579 -16.728 -16.162  1.00 33.54           H  
ATOM   3994  HG  LEU A 261      24.716 -15.118 -14.372  1.00 30.76           H  
ATOM   3995 1HD1 LEU A 261      24.188 -17.318 -13.398  1.00 35.39           H  
ATOM   3996 2HD1 LEU A 261      23.831 -17.308 -15.130  1.00 35.39           H  
ATOM   3997 3HD1 LEU A 261      25.301 -18.111 -14.545  1.00 35.39           H  
ATOM   3998 1HD2 LEU A 261      26.069 -16.111 -12.496  1.00 35.39           H  
ATOM   3999 2HD2 LEU A 261      27.259 -16.663 -13.701  1.00 35.39           H  
ATOM   4000 3HD2 LEU A 261      26.955 -14.923 -13.452  1.00 35.39           H  
ATOM   4001  N   HIS A 262      26.713 -14.397 -18.757  1.00 17.85           N  
ATOM   4002  CA  HIS A 262      27.173 -14.519 -20.146  1.00 32.63           C  
ATOM   4003  C   HIS A 262      26.452 -13.530 -21.069  1.00 52.30           C  
ATOM   4004  O   HIS A 262      25.285 -13.198 -20.853  1.00 12.68           O  
ATOM   4005  CB  HIS A 262      26.968 -15.958 -20.658  1.00 30.42           C  
ATOM   4006  CG  HIS A 262      28.018 -16.410 -21.649  1.00 31.08           C  
ATOM   4007  ND1 HIS A 262      28.154 -16.041 -22.975  1.00 19.03           N  
ATOM   4008  CD2 HIS A 262      28.985 -17.348 -21.400  1.00 36.38           C  
ATOM   4009  CE1 HIS A 262      29.185 -16.729 -23.491  1.00 38.98           C  
ATOM   4010  NE2 HIS A 262      29.721 -17.547 -22.572  1.00 12.51           N  
ATOM   4011  HN  HIS A 262      25.792 -14.000 -18.607  1.00 41.24           H  
ATOM   4012  HA  HIS A 262      28.242 -14.294 -20.167  1.00 34.99           H  
ATOM   4013  HB1 HIS A 262      27.000 -16.649 -19.814  1.00 33.36           H  
ATOM   4014  HB2 HIS A 262      25.982 -16.050 -21.114  1.00 33.36           H  
ATOM   4015  HD1 HIS A 262      27.540 -15.326 -23.502  1.00 44.40           H  
ATOM   4016  HD2 HIS A 262      29.151 -17.849 -20.458  1.00 35.89           H  
ATOM   4017  HE1 HIS A 262      29.531 -16.647 -24.513  1.00 36.72           H  
ATOM   4018  N   GLU A 263      27.132 -13.133 -22.149  1.00 14.43           N  
ATOM   4019  CA  GLU A 263      26.578 -12.365 -23.267  1.00 33.34           C  
ATOM   4020  C   GLU A 263      26.316 -13.262 -24.489  1.00 50.24           C  
ATOM   4021  O   GLU A 263      27.093 -14.179 -24.763  1.00 12.20           O  
ATOM   4022  CB  GLU A 263      27.536 -11.201 -23.588  1.00 33.89           C  
ATOM   4023  CG  GLU A 263      27.163 -10.455 -24.879  1.00 32.45           C  
ATOM   4024  CD  GLU A 263      27.917  -9.140 -25.093  1.00 59.38           C  
ATOM   4025  OE1 GLU A 263      28.406  -8.507 -24.126  1.00  4.14           O  
ATOM   4026  OE2 GLU A 263      27.922  -8.663 -26.249  1.00  4.14           O  
ATOM   4027  HN  GLU A 263      28.074 -13.485 -22.259  1.00 41.97           H  
ATOM   4028  HA  GLU A 263      25.620 -11.932 -22.973  1.00 35.75           H  
ATOM   4029  HB1 GLU A 263      27.523 -10.510 -22.745  1.00 31.40           H  
ATOM   4030  HB2 GLU A 263      28.550 -11.587 -23.698  1.00 31.40           H  
ATOM   4031  HG1 GLU A 263      27.354 -11.107 -25.734  1.00 30.54           H  
ATOM   4032  HG2 GLU A 263      26.094 -10.230 -24.850  1.00 30.54           H  
ATOM   4033  N   MET A 264      25.265 -12.934 -25.251  1.00 17.85           N  
ATOM   4034  CA  MET A 264      25.061 -13.302 -26.656  1.00 31.18           C  
ATOM   4035  C   MET A 264      24.734 -12.022 -27.441  1.00 52.30           C  
ATOM   4036  O   MET A 264      24.036 -11.143 -26.921  1.00 12.68           O  
ATOM   4037  CB  MET A 264      23.915 -14.313 -26.799  1.00 33.15           C  
ATOM   4038  CG  MET A 264      24.137 -15.620 -26.024  1.00 32.05           C  
ATOM   4039  SD  MET A 264      22.603 -16.426 -25.502  1.00 22.68           S  
ATOM   4040  CE  MET A 264      22.139 -15.275 -24.181  1.00 30.17           C  
ATOM   4041  HN  MET A 264      24.617 -12.234 -24.893  1.00 41.24           H  
ATOM   4042  HA  MET A 264      25.976 -13.740 -27.055  1.00 34.98           H  
ATOM   4043  HB1 MET A 264      23.000 -13.834 -26.453  1.00 32.81           H  
ATOM   4044  HB2 MET A 264      23.778 -14.555 -27.852  1.00 32.81           H  
ATOM   4045  HG1 MET A 264      24.709 -16.303 -26.650  1.00 33.49           H  
ATOM   4046  HG2 MET A 264      24.722 -15.432 -25.125  1.00 33.49           H  
ATOM   4047  HE1 MET A 264      21.214 -15.603 -23.715  1.00 34.31           H  
ATOM   4048  HE2 MET A 264      22.938 -15.242 -23.441  1.00 34.31           H  
ATOM   4049  HE3 MET A 264      21.995 -14.275 -24.584  1.00 34.31           H  
ATOM   4050  N   LYS A 265      25.205 -11.918 -28.693  1.00 20.16           N  
ATOM   4051  CA  LYS A 265      25.202 -10.656 -29.447  1.00 23.83           C  
ATOM   4052  C   LYS A 265      24.441 -10.773 -30.776  1.00 56.95           C  
ATOM   4053  O   LYS A 265      24.430 -11.823 -31.425  1.00 11.95           O  
ATOM   4054  CB  LYS A 265      26.658 -10.182 -29.646  1.00 31.67           C  
ATOM   4055  CG  LYS A 265      26.809  -8.658 -29.496  1.00 32.62           C  
ATOM   4056  CD  LYS A 265      28.244  -8.197 -29.804  1.00 30.36           C  
ATOM   4057  CE  LYS A 265      28.518  -6.788 -29.256  1.00 31.50           C  
ATOM   4058  NZ  LYS A 265      28.954  -6.821 -27.840  1.00 18.88           N1+
ATOM   4059  HN  LYS A 265      25.676 -12.708 -29.114  1.00 41.33           H  
ATOM   4060  HA  LYS A 265      24.687  -9.902 -28.848  1.00 36.84           H  
ATOM   4061  HB1 LYS A 265      27.297 -10.645 -28.892  1.00 33.22           H  
ATOM   4062  HB2 LYS A 265      27.014 -10.495 -30.629  1.00 33.22           H  
ATOM   4063  HG1 LYS A 265      26.120  -8.150 -30.171  1.00 32.34           H  
ATOM   4064  HG2 LYS A 265      26.549  -8.385 -28.474  1.00 32.34           H  
ATOM   4065  HD1 LYS A 265      28.966  -8.897 -29.379  1.00 34.10           H  
ATOM   4066  HD2 LYS A 265      28.376  -8.189 -30.887  1.00 34.10           H  
ATOM   4067  HE1 LYS A 265      29.294  -6.310 -29.860  1.00 35.85           H  
ATOM   4068  HE2 LYS A 265      27.602  -6.198 -29.346  1.00 35.85           H  
ATOM   4069  HZ1 LYS A 265      29.920  -7.094 -27.744  1.00 43.55           H  
ATOM   4070  HZ2 LYS A 265      28.827  -5.908 -27.384  1.00 43.55           H  
ATOM   4071  HZ3 LYS A 265      28.414  -7.514 -27.303  1.00 43.55           H  
ATOM   4072  N   GLY A 266      23.858  -9.640 -31.181  1.00 17.85           N  
ATOM   4073  CA  GLY A 266      23.240  -9.454 -32.487  1.00 31.13           C  
ATOM   4074  C   GLY A 266      24.253  -9.520 -33.626  1.00 52.30           C  
ATOM   4075  O   GLY A 266      25.393  -9.074 -33.506  1.00 12.68           O  
ATOM   4076  HN  GLY A 266      23.882  -8.836 -30.556  1.00 41.24           H  
ATOM   4077  HA1 GLY A 266      22.497 -10.235 -32.637  1.00 34.36           H  
ATOM   4078  HA2 GLY A 266      22.740  -8.486 -32.520  1.00 34.36           H  
ATOM   4079  N   LYS A 267      23.817 -10.098 -34.751  1.00 20.16           N  
ATOM   4080  CA  LYS A 267      24.667 -10.440 -35.905  1.00 23.83           C  
ATOM   4081  C   LYS A 267      24.567  -9.413 -37.055  1.00 56.95           C  
ATOM   4082  O   LYS A 267      24.895  -9.707 -38.202  1.00 11.95           O  
ATOM   4083  CB  LYS A 267      24.372 -11.887 -36.346  1.00 31.67           C  
ATOM   4084  CG  LYS A 267      24.270 -12.868 -35.158  1.00 32.62           C  
ATOM   4085  CD  LYS A 267      24.346 -14.314 -35.640  1.00 30.36           C  
ATOM   4086  CE  LYS A 267      23.987 -15.313 -34.534  1.00 31.50           C  
ATOM   4087  NZ  LYS A 267      24.169 -16.678 -35.061  1.00 18.88           N1+
ATOM   4088  HN  LYS A 267      22.876 -10.464 -34.744  1.00 41.33           H  
ATOM   4089  HA  LYS A 267      25.709 -10.414 -35.574  1.00 36.84           H  
ATOM   4090  HB1 LYS A 267      23.437 -11.920 -36.906  1.00 33.22           H  
ATOM   4091  HB2 LYS A 267      25.176 -12.209 -37.011  1.00 33.22           H  
ATOM   4092  HG1 LYS A 267      25.089 -12.689 -34.458  1.00 32.34           H  
ATOM   4093  HG2 LYS A 267      23.321 -12.715 -34.642  1.00 32.34           H  
ATOM   4094  HD1 LYS A 267      23.660 -14.455 -36.476  1.00 34.10           H  
ATOM   4095  HD2 LYS A 267      25.361 -14.507 -35.993  1.00 34.10           H  
ATOM   4096  HE1 LYS A 267      24.628 -15.147 -33.663  1.00 35.85           H  
ATOM   4097  HE2 LYS A 267      22.943 -15.160 -34.248  1.00 35.85           H  
ATOM   4098  HZ1 LYS A 267      23.718 -16.751 -35.980  1.00 43.55           H  
ATOM   4099  HZ2 LYS A 267      25.137 -16.812 -35.379  1.00 43.55           H  
ATOM   4100  HZ3 LYS A 267      23.877 -17.451 -34.467  1.00 43.55           H  
ATOM   4101  N   LYS A 268      24.028  -8.226 -36.751  1.00 20.16           N  
ATOM   4102  CA  LYS A 268      24.066  -6.985 -37.539  1.00 23.83           C  
ATOM   4103  C   LYS A 268      24.033  -5.815 -36.551  1.00 56.95           C  
ATOM   4104  O   LYS A 268      23.417  -5.937 -35.491  1.00 11.95           O  
ATOM   4105  CB  LYS A 268      22.883  -6.858 -38.532  1.00 31.67           C  
ATOM   4106  CG  LYS A 268      23.155  -7.386 -39.954  1.00 32.62           C  
ATOM   4107  CD  LYS A 268      22.069  -6.903 -40.938  1.00 30.36           C  
ATOM   4108  CE  LYS A 268      22.286  -7.436 -42.365  1.00 31.50           C  
ATOM   4109  NZ  LYS A 268      21.608  -8.735 -42.601  1.00 18.88           N1+
ATOM   4110  HN  LYS A 268      23.743  -8.107 -35.787  1.00 41.33           H  
ATOM   4111  HA  LYS A 268      25.008  -6.937 -38.087  1.00 36.84           H  
ATOM   4112  HB1 LYS A 268      21.995  -7.337 -38.118  1.00 33.22           H  
ATOM   4113  HB2 LYS A 268      22.649  -5.798 -38.637  1.00 33.22           H  
ATOM   4114  HG1 LYS A 268      24.120  -7.008 -40.295  1.00 32.34           H  
ATOM   4115  HG2 LYS A 268      23.195  -8.474 -39.948  1.00 32.34           H  
ATOM   4116  HD1 LYS A 268      21.081  -7.193 -40.577  1.00 34.10           H  
ATOM   4117  HD2 LYS A 268      22.104  -5.814 -40.977  1.00 34.10           H  
ATOM   4118  HE1 LYS A 268      21.916  -6.698 -43.081  1.00 35.85           H  
ATOM   4119  HE2 LYS A 268      23.362  -7.542 -42.528  1.00 35.85           H  
ATOM   4120  HZ1 LYS A 268      20.620  -8.625 -42.845  1.00 43.55           H  
ATOM   4121  HZ2 LYS A 268      22.050  -9.255 -43.344  1.00 43.55           H  
ATOM   4122  HZ3 LYS A 268      21.590  -9.295 -41.746  1.00 43.55           H  
ATOM   4123  N   LEU A 269      24.601  -4.662 -36.922  1.00 17.85           N  
ATOM   4124  CA  LEU A 269      24.279  -3.405 -36.237  1.00 30.23           C  
ATOM   4125  C   LEU A 269      22.780  -3.120 -36.426  1.00 52.30           C  
ATOM   4126  O   LEU A 269      22.240  -3.409 -37.490  1.00 12.68           O  
ATOM   4127  CB  LEU A 269      25.155  -2.255 -36.766  1.00 28.24           C  
ATOM   4128  CG  LEU A 269      25.030  -0.958 -35.933  1.00 44.00           C  
ATOM   4129  CD1 LEU A 269      26.037  -0.947 -34.781  1.00 17.98           C  
ATOM   4130  CD2 LEU A 269      25.276   0.257 -36.816  1.00 17.98           C  
ATOM   4131  HN  LEU A 269      25.096  -4.614 -37.799  1.00 41.24           H  
ATOM   4132  HA  LEU A 269      24.489  -3.531 -35.177  1.00 35.12           H  
ATOM   4133  HB1 LEU A 269      26.200  -2.569 -36.788  1.00 33.54           H  
ATOM   4134  HB2 LEU A 269      24.854  -2.052 -37.794  1.00 33.54           H  
ATOM   4135  HG  LEU A 269      24.026  -0.860 -35.528  1.00 30.76           H  
ATOM   4136 1HD1 LEU A 269      25.916  -0.043 -34.188  1.00 35.39           H  
ATOM   4137 2HD1 LEU A 269      25.856  -1.799 -34.134  1.00 35.39           H  
ATOM   4138 3HD1 LEU A 269      27.057  -0.992 -35.165  1.00 35.39           H  
ATOM   4139 1HD2 LEU A 269      25.188   1.166 -36.224  1.00 35.39           H  
ATOM   4140 2HD2 LEU A 269      26.276   0.201 -37.237  1.00 35.39           H  
ATOM   4141 3HD2 LEU A 269      24.548   0.290 -37.626  1.00 35.39           H  
ATOM   4142  N   GLY A 270      22.092  -2.624 -35.399  1.00 17.85           N  
ATOM   4143  CA  GLY A 270      20.663  -2.329 -35.464  1.00 31.13           C  
ATOM   4144  C   GLY A 270      19.768  -3.560 -35.650  1.00 52.30           C  
ATOM   4145  O   GLY A 270      18.674  -3.429 -36.198  1.00 12.68           O  
ATOM   4146  HN  GLY A 270      22.588  -2.348 -34.552  1.00 41.24           H  
ATOM   4147  HA1 GLY A 270      20.392  -1.838 -34.533  1.00 34.36           H  
ATOM   4148  HA2 GLY A 270      20.462  -1.637 -36.276  1.00 34.36           H  
ATOM   4149  N   SER A 271      20.212  -4.748 -35.217  1.00 17.85           N  
ATOM   4150  CA  SER A 271      19.449  -5.996 -35.348  1.00 31.14           C  
ATOM   4151  C   SER A 271      18.182  -6.043 -34.481  1.00 52.30           C  
ATOM   4152  O   SER A 271      17.247  -6.776 -34.811  1.00 12.68           O  
ATOM   4153  CB  SER A 271      20.360  -7.167 -34.958  1.00 39.19           C  
ATOM   4154  OG  SER A 271      20.661  -7.188 -33.571  1.00  9.73           O  
ATOM   4155  HN  SER A 271      21.145  -4.801 -34.822  1.00 41.24           H  
ATOM   4156  HA  SER A 271      19.152  -6.121 -36.391  1.00 34.86           H  
ATOM   4157  HB1 SER A 271      19.848  -8.096 -35.206  1.00 33.19           H  
ATOM   4158  HB2 SER A 271      21.279  -7.128 -35.539  1.00 33.19           H  
ATOM   4159  HG  SER A 271      21.203  -6.400 -33.293  1.00 46.53           H  
ATOM   4160  N   TYR A 272      18.183  -5.301 -33.359  1.00 17.85           N  
ATOM   4161  CA  TYR A 272      17.234  -5.408 -32.233  1.00 31.94           C  
ATOM   4162  C   TYR A 272      17.217  -6.870 -31.709  1.00 52.30           C  
ATOM   4163  O   TYR A 272      16.190  -7.375 -31.252  1.00 12.68           O  
ATOM   4164  CB  TYR A 272      15.854  -4.837 -32.628  1.00 31.47           C  
ATOM   4165  CG  TYR A 272      15.243  -3.975 -31.538  1.00 31.95           C  
ATOM   4166  CD1 TYR A 272      15.486  -2.587 -31.536  1.00 25.51           C  
ATOM   4167  CE1 TYR A 272      14.983  -1.779 -30.502  1.00 24.03           C  
ATOM   4168  CZ  TYR A 272      14.233  -2.360 -29.455  1.00 42.96           C  
ATOM   4169  OH  TYR A 272      13.762  -1.580 -28.440  1.00 13.02           O  
ATOM   4170  CE2 TYR A 272      13.979  -3.753 -29.461  1.00 24.03           C  
ATOM   4171  CD2 TYR A 272      14.483  -4.554 -30.502  1.00 25.51           C  
ATOM   4172  HN  TYR A 272      18.997  -4.723 -33.209  1.00 41.24           H  
ATOM   4173  HA  TYR A 272      17.625  -4.794 -31.422  1.00 34.97           H  
ATOM   4174  HB1 TYR A 272      15.963  -4.211 -33.516  1.00 32.99           H  
ATOM   4175  HB2 TYR A 272      15.166  -5.637 -32.901  1.00 32.99           H  
ATOM   4176  HD1 TYR A 272      16.076  -2.138 -32.322  1.00 37.77           H  
ATOM   4177  HD2 TYR A 272      14.294  -5.617 -30.494  1.00 37.77           H  
ATOM   4178  HE1 TYR A 272      15.182  -0.717 -30.503  1.00 37.62           H  
ATOM   4179  HE2 TYR A 272      13.406  -4.204 -28.665  1.00 37.62           H  
ATOM   4180  HH  TYR A 272      13.992  -0.654 -28.543  1.00 45.56           H  
ATOM   4181  N   PHE A 273      18.368  -7.562 -31.754  1.00 17.85           N  
ATOM   4182  CA  PHE A 273      18.587  -8.833 -31.065  1.00 31.91           C  
ATOM   4183  C   PHE A 273      18.376  -8.624 -29.558  1.00 52.30           C  
ATOM   4184  O   PHE A 273      19.062  -7.811 -28.937  1.00 12.68           O  
ATOM   4185  CB  PHE A 273      19.988  -9.345 -31.435  1.00 30.82           C  
ATOM   4186  CG  PHE A 273      20.443 -10.674 -30.860  1.00 32.39           C  
ATOM   4187  CD1 PHE A 273      20.972 -10.728 -29.561  1.00 27.72           C  
ATOM   4188  CD2 PHE A 273      20.474 -11.830 -31.667  1.00 27.72           C  
ATOM   4189  CE1 PHE A 273      21.506 -11.925 -29.060  1.00 26.19           C  
ATOM   4190  CE2 PHE A 273      21.015 -13.030 -31.171  1.00 26.19           C  
ATOM   4191  CZ  PHE A 273      21.523 -13.078 -29.858  1.00 28.34           C  
ATOM   4192  HN  PHE A 273      19.155  -7.166 -32.257  1.00 41.24           H  
ATOM   4193  HA  PHE A 273      17.853  -9.551 -31.420  1.00 35.31           H  
ATOM   4194  HB1 PHE A 273      20.037  -9.427 -32.520  1.00 32.99           H  
ATOM   4195  HB2 PHE A 273      20.716  -8.589 -31.136  1.00 32.99           H  
ATOM   4196  HD1 PHE A 273      20.969  -9.843 -28.949  1.00 36.51           H  
ATOM   4197  HD2 PHE A 273      20.108 -11.796 -32.682  1.00 36.51           H  
ATOM   4198  HE1 PHE A 273      21.888 -11.967 -28.052  1.00 36.85           H  
ATOM   4199  HE2 PHE A 273      21.047 -13.903 -31.807  1.00 36.85           H  
ATOM   4200  HZ  PHE A 273      21.918 -13.991 -29.444  1.00 36.40           H  
ATOM   4201  N   GLY A 274      17.342  -9.276 -29.015  1.00 17.85           N  
ATOM   4202  CA  GLY A 274      16.763  -8.953 -27.708  1.00 31.13           C  
ATOM   4203  C   GLY A 274      15.360  -8.325 -27.769  1.00 52.30           C  
ATOM   4204  O   GLY A 274      14.842  -7.913 -26.725  1.00 12.68           O  
ATOM   4205  HN  GLY A 274      16.814  -9.909 -29.613  1.00 41.24           H  
ATOM   4206  HA1 GLY A 274      16.689  -9.876 -27.134  1.00 34.36           H  
ATOM   4207  HA2 GLY A 274      17.417  -8.270 -27.165  1.00 34.36           H  
ATOM   4208  N   ALA A 275      14.703  -8.289 -28.940  1.00 17.85           N  
ATOM   4209  CA  ALA A 275      13.295  -7.884 -29.060  1.00 33.13           C  
ATOM   4210  C   ALA A 275      12.359  -8.862 -28.344  1.00 52.30           C  
ATOM   4211  O   ALA A 275      11.410  -8.455 -27.674  1.00 12.68           O  
ATOM   4212  CB  ALA A 275      12.864  -7.889 -30.529  1.00 25.78           C  
ATOM   4213  HN  ALA A 275      15.204  -8.500 -29.798  1.00 41.24           H  
ATOM   4214  HA  ALA A 275      13.180  -6.891 -28.631  1.00 34.79           H  
ATOM   4215  HB1 ALA A 275      11.874  -7.439 -30.624  1.00 34.04           H  
ATOM   4216  HB2 ALA A 275      13.558  -7.345 -31.156  1.00 34.04           H  
ATOM   4217  HB3 ALA A 275      12.819  -8.916 -30.889  1.00 34.04           H  
ATOM   4218  N   SER A 276      12.705 -10.148 -28.434  1.00 17.85           N  
ATOM   4219  CA  SER A 276      12.139 -11.214 -27.633  1.00 31.14           C  
ATOM   4220  C   SER A 276      13.266 -12.177 -27.271  1.00 52.30           C  
ATOM   4221  O   SER A 276      14.212 -12.381 -28.039  1.00 12.68           O  
ATOM   4222  CB  SER A 276      10.957 -11.877 -28.348  1.00 39.19           C  
ATOM   4223  OG  SER A 276      11.337 -12.622 -29.485  1.00  9.73           O  
ATOM   4224  HN  SER A 276      13.502 -10.396 -29.007  1.00 41.24           H  
ATOM   4225  HA  SER A 276      11.748 -10.788 -26.713  1.00 34.86           H  
ATOM   4226  HB1 SER A 276      10.471 -12.557 -27.646  1.00 33.19           H  
ATOM   4227  HB2 SER A 276      10.235 -11.113 -28.635  1.00 33.19           H  
ATOM   4228  HG  SER A 276      11.463 -12.037 -30.271  1.00 46.53           H  
ATOM   4229  N   VAL A 277      13.207 -12.714 -26.053  1.00 17.85           N  
ATOM   4230  CA  VAL A 277      14.102 -13.762 -25.556  1.00 29.01           C  
ATOM   4231  C   VAL A 277      13.241 -14.803 -24.854  1.00 52.30           C  
ATOM   4232  O   VAL A 277      12.269 -14.450 -24.179  1.00 12.68           O  
ATOM   4233  CB  VAL A 277      15.228 -13.230 -24.635  1.00 42.14           C  
ATOM   4234  CG1 VAL A 277      16.142 -12.240 -25.363  1.00 21.13           C  
ATOM   4235  CG2 VAL A 277      14.726 -12.582 -23.336  1.00 21.13           C  
ATOM   4236  HN  VAL A 277      12.418 -12.488 -25.461  1.00 41.24           H  
ATOM   4237  HA  VAL A 277      14.580 -14.244 -26.409  1.00 35.28           H  
ATOM   4238  HB  VAL A 277      15.845 -14.083 -24.353  1.00 30.98           H  
ATOM   4239 1HG1 VAL A 277      16.948 -11.932 -24.700  1.00 34.68           H  
ATOM   4240 2HG1 VAL A 277      16.566 -12.728 -26.235  1.00 34.68           H  
ATOM   4241 3HG1 VAL A 277      15.579 -11.360 -25.668  1.00 34.68           H  
ATOM   4242 1HG2 VAL A 277      15.560 -12.173 -22.766  1.00 34.68           H  
ATOM   4243 2HG2 VAL A 277      14.029 -11.777 -23.564  1.00 34.68           H  
ATOM   4244 3HG2 VAL A 277      14.227 -13.330 -22.723  1.00 34.68           H  
ATOM   4245  N   CYS A 278      13.617 -16.073 -25.000  1.00 17.85           N  
ATOM   4246  CA  CYS A 278      12.942 -17.181 -24.347  1.00 32.71           C  
ATOM   4247  C   CYS A 278      13.992 -18.116 -23.748  1.00 52.30           C  
ATOM   4248  O   CYS A 278      15.004 -18.427 -24.378  1.00 12.68           O  
ATOM   4249  CB  CYS A 278      12.055 -17.890 -25.375  1.00 27.80           C  
ATOM   4250  SG  CYS A 278      10.913 -19.050 -24.570  1.00 21.38           S  
ATOM   4251  HN  CYS A 278      14.412 -16.287 -25.602  1.00 41.24           H  
ATOM   4252  HA  CYS A 278      12.305 -16.802 -23.546  1.00 35.81           H  
ATOM   4253  HB1 CYS A 278      11.457 -17.143 -25.899  1.00 35.77           H  
ATOM   4254  HB2 CYS A 278      12.678 -18.420 -26.096  1.00 35.77           H  
ATOM   4255  HG  CYS A 278      11.793 -19.858 -23.953  1.00 38.56           H  
ATOM   4256  N   ALA A 279      13.661 -18.640 -22.569  1.00 17.85           N  
ATOM   4257  CA  ALA A 279      14.292 -19.796 -21.950  1.00 33.13           C  
ATOM   4258  C   ALA A 279      13.320 -20.986 -22.015  1.00 52.30           C  
ATOM   4259  O   ALA A 279      12.112 -20.806 -22.193  1.00 12.68           O  
ATOM   4260  CB  ALA A 279      14.706 -19.434 -20.526  1.00 25.78           C  
ATOM   4261  HN  ALA A 279      12.782 -18.359 -22.159  1.00 41.24           H  
ATOM   4262  HA  ALA A 279      15.194 -20.066 -22.504  1.00 34.79           H  
ATOM   4263  HB1 ALA A 279      15.101 -20.315 -20.019  1.00 34.04           H  
ATOM   4264  HB2 ALA A 279      15.470 -18.659 -20.549  1.00 34.04           H  
ATOM   4265  HB3 ALA A 279      13.834 -19.066 -19.989  1.00 34.04           H  
ATOM   4266  N   VAL A 280      13.882 -22.190 -22.035  1.00 17.85           N  
ATOM   4267  CA  VAL A 280      13.193 -23.424 -22.438  1.00 29.01           C  
ATOM   4268  C   VAL A 280      14.062 -24.620 -22.009  1.00 52.30           C  
ATOM   4269  O   VAL A 280      15.266 -24.449 -21.814  1.00 12.68           O  
ATOM   4270  CB  VAL A 280      12.995 -23.363 -23.978  1.00 42.14           C  
ATOM   4271  CG1 VAL A 280      14.289 -23.043 -24.744  1.00 21.13           C  
ATOM   4272  CG2 VAL A 280      12.417 -24.646 -24.556  1.00 21.13           C  
ATOM   4273  HN  VAL A 280      14.895 -22.244 -21.960  1.00 41.24           H  
ATOM   4274  HA  VAL A 280      12.221 -23.498 -21.947  1.00 35.28           H  
ATOM   4275  HB  VAL A 280      12.280 -22.569 -24.201  1.00 30.98           H  
ATOM   4276 1HG1 VAL A 280      14.128 -23.164 -25.812  1.00 34.68           H  
ATOM   4277 2HG1 VAL A 280      14.589 -22.011 -24.566  1.00 34.68           H  
ATOM   4278 3HG1 VAL A 280      15.085 -23.704 -24.416  1.00 34.68           H  
ATOM   4279 1HG2 VAL A 280      12.189 -24.512 -25.604  1.00 34.68           H  
ATOM   4280 2HG2 VAL A 280      13.119 -25.469 -24.478  1.00 34.68           H  
ATOM   4281 3HG2 VAL A 280      11.497 -24.876 -24.029  1.00 34.68           H  
ATOM   4282  N   ASP A 281      13.539 -25.850 -21.947  1.00 14.43           N  
ATOM   4283  CA  ASP A 281      14.416 -27.021 -22.164  1.00 33.28           C  
ATOM   4284  C   ASP A 281      14.103 -27.734 -23.492  1.00 50.24           C  
ATOM   4285  O   ASP A 281      13.048 -28.352 -23.648  1.00 12.20           O  
ATOM   4286  CB  ASP A 281      14.528 -27.927 -20.924  1.00 30.96           C  
ATOM   4287  CG  ASP A 281      15.473 -29.124 -21.131  1.00 59.17           C  
ATOM   4288  OD1 ASP A 281      16.060 -29.245 -22.226  1.00  4.74           O  
ATOM   4289  OD2 ASP A 281      15.657 -29.913 -20.179  1.00  4.74           O  
ATOM   4290  HN  ASP A 281      12.521 -25.971 -22.004  1.00 41.97           H  
ATOM   4291  HA  ASP A 281      15.438 -26.670 -22.298  1.00 34.98           H  
ATOM   4292  HB1 ASP A 281      14.892 -27.333 -20.084  1.00 31.57           H  
ATOM   4293  HB2 ASP A 281      13.535 -28.304 -20.673  1.00 31.57           H  
ATOM   4294  N   LEU A 282      15.022 -27.603 -24.460  1.00 17.85           N  
ATOM   4295  CA  LEU A 282      14.959 -28.213 -25.785  1.00 30.23           C  
ATOM   4296  C   LEU A 282      15.651 -29.578 -25.819  1.00 52.30           C  
ATOM   4297  O   LEU A 282      15.432 -30.311 -26.776  1.00 12.68           O  
ATOM   4298  CB  LEU A 282      15.662 -27.314 -26.824  1.00 28.24           C  
ATOM   4299  CG  LEU A 282      15.189 -25.855 -26.895  1.00 44.00           C  
ATOM   4300  CD1 LEU A 282      16.195 -24.984 -27.657  1.00 17.98           C  
ATOM   4301  CD2 LEU A 282      13.810 -25.719 -27.539  1.00 17.98           C  
ATOM   4302  HN  LEU A 282      15.923 -27.188 -24.197  1.00 41.24           H  
ATOM   4303  HA  LEU A 282      13.918 -28.355 -26.075  1.00 35.12           H  
ATOM   4304  HB1 LEU A 282      16.727 -27.323 -26.590  1.00 33.54           H  
ATOM   4305  HB2 LEU A 282      15.549 -27.759 -27.811  1.00 33.54           H  
ATOM   4306  HG  LEU A 282      15.128 -25.465 -25.886  1.00 30.76           H  
ATOM   4307 1HD1 LEU A 282      16.155 -23.970 -27.268  1.00 35.39           H  
ATOM   4308 2HD1 LEU A 282      17.211 -25.352 -27.518  1.00 35.39           H  
ATOM   4309 3HD1 LEU A 282      15.963 -24.964 -28.716  1.00 35.39           H  
ATOM   4310 1HD2 LEU A 282      13.533 -24.668 -27.580  1.00 35.39           H  
ATOM   4311 2HD2 LEU A 282      13.807 -26.132 -28.543  1.00 35.39           H  
ATOM   4312 3HD2 LEU A 282      13.078 -26.265 -26.944  1.00 35.39           H  
ATOM   4313  N   ASN A 283      16.511 -29.911 -24.849  1.00 17.85           N  
ATOM   4314  CA  ASN A 283      17.487 -31.004 -24.931  1.00 32.47           C  
ATOM   4315  C   ASN A 283      17.247 -32.120 -23.879  1.00 52.30           C  
ATOM   4316  O   ASN A 283      17.758 -33.229 -24.038  1.00 12.68           O  
ATOM   4317  CB  ASN A 283      18.885 -30.357 -24.858  1.00 25.05           C  
ATOM   4318  CG  ASN A 283      19.354 -30.140 -23.431  1.00 56.24           C  
ATOM   4319  OD1 ASN A 283      19.965 -31.033 -22.870  1.00 11.82           O  
ATOM   4320  ND2 ASN A 283      19.142 -28.985 -22.836  1.00  0.74           N  
ATOM   4321  HN  ASN A 283      16.568 -29.296 -24.031  1.00 41.24           H  
ATOM   4322  HA  ASN A 283      17.396 -31.479 -25.908  1.00 35.55           H  
ATOM   4323  HB1 ASN A 283      19.600 -31.027 -25.332  1.00 34.70           H  
ATOM   4324  HB2 ASN A 283      18.902 -29.410 -25.399  1.00 34.70           H  
ATOM   4325 1HD2 ASN A 283      18.603 -28.248 -23.319  1.00 46.26           H  
ATOM   4326 2HD2 ASN A 283      19.276 -28.987 -21.816  1.00 46.26           H  
ATOM   4327  N   ALA A 284      16.377 -31.855 -22.895  1.00 17.85           N  
ATOM   4328  CA  ALA A 284      15.914 -32.734 -21.816  1.00 33.13           C  
ATOM   4329  C   ALA A 284      16.965 -33.115 -20.752  1.00 52.30           C  
ATOM   4330  O   ALA A 284      17.082 -34.283 -20.380  1.00 12.68           O  
ATOM   4331  CB  ALA A 284      15.083 -33.895 -22.382  1.00 25.78           C  
ATOM   4332  HN  ALA A 284      16.104 -30.874 -22.791  1.00 41.24           H  
ATOM   4333  HA  ALA A 284      15.194 -32.132 -21.262  1.00 34.79           H  
ATOM   4334  HB1 ALA A 284      14.611 -34.440 -21.564  1.00 34.04           H  
ATOM   4335  HB2 ALA A 284      14.304 -33.507 -23.040  1.00 34.04           H  
ATOM   4336  HB3 ALA A 284      15.723 -34.578 -22.940  1.00 34.04           H  
ATOM   4337  N   ASP A 285      17.650 -32.114 -20.182  1.00 14.43           N  
ATOM   4338  CA  ASP A 285      18.559 -32.284 -19.033  1.00 33.28           C  
ATOM   4339  C   ASP A 285      18.277 -31.287 -17.878  1.00 50.24           C  
ATOM   4340  O   ASP A 285      18.839 -31.425 -16.782  1.00 12.20           O  
ATOM   4341  CB  ASP A 285      20.009 -32.127 -19.516  1.00 30.96           C  
ATOM   4342  CG  ASP A 285      20.416 -30.697 -19.896  1.00 59.17           C  
ATOM   4343  OD1 ASP A 285      19.542 -29.829 -20.141  1.00  4.74           O  
ATOM   4344  OD2 ASP A 285      21.639 -30.451 -19.819  1.00  4.74           O  
ATOM   4345  HN  ASP A 285      17.507 -31.168 -20.533  1.00 41.97           H  
ATOM   4346  HA  ASP A 285      18.444 -33.290 -18.629  1.00 34.98           H  
ATOM   4347  HB1 ASP A 285      20.666 -32.471 -18.715  1.00 31.57           H  
ATOM   4348  HB2 ASP A 285      20.172 -32.781 -20.374  1.00 31.57           H  
ATOM   4349  N   GLY A 286      17.400 -30.296 -18.091  1.00 17.85           N  
ATOM   4350  CA  GLY A 286      17.103 -29.210 -17.161  1.00 31.13           C  
ATOM   4351  C   GLY A 286      18.195 -28.136 -17.040  1.00 52.30           C  
ATOM   4352  O   GLY A 286      18.036 -27.221 -16.228  1.00 12.68           O  
ATOM   4353  HN  GLY A 286      16.892 -30.270 -18.981  1.00 41.24           H  
ATOM   4354  HA1 GLY A 286      16.194 -28.716 -17.505  1.00 34.36           H  
ATOM   4355  HA2 GLY A 286      16.904 -29.630 -16.180  1.00 34.36           H  
ATOM   4356  N   PHE A 287      19.257 -28.188 -17.855  1.00 17.85           N  
ATOM   4357  CA  PHE A 287      20.133 -27.037 -18.069  1.00 31.91           C  
ATOM   4358  C   PHE A 287      19.617 -26.268 -19.276  1.00 52.30           C  
ATOM   4359  O   PHE A 287      19.732 -26.725 -20.409  1.00 12.68           O  
ATOM   4360  CB  PHE A 287      21.620 -27.402 -18.159  1.00 30.82           C  
ATOM   4361  CG  PHE A 287      22.237 -27.911 -16.871  1.00 32.39           C  
ATOM   4362  CD1 PHE A 287      22.026 -29.244 -16.471  1.00 27.72           C  
ATOM   4363  CD2 PHE A 287      23.041 -27.062 -16.082  1.00 27.72           C  
ATOM   4364  CE1 PHE A 287      22.601 -29.722 -15.281  1.00 26.19           C  
ATOM   4365  CE2 PHE A 287      23.627 -27.547 -14.899  1.00 26.19           C  
ATOM   4366  CZ  PHE A 287      23.400 -28.874 -14.493  1.00 28.34           C  
ATOM   4367  HN  PHE A 287      19.289 -28.916 -18.576  1.00 41.24           H  
ATOM   4368  HA  PHE A 287      20.051 -26.369 -17.210  1.00 35.31           H  
ATOM   4369  HB1 PHE A 287      21.765 -28.132 -18.951  1.00 32.99           H  
ATOM   4370  HB2 PHE A 287      22.164 -26.506 -18.456  1.00 32.99           H  
ATOM   4371  HD1 PHE A 287      21.422 -29.899 -17.084  1.00 36.51           H  
ATOM   4372  HD2 PHE A 287      23.216 -26.040 -16.388  1.00 36.51           H  
ATOM   4373  HE1 PHE A 287      22.429 -30.744 -14.974  1.00 36.85           H  
ATOM   4374  HE2 PHE A 287      24.249 -26.899 -14.297  1.00 36.85           H  
ATOM   4375  HZ  PHE A 287      23.843 -29.244 -13.579  1.00 36.40           H  
ATOM   4376  N   SER A 288      18.933 -25.156 -19.020  1.00 17.85           N  
ATOM   4377  CA  SER A 288      17.997 -24.577 -19.970  1.00 31.14           C  
ATOM   4378  C   SER A 288      18.697 -24.047 -21.217  1.00 52.30           C  
ATOM   4379  O   SER A 288      19.716 -23.353 -21.151  1.00 12.68           O  
ATOM   4380  CB  SER A 288      17.145 -23.515 -19.279  1.00 39.19           C  
ATOM   4381  OG  SER A 288      16.256 -22.885 -20.171  1.00  9.73           O  
ATOM   4382  HN  SER A 288      18.976 -24.752 -18.089  1.00 41.24           H  
ATOM   4383  HA  SER A 288      17.323 -25.377 -20.284  1.00 34.86           H  
ATOM   4384  HB1 SER A 288      16.572 -23.989 -18.482  1.00 33.19           H  
ATOM   4385  HB2 SER A 288      17.798 -22.758 -18.843  1.00 33.19           H  
ATOM   4386  HG  SER A 288      15.891 -23.560 -20.813  1.00 46.53           H  
ATOM   4387  N   ASP A 289      18.113 -24.389 -22.366  1.00 14.43           N  
ATOM   4388  CA  ASP A 289      18.453 -23.820 -23.661  1.00 33.28           C  
ATOM   4389  C   ASP A 289      17.746 -22.468 -23.810  1.00 50.24           C  
ATOM   4390  O   ASP A 289      16.882 -22.076 -23.015  1.00 12.20           O  
ATOM   4391  CB  ASP A 289      18.002 -24.758 -24.781  1.00 30.96           C  
ATOM   4392  CG  ASP A 289      18.444 -26.200 -24.582  1.00 59.17           C  
ATOM   4393  OD1 ASP A 289      19.567 -26.526 -25.014  1.00  4.74           O  
ATOM   4394  OD2 ASP A 289      17.649 -26.993 -24.033  1.00  4.74           O  
ATOM   4395  HN  ASP A 289      17.265 -24.948 -22.316  1.00 41.97           H  
ATOM   4396  HA  ASP A 289      19.530 -23.673 -23.735  1.00 34.98           H  
ATOM   4397  HB1 ASP A 289      16.920 -24.742 -24.829  1.00 31.57           H  
ATOM   4398  HB2 ASP A 289      18.395 -24.387 -25.729  1.00 31.57           H  
ATOM   4399  N   LEU A 290      18.133 -21.729 -24.849  1.00 17.85           N  
ATOM   4400  CA  LEU A 290      17.780 -20.327 -24.983  1.00 30.23           C  
ATOM   4401  C   LEU A 290      17.519 -19.985 -26.448  1.00 52.30           C  
ATOM   4402  O   LEU A 290      18.175 -20.521 -27.342  1.00 12.68           O  
ATOM   4403  CB  LEU A 290      18.926 -19.542 -24.327  1.00 28.24           C  
ATOM   4404  CG  LEU A 290      18.620 -18.101 -23.897  1.00 44.00           C  
ATOM   4405  CD1 LEU A 290      19.661 -17.721 -22.847  1.00 17.98           C  
ATOM   4406  CD2 LEU A 290      18.724 -17.093 -25.039  1.00 17.98           C  
ATOM   4407  HN  LEU A 290      18.852 -22.092 -25.473  1.00 41.24           H  
ATOM   4408  HA  LEU A 290      16.862 -20.136 -24.425  1.00 35.12           H  
ATOM   4409  HB1 LEU A 290      19.199 -20.086 -23.422  1.00 33.54           H  
ATOM   4410  HB2 LEU A 290      19.798 -19.558 -24.979  1.00 33.54           H  
ATOM   4411  HG  LEU A 290      17.630 -18.046 -23.446  1.00 30.76           H  
ATOM   4412 1HD1 LEU A 290      19.548 -16.682 -22.557  1.00 35.39           H  
ATOM   4413 2HD1 LEU A 290      19.539 -18.341 -21.962  1.00 35.39           H  
ATOM   4414 3HD1 LEU A 290      20.658 -17.878 -23.257  1.00 35.39           H  
ATOM   4415 1HD2 LEU A 290      18.744 -16.078 -24.649  1.00 35.39           H  
ATOM   4416 2HD2 LEU A 290      19.635 -17.267 -25.613  1.00 35.39           H  
ATOM   4417 3HD2 LEU A 290      17.859 -17.174 -25.686  1.00 35.39           H  
ATOM   4418  N   LEU A 291      16.525 -19.130 -26.700  1.00 17.85           N  
ATOM   4419  CA  LEU A 291      16.262 -18.573 -28.026  1.00 30.23           C  
ATOM   4420  C   LEU A 291      16.236 -17.046 -27.934  1.00 52.30           C  
ATOM   4421  O   LEU A 291      15.612 -16.481 -27.032  1.00 12.68           O  
ATOM   4422  CB  LEU A 291      14.953 -19.126 -28.622  1.00 28.24           C  
ATOM   4423  CG  LEU A 291      15.036 -20.572 -29.151  1.00 44.00           C  
ATOM   4424  CD1 LEU A 291      14.838 -21.638 -28.072  1.00 17.98           C  
ATOM   4425  CD2 LEU A 291      13.956 -20.810 -30.214  1.00 17.98           C  
ATOM   4426  HN  LEU A 291      15.967 -18.786 -25.916  1.00 41.24           H  
ATOM   4427  HA  LEU A 291      17.077 -18.839 -28.700  1.00 35.12           H  
ATOM   4428  HB1 LEU A 291      14.147 -19.039 -27.893  1.00 33.54           H  
ATOM   4429  HB2 LEU A 291      14.705 -18.487 -29.469  1.00 33.54           H  
ATOM   4430  HG  LEU A 291      16.006 -20.717 -29.622  1.00 30.76           H  
ATOM   4431 1HD1 LEU A 291      14.788 -22.622 -28.536  1.00 35.39           H  
ATOM   4432 2HD1 LEU A 291      15.669 -21.629 -27.371  1.00 35.39           H  
ATOM   4433 3HD1 LEU A 291      13.911 -21.443 -27.534  1.00 35.39           H  
ATOM   4434 1HD2 LEU A 291      14.039 -21.822 -30.610  1.00 35.39           H  
ATOM   4435 2HD2 LEU A 291      12.963 -20.670 -29.786  1.00 35.39           H  
ATOM   4436 3HD2 LEU A 291      14.090 -20.114 -31.038  1.00 35.39           H  
ATOM   4437  N   VAL A 292      16.881 -16.378 -28.900  1.00 17.85           N  
ATOM   4438  CA  VAL A 292      16.887 -14.910 -29.023  1.00 29.01           C  
ATOM   4439  C   VAL A 292      16.324 -14.464 -30.363  1.00 52.30           C  
ATOM   4440  O   VAL A 292      16.728 -14.975 -31.413  1.00 12.68           O  
ATOM   4441  CB  VAL A 292      18.274 -14.275 -28.810  1.00 42.14           C  
ATOM   4442  CG1 VAL A 292      18.160 -12.741 -28.808  1.00 21.13           C  
ATOM   4443  CG2 VAL A 292      18.936 -14.736 -27.511  1.00 21.13           C  
ATOM   4444  HN  VAL A 292      17.353 -16.911 -29.632  1.00 41.24           H  
ATOM   4445  HA  VAL A 292      16.233 -14.505 -28.250  1.00 35.28           H  
ATOM   4446  HB  VAL A 292      18.929 -14.572 -29.630  1.00 30.98           H  
ATOM   4447 1HG1 VAL A 292      19.028 -12.292 -28.335  1.00 34.68           H  
ATOM   4448 2HG1 VAL A 292      18.097 -12.375 -29.834  1.00 34.68           H  
ATOM   4449 3HG1 VAL A 292      17.272 -12.417 -28.271  1.00 34.68           H  
ATOM   4450 1HG2 VAL A 292      19.908 -14.259 -27.404  1.00 34.68           H  
ATOM   4451 2HG2 VAL A 292      18.305 -14.486 -26.658  1.00 34.68           H  
ATOM   4452 3HG2 VAL A 292      19.101 -15.811 -27.547  1.00 34.68           H  
ATOM   4453  N   GLY A 293      15.442 -13.460 -30.315  1.00 17.85           N  
ATOM   4454  CA  GLY A 293      14.821 -12.838 -31.473  1.00 31.13           C  
ATOM   4455  C   GLY A 293      15.457 -11.503 -31.846  1.00 52.30           C  
ATOM   4456  O   GLY A 293      15.734 -10.657 -30.988  1.00 12.68           O  
ATOM   4457  HN  GLY A 293      15.158 -13.097 -29.406  1.00 41.24           H  
ATOM   4458  HA1 GLY A 293      14.899 -13.508 -32.325  1.00 34.36           H  
ATOM   4459  HA2 GLY A 293      13.764 -12.670 -31.270  1.00 34.36           H  
ATOM   4460  N   ALA A 294      15.580 -11.307 -33.159  1.00 17.85           N  
ATOM   4461  CA  ALA A 294      16.116 -10.127 -33.818  1.00 33.13           C  
ATOM   4462  C   ALA A 294      15.229  -9.786 -35.033  1.00 52.30           C  
ATOM   4463  O   ALA A 294      15.614 -10.044 -36.175  1.00 12.68           O  
ATOM   4464  CB  ALA A 294      17.576 -10.421 -34.190  1.00 25.78           C  
ATOM   4465  HN  ALA A 294      15.360 -12.085 -33.779  1.00 41.24           H  
ATOM   4466  HA  ALA A 294      16.105  -9.281 -33.131  1.00 34.79           H  
ATOM   4467  HB1 ALA A 294      18.033  -9.521 -34.601  1.00 34.04           H  
ATOM   4468  HB2 ALA A 294      18.125 -10.732 -33.305  1.00 34.04           H  
ATOM   4469  HB3 ALA A 294      17.623 -11.224 -34.927  1.00 34.04           H  
ATOM   4470  N   PRO A 295      14.009  -9.245 -34.834  1.00 23.32           N  
ATOM   4471  CA  PRO A 295      13.017  -9.043 -35.897  1.00 31.08           C  
ATOM   4472  C   PRO A 295      13.394  -7.977 -36.937  1.00 52.04           C  
ATOM   4473  O   PRO A 295      12.653  -7.769 -37.896  1.00 12.44           O  
ATOM   4474  CB  PRO A 295      11.702  -8.736 -35.181  1.00 31.75           C  
ATOM   4475  CG  PRO A 295      12.134  -8.178 -33.831  1.00 32.63           C  
ATOM   4476  CD  PRO A 295      13.444  -8.907 -33.547  1.00 32.64           C  
ATOM   4477  HA  PRO A 295      12.897  -9.977 -36.438  1.00 34.17           H  
ATOM   4478  HB1 PRO A 295      11.083  -8.026 -35.725  1.00 32.85           H  
ATOM   4479  HB2 PRO A 295      11.162  -9.667 -35.034  1.00 32.85           H  
ATOM   4480  HG1 PRO A 295      12.320  -7.112 -33.914  1.00 32.71           H  
ATOM   4481  HG2 PRO A 295      11.391  -8.367 -33.059  1.00 32.71           H  
ATOM   4482  HD1 PRO A 295      14.125  -8.260 -32.996  1.00 33.32           H  
ATOM   4483  HD2 PRO A 295      13.241  -9.822 -32.990  1.00 33.32           H  
ATOM   4484  N   MET A 296      14.560  -7.336 -36.770  1.00 17.85           N  
ATOM   4485  CA  MET A 296      15.165  -6.414 -37.729  1.00 31.18           C  
ATOM   4486  C   MET A 296      16.564  -6.856 -38.205  1.00 52.30           C  
ATOM   4487  O   MET A 296      17.119  -6.181 -39.076  1.00 12.68           O  
ATOM   4488  CB  MET A 296      15.161  -4.975 -37.182  1.00 33.15           C  
ATOM   4489  CG  MET A 296      13.773  -4.528 -36.698  1.00 32.05           C  
ATOM   4490  SD  MET A 296      13.479  -4.835 -34.942  1.00 22.68           S  
ATOM   4491  CE  MET A 296      11.755  -4.346 -34.724  1.00 30.17           C  
ATOM   4492  HN  MET A 296      15.079  -7.520 -35.922  1.00 41.24           H  
ATOM   4493  HA  MET A 296      14.541  -6.406 -38.623  1.00 34.98           H  
ATOM   4494  HB1 MET A 296      15.879  -4.880 -36.366  1.00 32.81           H  
ATOM   4495  HB2 MET A 296      15.474  -4.306 -37.984  1.00 32.81           H  
ATOM   4496  HG1 MET A 296      13.675  -3.460 -36.876  1.00 33.49           H  
ATOM   4497  HG2 MET A 296      13.009  -5.046 -37.272  1.00 33.49           H  
ATOM   4498  HE1 MET A 296      11.533  -4.282 -33.659  1.00 34.31           H  
ATOM   4499  HE2 MET A 296      11.585  -3.376 -35.184  1.00 34.31           H  
ATOM   4500  HE3 MET A 296      11.110  -5.093 -35.174  1.00 34.31           H  
ATOM   4501  N   GLN A 297      17.077  -8.031 -37.781  1.00 17.85           N  
ATOM   4502  CA  GLN A 297      18.104  -8.782 -38.519  1.00 31.88           C  
ATOM   4503  C   GLN A 297      17.489  -9.200 -39.849  1.00 52.30           C  
ATOM   4504  O   GLN A 297      16.712 -10.149 -39.935  1.00 12.68           O  
ATOM   4505  CB  GLN A 297      18.634  -9.993 -37.732  1.00 31.87           C  
ATOM   4506  CG  GLN A 297      19.479 -10.967 -38.584  1.00 29.80           C  
ATOM   4507  CD  GLN A 297      20.751 -10.366 -39.170  1.00 55.63           C  
ATOM   4508  OE1 GLN A 297      20.812  -9.923 -40.311  1.00 11.29           O  
ATOM   4509  NE2 GLN A 297      21.718 -10.093 -38.318  1.00  0.00           N  
ATOM   4510  HN  GLN A 297      16.544  -8.564 -37.101  1.00 41.24           H  
ATOM   4511  HA  GLN A 297      18.950  -8.123 -38.721  1.00 34.88           H  
ATOM   4512  HB1 GLN A 297      19.225  -9.641 -36.887  1.00 32.57           H  
ATOM   4513  HB2 GLN A 297      17.789 -10.558 -37.343  1.00 32.57           H  
ATOM   4514  HG1 GLN A 297      19.763 -11.805 -37.951  1.00 33.19           H  
ATOM   4515  HG2 GLN A 297      18.889 -11.373 -39.401  1.00 33.19           H  
ATOM   4516 1HE2 GLN A 297      21.633 -10.403 -37.367  1.00 46.44           H  
ATOM   4517 2HE2 GLN A 297      22.581  -9.717 -38.692  1.00 46.44           H  
ATOM   4518  N   SER A 298      17.706  -8.339 -40.832  1.00 17.85           N  
ATOM   4519  CA  SER A 298      16.924  -8.322 -42.054  1.00 31.14           C  
ATOM   4520  C   SER A 298      17.672  -8.989 -43.199  1.00 52.30           C  
ATOM   4521  O   SER A 298      18.910  -9.016 -43.241  1.00 12.68           O  
ATOM   4522  CB  SER A 298      16.547  -6.885 -42.396  1.00 39.19           C  
ATOM   4523  OG  SER A 298      15.800  -6.321 -41.332  1.00  9.73           O  
ATOM   4524  HN  SER A 298      18.316  -7.556 -40.648  1.00 41.24           H  
ATOM   4525  HA  SER A 298      15.992  -8.869 -41.898  1.00 34.86           H  
ATOM   4526  HB1 SER A 298      17.455  -6.306 -42.562  1.00 33.19           H  
ATOM   4527  HB2 SER A 298      15.945  -6.868 -43.305  1.00 33.19           H  
ATOM   4528  HG  SER A 298      16.383  -6.261 -40.540  1.00 46.53           H  
ATOM   4529  N   THR A 299      16.861  -9.430 -44.156  1.00 17.85           N  
ATOM   4530  CA  THR A 299      17.250  -9.996 -45.443  1.00 30.67           C  
ATOM   4531  C   THR A 299      17.172  -8.897 -46.517  1.00 52.30           C  
ATOM   4532  O   THR A 299      18.112  -8.759 -47.293  1.00 12.68           O  
ATOM   4533  CB  THR A 299      16.360 -11.223 -45.741  1.00 44.42           C  
ATOM   4534  OG1 THR A 299      16.403 -12.126 -44.653  1.00  9.00           O  
ATOM   4535  CG2 THR A 299      16.823 -11.985 -46.981  1.00 23.70           C  
ATOM   4536  HN  THR A 299      15.857  -9.281 -44.025  1.00 41.24           H  
ATOM   4537  HA  THR A 299      18.283 -10.337 -45.389  1.00 35.41           H  
ATOM   4538  HB  THR A 299      15.331 -10.894 -45.886  1.00 32.13           H  
ATOM   4539 1HG2 THR A 299      16.188 -12.860 -47.126  1.00 34.17           H  
ATOM   4540 2HG2 THR A 299      16.749 -11.348 -47.862  1.00 34.17           H  
ATOM   4541 3HG2 THR A 299      17.856 -12.310 -46.854  1.00 34.17           H  
ATOM   4542  HG1 THR A 299      15.522 -12.611 -44.583  1.00 45.94           H  
ATOM   4543  N   ILE A 300      16.160  -8.012 -46.448  1.00 17.85           N  
ATOM   4544  CA  ILE A 300      16.056  -6.740 -47.192  1.00 29.96           C  
ATOM   4545  C   ILE A 300      15.460  -5.631 -46.300  1.00 52.30           C  
ATOM   4546  O   ILE A 300      16.038  -4.546 -46.215  1.00 12.68           O  
ATOM   4547  CB  ILE A 300      15.242  -6.908 -48.507  1.00 36.42           C  
ATOM   4548  CG1 ILE A 300      15.944  -7.885 -49.482  1.00 30.53           C  
ATOM   4549  CG2 ILE A 300      15.014  -5.538 -49.182  1.00 21.09           C  
ATOM   4550  CD1 ILE A 300      15.224  -8.109 -50.818  1.00 29.75           C  
ATOM   4551  HN  ILE A 300      15.396  -8.222 -45.802  1.00 41.24           H  
ATOM   4552  HA  ILE A 300      17.060  -6.412 -47.464  1.00 34.94           H  
ATOM   4553  HB  ILE A 300      14.263  -7.321 -48.262  1.00 32.62           H  
ATOM   4554 1HG1 ILE A 300      16.955  -7.529 -49.685  1.00 32.79           H  
ATOM   4555 2HG1 ILE A 300      16.019  -8.862 -49.005  1.00 32.79           H  
ATOM   4556 1HG2 ILE A 300      14.403  -5.653 -50.075  1.00 34.99           H  
ATOM   4557 2HG2 ILE A 300      14.471  -4.861 -48.525  1.00 34.99           H  
ATOM   4558 3HG2 ILE A 300      15.971  -5.088 -49.452  1.00 34.99           H  
ATOM   4559 1HD1 ILE A 300      15.707  -8.928 -51.351  1.00 32.62           H  
ATOM   4560 2HD1 ILE A 300      14.181  -8.369 -50.638  1.00 32.62           H  
ATOM   4561 3HD1 ILE A 300      15.282  -7.215 -51.440  1.00 32.62           H  
ATOM   4562  N   ARG A 301      14.323  -5.903 -45.641  1.00 20.16           N  
ATOM   4563  CA  ARG A 301      13.628  -5.006 -44.713  1.00 23.02           C  
ATOM   4564  C   ARG A 301      12.791  -5.808 -43.718  1.00 56.95           C  
ATOM   4565  O   ARG A 301      11.739  -6.323 -44.085  1.00 11.95           O  
ATOM   4566  CB  ARG A 301      12.775  -4.007 -45.522  1.00 31.97           C  
ATOM   4567  CG  ARG A 301      12.164  -2.870 -44.680  1.00 33.31           C  
ATOM   4568  CD  ARG A 301      10.702  -3.203 -44.318  1.00 33.64           C  
ATOM   4569  NE  ARG A 301      10.332  -2.241 -43.291  1.00 13.98           N  
ATOM   4570  CZ  ARG A 301       9.549  -1.172 -43.361  1.00 59.45           C  
ATOM   4571  NH1 ARG A 301       8.922  -0.736 -44.436  1.00  2.65           N  
ATOM   4572  NH2 ARG A 301       9.430  -0.489 -42.251  1.00  2.65           N  
ATOM   4573  HN  ARG A 301      13.905  -6.828 -45.801  1.00 41.33           H  
ATOM   4574  HA  ARG A 301      14.362  -4.436 -44.159  1.00 37.29           H  
ATOM   4575  HB1 ARG A 301      13.419  -3.544 -46.272  1.00 33.10           H  
ATOM   4576  HB2 ARG A 301      11.996  -4.553 -46.048  1.00 33.10           H  
ATOM   4577  HG1 ARG A 301      12.766  -2.719 -43.782  1.00 32.96           H  
ATOM   4578  HG2 ARG A 301      12.162  -1.954 -45.269  1.00 32.96           H  
ATOM   4579  HD1 ARG A 301      10.066  -3.097 -45.173  1.00 34.33           H  
ATOM   4580  HD2 ARG A 301      10.634  -4.190 -43.895  1.00 34.33           H  
ATOM   4581  HE  ARG A 301      10.781  -2.356 -42.381  1.00 43.74           H  
ATOM   4582 1HH1 ARG A 301       9.039  -1.219 -45.319  1.00 47.22           H  
ATOM   4583 2HH1 ARG A 301       8.329   0.080 -44.374  1.00 47.22           H  
ATOM   4584 1HH2 ARG A 301       9.925  -0.840 -41.426  1.00 47.22           H  
ATOM   4585 2HH2 ARG A 301       8.831   0.341 -42.217  1.00 47.22           H  
ATOM   4586  N   GLU A 302      13.198  -5.821 -42.445  1.00 14.43           N  
ATOM   4587  CA  GLU A 302      12.394  -6.281 -41.303  1.00 33.34           C  
ATOM   4588  C   GLU A 302      11.840  -7.715 -41.431  1.00 50.24           C  
ATOM   4589  O   GLU A 302      10.832  -8.019 -40.806  1.00 12.20           O  
ATOM   4590  CB  GLU A 302      11.335  -5.208 -40.907  1.00 33.89           C  
ATOM   4591  CG  GLU A 302      11.855  -4.157 -39.917  1.00 32.45           C  
ATOM   4592  CD  GLU A 302      11.065  -2.840 -39.975  1.00 59.38           C  
ATOM   4593  OE1 GLU A 302      11.421  -1.994 -40.839  1.00  4.14           O  
ATOM   4594  OE2 GLU A 302      10.130  -2.641 -39.160  1.00  4.14           O  
ATOM   4595  HN  GLU A 302      14.149  -5.536 -42.237  1.00 41.97           H  
ATOM   4596  HA  GLU A 302      13.079  -6.358 -40.457  1.00 35.75           H  
ATOM   4597  HB1 GLU A 302      10.995  -4.700 -41.806  1.00 31.40           H  
ATOM   4598  HB2 GLU A 302      10.457  -5.661 -40.449  1.00 31.40           H  
ATOM   4599  HG1 GLU A 302      11.792  -4.571 -38.913  1.00 30.54           H  
ATOM   4600  HG2 GLU A 302      12.904  -3.950 -40.134  1.00 30.54           H  
ATOM   4601  N   GLU A 303      12.453  -8.623 -42.202  1.00 14.43           N  
ATOM   4602  CA  GLU A 303      12.021 -10.026 -42.254  1.00 33.34           C  
ATOM   4603  C   GLU A 303      12.231 -10.701 -40.893  1.00 50.24           C  
ATOM   4604  O   GLU A 303      11.315 -11.340 -40.370  1.00 12.20           O  
ATOM   4605  CB  GLU A 303      12.771 -10.797 -43.350  1.00 33.89           C  
ATOM   4606  CG  GLU A 303      12.580 -10.220 -44.764  1.00 32.45           C  
ATOM   4607  CD  GLU A 303      13.419  -8.972 -45.063  1.00 59.38           C  
ATOM   4608  OE1 GLU A 303      13.232  -8.365 -46.136  1.00  4.14           O  
ATOM   4609  OE2 GLU A 303      14.293  -8.587 -44.247  1.00  4.14           O  
ATOM   4610  HN  GLU A 303      13.227  -8.338 -42.808  1.00 41.97           H  
ATOM   4611  HA  GLU A 303      10.957 -10.065 -42.485  1.00 35.75           H  
ATOM   4612  HB1 GLU A 303      13.834 -10.855 -43.111  1.00 31.40           H  
ATOM   4613  HB2 GLU A 303      12.376 -11.812 -43.345  1.00 31.40           H  
ATOM   4614  HG1 GLU A 303      12.859 -10.991 -45.484  1.00 30.54           H  
ATOM   4615  HG2 GLU A 303      11.528  -9.987 -44.917  1.00 30.54           H  
ATOM   4616  N   GLY A 304      13.385 -10.429 -40.273  1.00 17.85           N  
ATOM   4617  CA  GLY A 304      13.773 -10.896 -38.953  1.00 31.13           C  
ATOM   4618  C   GLY A 304      14.558 -12.208 -38.953  1.00 52.30           C  
ATOM   4619  O   GLY A 304      14.606 -12.953 -39.941  1.00 12.68           O  
ATOM   4620  HN  GLY A 304      14.058  -9.872 -40.779  1.00 41.24           H  
ATOM   4621  HA1 GLY A 304      14.395 -10.131 -38.491  1.00 34.36           H  
ATOM   4622  HA2 GLY A 304      12.884 -11.029 -38.338  1.00 34.36           H  
ATOM   4623  N   ARG A 305      15.139 -12.504 -37.782  1.00 20.16           N  
ATOM   4624  CA  ARG A 305      15.726 -13.804 -37.452  1.00 23.02           C  
ATOM   4625  C   ARG A 305      15.480 -14.178 -35.995  1.00 56.95           C  
ATOM   4626  O   ARG A 305      15.428 -13.319 -35.110  1.00 11.95           O  
ATOM   4627  CB  ARG A 305      17.237 -13.853 -37.774  1.00 31.97           C  
ATOM   4628  CG  ARG A 305      17.621 -13.869 -39.267  1.00 33.31           C  
ATOM   4629  CD  ARG A 305      17.052 -15.159 -39.876  1.00 33.64           C  
ATOM   4630  NE  ARG A 305      17.497 -15.226 -41.268  1.00 13.98           N  
ATOM   4631  CZ  ARG A 305      16.699 -14.974 -42.304  1.00 59.45           C  
ATOM   4632  NH1 ARG A 305      15.582 -14.290 -42.201  1.00  2.65           N  
ATOM   4633  NH2 ARG A 305      16.998 -15.442 -43.489  1.00  2.65           N  
ATOM   4634  HN  ARG A 305      15.077 -11.816 -37.030  1.00 41.33           H  
ATOM   4635  HA  ARG A 305      15.211 -14.562 -38.039  1.00 37.29           H  
ATOM   4636  HB1 ARG A 305      17.713 -12.995 -37.301  1.00 33.10           H  
ATOM   4637  HB2 ARG A 305      17.665 -14.746 -37.315  1.00 33.10           H  
ATOM   4638  HG1 ARG A 305      17.223 -12.992 -39.778  1.00 32.96           H  
ATOM   4639  HG2 ARG A 305      18.708 -13.877 -39.355  1.00 32.96           H  
ATOM   4640  HD1 ARG A 305      17.447 -16.013 -39.342  1.00 34.33           H  
ATOM   4641  HD2 ARG A 305      15.974 -15.130 -39.843  1.00 34.33           H  
ATOM   4642  HE  ARG A 305      18.382 -15.701 -41.452  1.00 43.74           H  
ATOM   4643 1HH1 ARG A 305      15.291 -13.848 -41.327  1.00 47.22           H  
ATOM   4644 2HH1 ARG A 305      15.062 -14.074 -43.063  1.00 47.22           H  
ATOM   4645 1HH2 ARG A 305      17.845 -15.945 -43.651  1.00 47.22           H  
ATOM   4646 2HH2 ARG A 305      16.254 -15.399 -44.206  1.00 47.22           H  
ATOM   4647  N   VAL A 306      15.435 -15.490 -35.762  1.00 17.85           N  
ATOM   4648  CA  VAL A 306      15.697 -16.072 -34.447  1.00 29.01           C  
ATOM   4649  C   VAL A 306      16.958 -16.917 -34.559  1.00 52.30           C  
ATOM   4650  O   VAL A 306      17.214 -17.565 -35.583  1.00 12.68           O  
ATOM   4651  CB  VAL A 306      14.492 -16.867 -33.896  1.00 42.14           C  
ATOM   4652  CG1 VAL A 306      14.826 -17.644 -32.611  1.00 21.13           C  
ATOM   4653  CG2 VAL A 306      13.325 -15.909 -33.620  1.00 21.13           C  
ATOM   4654  HN  VAL A 306      15.527 -16.099 -36.571  1.00 41.24           H  
ATOM   4655  HA  VAL A 306      15.912 -15.272 -33.740  1.00 35.28           H  
ATOM   4656  HB  VAL A 306      14.169 -17.594 -34.637  1.00 30.98           H  
ATOM   4657 1HG1 VAL A 306      13.920 -18.076 -32.191  1.00 34.68           H  
ATOM   4658 2HG1 VAL A 306      15.514 -18.463 -32.826  1.00 34.68           H  
ATOM   4659 3HG1 VAL A 306      15.260 -16.983 -31.864  1.00 34.68           H  
ATOM   4660 1HG2 VAL A 306      12.525 -16.427 -33.099  1.00 34.68           H  
ATOM   4661 2HG2 VAL A 306      13.655 -15.077 -33.008  1.00 34.68           H  
ATOM   4662 3HG2 VAL A 306      12.936 -15.513 -34.557  1.00 34.68           H  
ATOM   4663  N   PHE A 307      17.699 -16.937 -33.449  1.00 17.85           N  
ATOM   4664  CA  PHE A 307      18.874 -17.774 -33.252  1.00 31.91           C  
ATOM   4665  C   PHE A 307      18.714 -18.526 -31.929  1.00 52.30           C  
ATOM   4666  O   PHE A 307      18.441 -17.935 -30.877  1.00 12.68           O  
ATOM   4667  CB  PHE A 307      20.147 -16.920 -33.280  1.00 30.82           C  
ATOM   4668  CG  PHE A 307      20.326 -16.077 -34.528  1.00 32.39           C  
ATOM   4669  CD1 PHE A 307      19.886 -14.740 -34.539  1.00 27.72           C  
ATOM   4670  CD2 PHE A 307      20.946 -16.617 -35.671  1.00 27.72           C  
ATOM   4671  CE1 PHE A 307      20.072 -13.940 -35.678  1.00 26.19           C  
ATOM   4672  CE2 PHE A 307      21.151 -15.808 -36.804  1.00 26.19           C  
ATOM   4673  CZ  PHE A 307      20.711 -14.474 -36.811  1.00 28.34           C  
ATOM   4674  HN  PHE A 307      17.404 -16.351 -32.665  1.00 41.24           H  
ATOM   4675  HA  PHE A 307      18.939 -18.503 -34.061  1.00 35.31           H  
ATOM   4676  HB1 PHE A 307      20.133 -16.255 -32.417  1.00 32.99           H  
ATOM   4677  HB2 PHE A 307      21.011 -17.578 -33.171  1.00 32.99           H  
ATOM   4678  HD1 PHE A 307      19.391 -14.330 -33.670  1.00 36.51           H  
ATOM   4679  HD2 PHE A 307      21.280 -17.645 -35.677  1.00 36.51           H  
ATOM   4680  HE1 PHE A 307      19.725 -12.917 -35.679  1.00 36.85           H  
ATOM   4681  HE2 PHE A 307      21.670 -16.202 -37.666  1.00 36.85           H  
ATOM   4682  HZ  PHE A 307      20.867 -13.864 -37.689  1.00 36.40           H  
ATOM   4683  N   VAL A 308      18.898 -19.847 -32.010  1.00 17.85           N  
ATOM   4684  CA  VAL A 308      18.963 -20.749 -30.857  1.00 29.01           C  
ATOM   4685  C   VAL A 308      20.357 -20.764 -30.246  1.00 52.30           C  
ATOM   4686  O   VAL A 308      21.362 -20.814 -30.957  1.00 12.68           O  
ATOM   4687  CB  VAL A 308      18.493 -22.184 -31.175  1.00 42.14           C  
ATOM   4688  CG1 VAL A 308      18.206 -23.001 -29.907  1.00 21.13           C  
ATOM   4689  CG2 VAL A 308      17.262 -22.218 -32.091  1.00 21.13           C  
ATOM   4690  HN  VAL A 308      19.120 -20.243 -32.913  1.00 41.24           H  
ATOM   4691  HA  VAL A 308      18.279 -20.359 -30.103  1.00 35.28           H  
ATOM   4692  HB  VAL A 308      19.300 -22.689 -31.698  1.00 30.98           H  
ATOM   4693 1HG1 VAL A 308      17.855 -23.995 -30.182  1.00 34.68           H  
ATOM   4694 2HG1 VAL A 308      19.112 -23.124 -29.316  1.00 34.68           H  
ATOM   4695 3HG1 VAL A 308      17.445 -22.515 -29.299  1.00 34.68           H  
ATOM   4696 1HG2 VAL A 308      16.938 -23.247 -32.213  1.00 34.68           H  
ATOM   4697 2HG2 VAL A 308      16.446 -21.640 -31.661  1.00 34.68           H  
ATOM   4698 3HG2 VAL A 308      17.508 -21.821 -33.075  1.00 34.68           H  
ATOM   4699  N   TYR A 309      20.398 -20.801 -28.922  1.00 17.85           N  
ATOM   4700  CA  TYR A 309      21.581 -20.935 -28.100  1.00 31.94           C  
ATOM   4701  C   TYR A 309      21.428 -22.164 -27.198  1.00 52.30           C  
ATOM   4702  O   TYR A 309      20.680 -22.132 -26.218  1.00 12.68           O  
ATOM   4703  CB  TYR A 309      21.885 -19.592 -27.418  1.00 31.47           C  
ATOM   4704  CG  TYR A 309      22.380 -18.500 -28.357  1.00 31.95           C  
ATOM   4705  CD1 TYR A 309      23.760 -18.270 -28.518  1.00 25.51           C  
ATOM   4706  CD2 TYR A 309      21.457 -17.689 -29.048  1.00 25.51           C  
ATOM   4707  CE1 TYR A 309      24.215 -17.234 -29.358  1.00 24.03           C  
ATOM   4708  CE2 TYR A 309      21.908 -16.660 -29.898  1.00 24.03           C  
ATOM   4709  CZ  TYR A 309      23.294 -16.427 -30.056  1.00 42.96           C  
ATOM   4710  OH  TYR A 309      23.761 -15.426 -30.860  1.00 13.02           O  
ATOM   4711  HN  TYR A 309      19.512 -20.757 -28.420  1.00 41.24           H  
ATOM   4712  HA  TYR A 309      22.432 -21.140 -28.751  1.00 34.97           H  
ATOM   4713  HB1 TYR A 309      20.987 -19.238 -26.913  1.00 32.99           H  
ATOM   4714  HB2 TYR A 309      22.638 -19.744 -26.653  1.00 32.99           H  
ATOM   4715  HD1 TYR A 309      24.474 -18.888 -27.993  1.00 37.77           H  
ATOM   4716  HD2 TYR A 309      20.396 -17.866 -28.928  1.00 37.77           H  
ATOM   4717  HE1 TYR A 309      25.272 -17.042 -29.472  1.00 37.62           H  
ATOM   4718  HE2 TYR A 309      21.186 -16.045 -30.410  1.00 37.62           H  
ATOM   4719  HH  TYR A 309      23.148 -14.693 -30.970  1.00 45.56           H  
ATOM   4720  N   ILE A 310      21.943 -23.301 -27.680  1.00 17.85           N  
ATOM   4721  CA  ILE A 310      21.675 -24.634 -27.134  1.00 29.96           C  
ATOM   4722  C   ILE A 310      22.576 -24.839 -25.912  1.00 52.30           C  
ATOM   4723  O   ILE A 310      23.732 -24.411 -25.905  1.00 12.68           O  
ATOM   4724  CB  ILE A 310      21.899 -25.734 -28.206  1.00 36.42           C  
ATOM   4725  CG1 ILE A 310      21.188 -25.446 -29.554  1.00 30.53           C  
ATOM   4726  CG2 ILE A 310      21.489 -27.127 -27.684  1.00 21.09           C  
ATOM   4727  CD1 ILE A 310      21.865 -26.149 -30.737  1.00 29.75           C  
ATOM   4728  HN  ILE A 310      22.593 -23.247 -28.463  1.00 41.24           H  
ATOM   4729  HA  ILE A 310      20.634 -24.680 -26.808  1.00 34.94           H  
ATOM   4730  HB  ILE A 310      22.971 -25.760 -28.406  1.00 32.62           H  
ATOM   4731 1HG1 ILE A 310      20.143 -25.748 -29.493  1.00 32.79           H  
ATOM   4732 2HG1 ILE A 310      21.209 -24.382 -29.786  1.00 32.79           H  
ATOM   4733 1HG2 ILE A 310      21.690 -27.887 -28.437  1.00 34.99           H  
ATOM   4734 2HG2 ILE A 310      22.065 -27.391 -26.798  1.00 34.99           H  
ATOM   4735 3HG2 ILE A 310      20.426 -27.143 -27.436  1.00 34.99           H  
ATOM   4736 1HD1 ILE A 310      21.330 -25.905 -31.654  1.00 32.62           H  
ATOM   4737 2HD1 ILE A 310      22.897 -25.807 -30.830  1.00 32.62           H  
ATOM   4738 3HD1 ILE A 310      21.855 -27.229 -30.602  1.00 32.62           H  
ATOM   4739  N   ASN A 311      22.063 -25.492 -24.872  1.00 17.85           N  
ATOM   4740  CA  ASN A 311      22.784 -25.778 -23.642  1.00 32.47           C  
ATOM   4741  C   ASN A 311      23.344 -27.213 -23.669  1.00 52.30           C  
ATOM   4742  O   ASN A 311      24.362 -27.445 -24.332  1.00 12.68           O  
ATOM   4743  CB  ASN A 311      21.877 -25.417 -22.455  1.00 25.05           C  
ATOM   4744  CG  ASN A 311      22.642 -25.370 -21.141  1.00 56.24           C  
ATOM   4745  OD1 ASN A 311      23.397 -26.270 -20.827  1.00 11.82           O  
ATOM   4746  ND2 ASN A 311      22.502 -24.326 -20.349  1.00  0.74           N  
ATOM   4747  HN  ASN A 311      21.104 -25.844 -24.937  1.00 41.24           H  
ATOM   4748  HA  ASN A 311      23.653 -25.120 -23.583  1.00 35.55           H  
ATOM   4749  HB1 ASN A 311      21.458 -24.435 -22.640  1.00 34.70           H  
ATOM   4750  HB2 ASN A 311      21.046 -26.116 -22.388  1.00 34.70           H  
ATOM   4751 1HD2 ASN A 311      21.748 -23.667 -20.527  1.00 46.26           H  
ATOM   4752 2HD2 ASN A 311      23.137 -24.286 -19.553  1.00 46.26           H  
ATOM   4753  N   SER A 312      22.708 -28.169 -22.976  1.00 17.85           N  
ATOM   4754  CA  SER A 312      23.277 -29.438 -22.496  1.00 31.14           C  
ATOM   4755  C   SER A 312      24.432 -29.244 -21.485  1.00 52.30           C  
ATOM   4756  O   SER A 312      25.572 -28.969 -21.859  1.00 12.68           O  
ATOM   4757  CB  SER A 312      23.564 -30.430 -23.640  1.00 39.19           C  
ATOM   4758  OG  SER A 312      24.528 -29.978 -24.571  1.00  9.73           O  
ATOM   4759  HN  SER A 312      21.821 -27.915 -22.559  1.00 41.24           H  
ATOM   4760  HA  SER A 312      22.470 -29.911 -21.943  1.00 34.86           H  
ATOM   4761  HB1 SER A 312      23.902 -31.375 -23.214  1.00 33.19           H  
ATOM   4762  HB2 SER A 312      22.631 -30.615 -24.174  1.00 33.19           H  
ATOM   4763  HG  SER A 312      24.542 -28.992 -24.514  1.00 46.53           H  
ATOM   4764  N   GLY A 313      24.131 -29.374 -20.183  1.00 17.85           N  
ATOM   4765  CA  GLY A 313      25.086 -29.398 -19.059  1.00 31.13           C  
ATOM   4766  C   GLY A 313      25.894 -28.119 -18.767  1.00 52.30           C  
ATOM   4767  O   GLY A 313      26.788 -28.155 -17.918  1.00 12.68           O  
ATOM   4768  HN  GLY A 313      23.168 -29.658 -19.962  1.00 41.24           H  
ATOM   4769  HA1 GLY A 313      24.525 -29.638 -18.156  1.00 34.36           H  
ATOM   4770  HA2 GLY A 313      25.798 -30.203 -19.235  1.00 34.36           H  
ATOM   4771  N   SER A 314      25.627 -27.015 -19.472  1.00 17.85           N  
ATOM   4772  CA  SER A 314      26.466 -25.817 -19.498  1.00 31.14           C  
ATOM   4773  C   SER A 314      25.984 -24.722 -18.539  1.00 52.30           C  
ATOM   4774  O   SER A 314      24.816 -24.310 -18.531  1.00 12.68           O  
ATOM   4775  CB  SER A 314      26.587 -25.278 -20.926  1.00 39.19           C  
ATOM   4776  OG  SER A 314      27.552 -24.244 -20.959  1.00  9.73           O  
ATOM   4777  HN  SER A 314      24.837 -27.038 -20.116  1.00 41.24           H  
ATOM   4778  HA  SER A 314      27.472 -26.113 -19.198  1.00 34.86           H  
ATOM   4779  HB1 SER A 314      26.897 -26.083 -21.594  1.00 33.19           H  
ATOM   4780  HB2 SER A 314      25.624 -24.889 -21.259  1.00 33.19           H  
ATOM   4781  HG  SER A 314      27.580 -23.874 -21.876  1.00 46.53           H  
ATOM   4782  N   GLY A 315      26.951 -24.190 -17.784  1.00 17.85           N  
ATOM   4783  CA  GLY A 315      26.815 -23.051 -16.878  1.00 31.13           C  
ATOM   4784  C   GLY A 315      26.781 -21.723 -17.636  1.00 52.30           C  
ATOM   4785  O   GLY A 315      27.702 -20.920 -17.508  1.00 12.68           O  
ATOM   4786  HN  GLY A 315      27.879 -24.561 -17.916  1.00 41.24           H  
ATOM   4787  HA1 GLY A 315      25.902 -23.161 -16.297  1.00 34.36           H  
ATOM   4788  HA2 GLY A 315      27.660 -23.034 -16.190  1.00 34.36           H  
ATOM   4789  N   ALA A 316      25.746 -21.528 -18.459  1.00 17.85           N  
ATOM   4790  CA  ALA A 316      25.516 -20.373 -19.337  1.00 33.13           C  
ATOM   4791  C   ALA A 316      26.504 -20.153 -20.510  1.00 52.30           C  
ATOM   4792  O   ALA A 316      26.308 -19.216 -21.283  1.00 12.68           O  
ATOM   4793  CB  ALA A 316      25.281 -19.114 -18.483  1.00 25.78           C  
ATOM   4794  HN  ALA A 316      25.052 -22.271 -18.474  1.00 41.24           H  
ATOM   4795  HA  ALA A 316      24.564 -20.577 -19.826  1.00 34.79           H  
ATOM   4796  HB1 ALA A 316      24.943 -18.297 -19.117  1.00 34.04           H  
ATOM   4797  HB2 ALA A 316      24.531 -19.312 -17.717  1.00 34.04           H  
ATOM   4798  HB3 ALA A 316      26.211 -18.813 -17.999  1.00 34.04           H  
ATOM   4799  N   VAL A 317      27.489 -21.031 -20.731  1.00 17.85           N  
ATOM   4800  CA  VAL A 317      28.315 -21.043 -21.952  1.00 29.01           C  
ATOM   4801  C   VAL A 317      27.593 -21.770 -23.097  1.00 52.30           C  
ATOM   4802  O   VAL A 317      27.652 -23.000 -23.187  1.00 12.68           O  
ATOM   4803  CB  VAL A 317      29.748 -21.568 -21.695  1.00 42.14           C  
ATOM   4804  CG1 VAL A 317      30.668 -21.184 -22.860  1.00 21.13           C  
ATOM   4805  CG2 VAL A 317      30.362 -21.042 -20.386  1.00 21.13           C  
ATOM   4806  HN  VAL A 317      27.629 -21.770 -20.058  1.00 41.24           H  
ATOM   4807  HA  VAL A 317      28.435 -20.006 -22.267  1.00 35.28           H  
ATOM   4808  HB  VAL A 317      29.723 -22.655 -21.622  1.00 30.98           H  
ATOM   4809 1HG1 VAL A 317      31.669 -21.578 -22.684  1.00 34.68           H  
ATOM   4810 2HG1 VAL A 317      30.292 -21.608 -23.791  1.00 34.68           H  
ATOM   4811 3HG1 VAL A 317      30.724 -20.099 -22.955  1.00 34.68           H  
ATOM   4812 1HG2 VAL A 317      31.382 -21.413 -20.284  1.00 34.68           H  
ATOM   4813 2HG2 VAL A 317      30.378 -19.953 -20.392  1.00 34.68           H  
ATOM   4814 3HG2 VAL A 317      29.789 -21.391 -19.527  1.00 34.68           H  
ATOM   4815  N   MET A 318      26.783 -21.029 -23.860  1.00 17.85           N  
ATOM   4816  CA  MET A 318      25.803 -21.592 -24.802  1.00 31.18           C  
ATOM   4817  C   MET A 318      26.411 -21.949 -26.173  1.00 52.30           C  
ATOM   4818  O   MET A 318      27.133 -21.145 -26.770  1.00 12.68           O  
ATOM   4819  CB  MET A 318      24.637 -20.618 -25.018  1.00 33.15           C  
ATOM   4820  CG  MET A 318      24.064 -19.962 -23.755  1.00 32.05           C  
ATOM   4821  SD  MET A 318      23.387 -21.080 -22.499  1.00 22.68           S  
ATOM   4822  CE  MET A 318      21.986 -21.744 -23.429  1.00 30.17           C  
ATOM   4823  HN  MET A 318      26.747 -20.035 -23.677  1.00 41.24           H  
ATOM   4824  HA  MET A 318      25.394 -22.504 -24.361  1.00 34.98           H  
ATOM   4825  HB1 MET A 318      24.968 -19.815 -25.678  1.00 32.81           H  
ATOM   4826  HB2 MET A 318      23.844 -21.168 -25.521  1.00 32.81           H  
ATOM   4827  HG1 MET A 318      24.835 -19.348 -23.292  1.00 33.49           H  
ATOM   4828  HG2 MET A 318      23.267 -19.284 -24.063  1.00 33.49           H  
ATOM   4829  HE1 MET A 318      21.306 -22.251 -22.749  1.00 34.31           H  
ATOM   4830  HE2 MET A 318      21.456 -20.931 -23.921  1.00 34.31           H  
ATOM   4831  HE3 MET A 318      22.343 -22.453 -24.176  1.00 34.31           H  
ATOM   4832  N   ASN A 319      25.983 -23.083 -26.749  1.00 17.85           N  
ATOM   4833  CA  ASN A 319      26.312 -23.503 -28.114  1.00 32.47           C  
ATOM   4834  C   ASN A 319      25.421 -22.781 -29.144  1.00 52.30           C  
ATOM   4835  O   ASN A 319      24.251 -23.121 -29.349  1.00 12.68           O  
ATOM   4836  CB  ASN A 319      26.218 -25.036 -28.235  1.00 25.05           C  
ATOM   4837  CG  ASN A 319      27.303 -25.768 -27.453  1.00 56.24           C  
ATOM   4838  OD1 ASN A 319      28.473 -25.752 -27.807  1.00 11.82           O  
ATOM   4839  ND2 ASN A 319      26.930 -26.510 -26.426  1.00  0.74           N  
ATOM   4840  HN  ASN A 319      25.281 -23.636 -26.260  1.00 41.24           H  
ATOM   4841  HA  ASN A 319      27.348 -23.226 -28.319  1.00 35.55           H  
ATOM   4842  HB1 ASN A 319      25.234 -25.371 -27.910  1.00 34.70           H  
ATOM   4843  HB2 ASN A 319      26.336 -25.312 -29.283  1.00 34.70           H  
ATOM   4844 1HD2 ASN A 319      25.971 -26.534 -26.102  1.00 46.26           H  
ATOM   4845 2HD2 ASN A 319      27.650 -27.028 -25.952  1.00 46.26           H  
ATOM   4846  N   ALA A 320      25.965 -21.731 -29.767  1.00 17.85           N  
ATOM   4847  CA  ALA A 320      25.236 -20.853 -30.681  1.00 33.13           C  
ATOM   4848  C   ALA A 320      24.940 -21.505 -32.045  1.00 52.30           C  
ATOM   4849  O   ALA A 320      25.863 -21.943 -32.736  1.00 12.68           O  
ATOM   4850  CB  ALA A 320      26.060 -19.572 -30.868  1.00 25.78           C  
ATOM   4851  HN  ALA A 320      26.905 -21.460 -29.514  1.00 41.24           H  
ATOM   4852  HA  ALA A 320      24.287 -20.579 -30.218  1.00 34.79           H  
ATOM   4853  HB1 ALA A 320      25.490 -18.854 -31.460  1.00 34.04           H  
ATOM   4854  HB2 ALA A 320      26.297 -19.137 -29.897  1.00 34.04           H  
ATOM   4855  HB3 ALA A 320      26.990 -19.800 -31.390  1.00 34.04           H  
ATOM   4856  N   MET A 321      23.679 -21.431 -32.498  1.00 17.85           N  
ATOM   4857  CA  MET A 321      23.339 -21.664 -33.903  1.00 31.18           C  
ATOM   4858  C   MET A 321      23.795 -20.519 -34.822  1.00 52.30           C  
ATOM   4859  O   MET A 321      23.523 -19.340 -34.573  1.00 12.68           O  
ATOM   4860  CB  MET A 321      21.828 -21.881 -34.108  1.00 33.15           C  
ATOM   4861  CG  MET A 321      21.347 -23.285 -33.738  1.00 32.05           C  
ATOM   4862  SD  MET A 321      19.649 -23.588 -34.308  1.00 22.68           S  
ATOM   4863  CE  MET A 321      19.614 -25.399 -34.336  1.00 30.17           C  
ATOM   4864  HN  MET A 321      22.935 -21.109 -31.877  1.00 41.24           H  
ATOM   4865  HA  MET A 321      23.851 -22.572 -34.225  1.00 34.98           H  
ATOM   4866  HB1 MET A 321      21.262 -21.134 -33.552  1.00 32.81           H  
ATOM   4867  HB2 MET A 321      21.603 -21.740 -35.166  1.00 32.81           H  
ATOM   4868  HG1 MET A 321      22.002 -24.011 -34.220  1.00 33.49           H  
ATOM   4869  HG2 MET A 321      21.407 -23.424 -32.658  1.00 33.49           H  
ATOM   4870  HE1 MET A 321      18.654 -25.735 -34.729  1.00 34.31           H  
ATOM   4871  HE2 MET A 321      20.410 -25.774 -34.979  1.00 34.31           H  
ATOM   4872  HE3 MET A 321      19.746 -25.785 -33.327  1.00 34.31           H  
ATOM   4873  N   GLU A 322      24.289 -20.914 -36.001  1.00 14.43           N  
ATOM   4874  CA  GLU A 322      24.245 -20.107 -37.228  1.00 33.34           C  
ATOM   4875  C   GLU A 322      23.375 -20.755 -38.320  1.00 50.24           C  
ATOM   4876  O   GLU A 322      23.116 -20.139 -39.353  1.00 12.20           O  
ATOM   4877  CB  GLU A 322      25.666 -19.777 -37.725  1.00 33.89           C  
ATOM   4878  CG  GLU A 322      25.726 -18.485 -38.563  1.00 32.45           C  
ATOM   4879  CD  GLU A 322      25.264 -17.289 -37.727  1.00 59.38           C  
ATOM   4880  OE1 GLU A 322      24.061 -16.931 -37.758  1.00  4.14           O  
ATOM   4881  OE2 GLU A 322      26.061 -16.839 -36.874  1.00  4.14           O  
ATOM   4882  HN  GLU A 322      24.627 -21.861 -36.075  1.00 41.97           H  
ATOM   4883  HA  GLU A 322      23.736 -19.178 -36.983  1.00 35.75           H  
ATOM   4884  HB1 GLU A 322      26.324 -19.648 -36.864  1.00 31.40           H  
ATOM   4885  HB2 GLU A 322      26.048 -20.613 -38.314  1.00 31.40           H  
ATOM   4886  HG1 GLU A 322      26.756 -18.326 -38.885  1.00 30.54           H  
ATOM   4887  HG2 GLU A 322      25.113 -18.579 -39.460  1.00 30.54           H  
ATOM   4888  N   THR A 323      22.769 -21.918 -38.035  1.00 17.85           N  
ATOM   4889  CA  THR A 323      21.614 -22.450 -38.767  1.00 30.67           C  
ATOM   4890  C   THR A 323      20.380 -21.597 -38.434  1.00 52.30           C  
ATOM   4891  O   THR A 323      19.502 -22.001 -37.670  1.00 12.68           O  
ATOM   4892  CB  THR A 323      21.398 -23.944 -38.460  1.00 44.42           C  
ATOM   4893  OG1 THR A 323      21.204 -24.121 -37.076  1.00  9.00           O  
ATOM   4894  CG2 THR A 323      22.570 -24.823 -38.903  1.00 23.70           C  
ATOM   4895  HN  THR A 323      22.979 -22.373 -37.159  1.00 41.24           H  
ATOM   4896  HA  THR A 323      21.800 -22.357 -39.838  1.00 35.41           H  
ATOM   4897  HB  THR A 323      20.505 -24.274 -38.987  1.00 32.13           H  
ATOM   4898 1HG2 THR A 323      22.322 -25.869 -38.719  1.00 34.17           H  
ATOM   4899 2HG2 THR A 323      22.753 -24.685 -39.969  1.00 34.17           H  
ATOM   4900 3HG2 THR A 323      23.469 -24.566 -38.342  1.00 34.17           H  
ATOM   4901  HG1 THR A 323      20.434 -23.572 -36.854  1.00 45.94           H  
ATOM   4902  N   ASN A 324      20.413 -20.341 -38.890  1.00 17.85           N  
ATOM   4903  CA  ASN A 324      19.472 -19.280 -38.539  1.00 32.47           C  
ATOM   4904  C   ASN A 324      18.016 -19.659 -38.843  1.00 52.30           C  
ATOM   4905  O   ASN A 324      17.751 -20.305 -39.859  1.00 12.68           O  
ATOM   4906  CB  ASN A 324      19.899 -17.980 -39.253  1.00 25.05           C  
ATOM   4907  CG  ASN A 324      19.788 -17.933 -40.781  1.00 56.24           C  
ATOM   4908  OD1 ASN A 324      19.733 -16.858 -41.364  1.00 11.82           O  
ATOM   4909  ND2 ASN A 324      19.654 -19.040 -41.478  1.00  0.74           N  
ATOM   4910  HN  ASN A 324      21.262 -20.073 -39.390  1.00 41.24           H  
ATOM   4911  HA  ASN A 324      19.550 -19.119 -37.462  1.00 35.55           H  
ATOM   4912  HB1 ASN A 324      19.322 -17.152 -38.844  1.00 34.70           H  
ATOM   4913  HB2 ASN A 324      20.946 -17.803 -39.017  1.00 34.70           H  
ATOM   4914 1HD2 ASN A 324      19.395 -19.896 -41.000  1.00 46.26           H  
ATOM   4915 2HD2 ASN A 324      19.594 -18.951 -42.476  1.00 46.26           H  
ATOM   4916  N   LEU A 325      17.070 -19.216 -38.004  1.00 17.85           N  
ATOM   4917  CA  LEU A 325      15.643 -19.442 -38.242  1.00 30.23           C  
ATOM   4918  C   LEU A 325      15.044 -18.221 -38.954  1.00 52.30           C  
ATOM   4919  O   LEU A 325      15.166 -17.089 -38.475  1.00 12.68           O  
ATOM   4920  CB  LEU A 325      14.918 -19.816 -36.939  1.00 28.24           C  
ATOM   4921  CG  LEU A 325      15.625 -20.882 -36.072  1.00 44.00           C  
ATOM   4922  CD1 LEU A 325      14.723 -21.216 -34.881  1.00 17.98           C  
ATOM   4923  CD2 LEU A 325      15.956 -22.174 -36.834  1.00 17.98           C  
ATOM   4924  HN  LEU A 325      17.328 -18.639 -37.205  1.00 41.24           H
[truncated: 881,232 more chars]
