# Supplementary material for: Design and Pharmacological Characterization of α4β1 Integrin Cyclopeptide Agonists: Computational Investigation of Ligand Determinants for Agonism versus Antagonism
Source: J Med Chem. 2023 Mar 28;66(7):5021–40. doi: 10.1021/acs.jmedchem.2c02098 (PMC10108353; doi:10.1021/acs.jmedchem.2c02098)
Supplement: Supplementary file 8 — jm2c02098_si_008.pdb [file jm2c02098_si_008.pdb]

REMARK   Roberto ARTALI - Scientia Advice di Roberto ARTALI 
REMARK   PDB file Created:  2022-10-24T18:23:18Z
SSBOND   1 CYS A   58    CYS A   68                                     
SSBOND   2 CYS A   81    CYS A   85                                     
SSBOND   3 CYS A  111    CYS A  132                                     
SSBOND   4 CYS A  150    CYS A  165                                     
SSBOND   5 CYS A  453    CYS A  462                                     
SSBOND   6 CYS A  468    CYS A  524                                     
SSBOND   7 CYS B    7    CYS B   25                                     
SSBOND   8 CYS B   15    CYS B  444                                     
SSBOND   9 CYS B   18    CYS B   44                                     
SSBOND  10 CYS B   28    CYS B   55                                     
SSBOND  11 CYS B  187    CYS B  193                                     
SSBOND  12 CYS B  241    CYS B  281                                     
SSBOND  13 CYS B  381    CYS B  395                                     
SSBOND  14 CYS B  415    CYS B  442                                     
ATOM      1  N   TYR A   1       3.304 -29.328 -36.583  1.00  0.19           N1+
ATOM      2  CA  TYR A   1       2.770 -30.011 -37.798  1.00  0.06           C  
ATOM      3  C   TYR A   1       1.473 -30.761 -37.504  1.00  0.61           C  
ATOM      4  O   TYR A   1       0.813 -31.257 -38.419  1.00 -0.57           O  
ATOM      5  CB  TYR A   1       3.814 -30.970 -38.369  1.00  0.07           C  
ATOM      6  CG  TYR A   1       4.153 -32.123 -37.454  1.00 -0.02           C  
ATOM      7  CD1 TYR A   1       3.353 -33.252 -37.414  1.00 -0.20           C  
ATOM      8  CD2 TYR A   1       5.273 -32.086 -36.638  1.00 -0.20           C  
ATOM      9  CE1 TYR A   1       3.651 -34.313 -36.585  1.00 -0.22           C  
ATOM     10  CE2 TYR A   1       5.584 -33.144 -35.803  1.00 -0.22           C  
ATOM     11  CZ  TYR A   1       4.765 -34.255 -35.779  1.00  0.31           C  
ATOM     12  OH  TYR A   1       5.057 -35.326 -34.961  1.00 -0.56           O  
ATOM     13  HT1 TYR A   1       3.507 -30.016 -35.872  1.00  0.19           H  
ATOM     14  HT2 TYR A   1       2.616 -28.675 -36.235  1.00  0.19           H  
ATOM     15  HT3 TYR A   1       4.150 -28.831 -36.821  1.00  0.19           H  
ATOM     16  HA  TYR A   1       2.576 -29.336 -38.482  1.00  0.10           H  
ATOM     17  HB1 TYR A   1       3.476 -31.341 -39.200  1.00  0.01           H  
ATOM     18  HB2 TYR A   1       4.632 -30.477 -38.539  1.00  0.01           H  
ATOM     19  HD1 TYR A   1       2.598 -33.295 -37.954  1.00  0.17           H  
ATOM     20  HD2 TYR A   1       5.825 -31.337 -36.651  1.00  0.17           H  
ATOM     21  HE1 TYR A   1       3.101 -35.063 -36.571  1.00  0.17           H  
ATOM     22  HE2 TYR A   1       6.337 -33.107 -35.260  1.00  0.17           H  
ATOM     23  HH  TYR A   1       5.444 -35.067 -34.287  1.00  0.40           H  
ATOM     24  N   ASN A   2       1.107 -30.832 -36.228  1.00 -0.42           N  
ATOM     25  CA  ASN A   2      -0.091 -31.545 -35.807  1.00  0.01           C  
ATOM     26  C   ASN A   2      -1.110 -30.601 -35.179  1.00  0.60           C  
ATOM     27  O   ASN A   2      -1.840 -30.991 -34.272  1.00 -0.57           O  
ATOM     28  CB  ASN A   2       0.270 -32.644 -34.805  1.00 -0.20           C  
ATOM     29  CG  ASN A   2       0.998 -32.103 -33.594  1.00  0.71           C  
ATOM     30  OD1 ASN A   2       1.800 -31.178 -33.703  1.00 -0.59           O  
ATOM     31  ND2 ASN A   2       0.716 -32.670 -32.427  1.00 -0.92           N  
ATOM     32  HN  ASN A   2       1.542 -30.470 -35.581  1.00  0.27           H  
ATOM     33  HA  ASN A   2      -0.505 -31.967 -36.589  1.00  0.10           H  
ATOM     34  HB1 ASN A   2      -0.544 -33.073 -34.500  1.00  0.08           H  
ATOM     35  HB2 ASN A   2       0.846 -33.292 -35.239  1.00  0.08           H  
ATOM     36 1HD2 ASN A   2       1.105 -32.396 -31.710  1.00  0.42           H  
ATOM     37 2HD2 ASN A   2       0.144 -33.311 -32.387  1.00  0.42           H  
ATOM     38  N   VAL A   3      -1.150 -29.359 -35.655  1.00 -0.42           N  
ATOM     39  CA  VAL A   3      -2.126 -28.390 -35.166  1.00 -0.09           C  
ATOM     40  C   VAL A   3      -3.117 -28.045 -36.274  1.00  0.60           C  
ATOM     41  O   VAL A   3      -2.729 -27.801 -37.415  1.00 -0.57           O  
ATOM     42  CB  VAL A   3      -1.457 -27.098 -34.614  1.00  0.30           C  
ATOM     43  CG1 VAL A   3      -0.531 -26.480 -35.646  1.00 -0.32           C  
ATOM     44  CG2 VAL A   3      -2.516 -26.093 -34.152  1.00 -0.32           C  
ATOM     45  HN  VAL A   3      -0.622 -29.053 -36.262  1.00  0.27           H  
ATOM     46  HA  VAL A   3      -2.633 -28.798 -34.434  1.00  0.10           H  
ATOM     47  HB  VAL A   3      -0.913 -27.337 -33.834  1.00 -0.03           H  
ATOM     48 1HG1 VAL A   3      -0.136 -25.688 -35.276  1.00  0.08           H  
ATOM     49 2HG1 VAL A   3       0.153 -27.114 -35.871  1.00  0.08           H  
ATOM     50 3HG1 VAL A   3      -1.041 -26.256 -36.428  1.00  0.08           H  
ATOM     51 1HG2 VAL A   3      -2.077 -25.309 -33.817  1.00  0.08           H  
ATOM     52 2HG2 VAL A   3      -3.074 -25.863 -34.897  1.00  0.08           H  
ATOM     53 3HG2 VAL A   3      -3.045 -26.495 -33.458  1.00  0.08           H  
ATOM     54  N   ASP A   4      -4.398 -28.034 -35.925  1.00 -0.52           N  
ATOM     55  CA  ASP A   4      -5.466 -27.854 -36.900  1.00  0.04           C  
ATOM     56  C   ASP A   4      -5.798 -26.384 -37.126  1.00  0.54           C  
ATOM     57  O   ASP A   4      -5.547 -25.536 -36.270  1.00 -0.58           O  
ATOM     58  CB  ASP A   4      -6.720 -28.610 -36.447  1.00 -0.03           C  
ATOM     59  CG  ASP A   4      -7.840 -28.546 -37.467  1.00  0.80           C  
ATOM     60  OD1 ASP A   4      -8.651 -27.600 -37.397  1.00 -0.80           O  
ATOM     61  OD2 ASP A   4      -7.906 -29.441 -38.335  1.00 -0.80           O  
ATOM     62  HN  ASP A   4      -4.679 -28.129 -35.117  1.00  0.29           H  
ATOM     63  HA  ASP A   4      -5.180 -28.233 -37.757  1.00  0.09           H  
ATOM     64  HB1 ASP A   4      -6.495 -29.541 -36.305  1.00 -0.01           H  
ATOM     65  HB2 ASP A   4      -7.045 -28.217 -35.622  1.00 -0.01           H  
ATOM     66  N   THR A   5      -6.372 -26.097 -38.291  1.00 -0.42           N  
ATOM     67  CA  THR A   5      -6.723 -24.737 -38.678  1.00 -0.04           C  
ATOM     68  C   THR A   5      -8.189 -24.665 -39.094  1.00  0.60           C  
ATOM     69  O   THR A   5      -8.943 -23.824 -38.606  1.00 -0.57           O  
ATOM     70  CB  THR A   5      -5.862 -24.270 -39.864  1.00  0.37           C  
ATOM     71  OG1 THR A   5      -6.186 -25.046 -41.024  1.00 -0.68           O  
ATOM     72  CG2 THR A   5      -4.384 -24.429 -39.544  1.00 -0.24           C  
ATOM     73  HN  THR A   5      -6.569 -26.686 -38.884  1.00  0.27           H  
ATOM     74  HA  THR A   5      -6.579 -24.129 -37.924  1.00  0.10           H  
ATOM     75  HB  THR A   5      -6.039 -23.333 -40.042  1.00  0.00           H  
ATOM     76 1HG2 THR A   5      -4.156 -23.904 -38.774  1.00  0.06           H  
ATOM     77 2HG2 THR A   5      -4.183 -25.351 -39.365  1.00  0.06           H  
ATOM     78 3HG2 THR A   5      -3.854 -24.135 -40.290  1.00  0.06           H  
ATOM     79  HG1 THR A   5      -6.977 -24.952 -41.213  1.00  0.41           H  
ATOM     80  N   GLU A   6      -8.581 -25.558 -40.002  1.00 -0.52           N  
ATOM     81  CA  GLU A   6      -9.950 -25.617 -40.500  1.00  0.04           C  
ATOM     82  C   GLU A   6     -10.953 -25.566 -39.351  1.00  0.54           C  
ATOM     83  O   GLU A   6     -11.990 -24.910 -39.444  1.00 -0.58           O  
ATOM     84  CB  GLU A   6     -10.165 -26.906 -41.300  1.00  0.06           C  
ATOM     85  CG  GLU A   6      -9.317 -27.020 -42.558  1.00  0.01           C  
ATOM     86  CD  GLU A   6      -9.506 -28.348 -43.269  1.00  0.81           C  
ATOM     87  OE1 GLU A   6      -8.988 -28.501 -44.395  1.00 -0.82           O  
ATOM     88  OE2 GLU A   6     -10.171 -29.237 -42.700  1.00 -0.82           O  
ATOM     89  HN  GLU A   6      -8.062 -26.148 -40.350  1.00  0.29           H  
ATOM     90  HA  GLU A   6     -10.117 -24.853 -41.092  1.00  0.11           H  
ATOM     91  HB1 GLU A   6      -9.951 -27.662 -40.732  1.00 -0.02           H  
ATOM     92  HB2 GLU A   6     -11.096 -26.952 -41.568  1.00 -0.02           H  
ATOM     93  HG1 GLU A   6      -9.564 -26.311 -43.173  1.00 -0.04           H  
ATOM     94  HG2 GLU A   6      -8.381 -26.938 -42.318  1.00 -0.04           H  
ATOM     95  N   SER A   7     -10.624 -26.262 -38.269  1.00 -0.42           N  
ATOM     96  CA  SER A   7     -11.518 -26.396 -37.126  1.00 -0.03           C  
ATOM     97  C   SER A   7     -11.096 -25.459 -35.997  1.00  0.60           C  
ATOM     98  O   SER A   7     -11.110 -25.838 -34.826  1.00 -0.57           O  
ATOM     99  CB  SER A   7     -11.508 -27.844 -36.633  1.00  0.21           C  
ATOM    100  OG  SER A   7     -12.438 -28.043 -35.585  1.00 -0.65           O  
ATOM    101  HN  SER A   7      -9.876 -26.674 -38.171  1.00  0.27           H  
ATOM    102  HA  SER A   7     -12.433 -26.165 -37.396  1.00  0.08           H  
ATOM    103  HB1 SER A   7     -11.738 -28.428 -37.372  1.00  0.04           H  
ATOM    104  HB2 SER A   7     -10.620 -28.059 -36.308  1.00  0.04           H  
ATOM    105  HG  SER A   7     -12.253 -27.557 -34.952  1.00  0.43           H  
ATOM    106  N   ALA A   8     -10.729 -24.232 -36.357  1.00 -0.42           N  
ATOM    107  CA  ALA A   8     -10.223 -23.267 -35.385  1.00  0.03           C  
ATOM    108  C   ALA A   8     -11.341 -22.363 -34.881  1.00  0.60           C  
ATOM    109  O   ALA A   8     -12.431 -22.329 -35.454  1.00 -0.57           O  
ATOM    110  CB  ALA A   8      -9.107 -22.433 -36.003  1.00 -0.18           C  
ATOM    111  HN  ALA A   8     -10.761 -23.933 -37.162  1.00  0.27           H  
ATOM    112  HA  ALA A   8      -9.853 -23.749 -34.618  1.00  0.08           H  
ATOM    113  HB1 ALA A   8      -8.789 -21.805 -35.351  1.00  0.06           H  
ATOM    114  HB2 ALA A   8      -8.394 -23.017 -36.271  1.00  0.06           H  
ATOM    115  HB3 ALA A   8      -9.453 -21.965 -36.767  1.00  0.06           H  
ATOM    116  N   LEU A   9     -11.062 -21.631 -33.807  1.00 -0.42           N  
ATOM    117  CA  LEU A   9     -12.042 -20.734 -33.206  1.00 -0.05           C  
ATOM    118  C   LEU A   9     -11.513 -19.313 -33.145  1.00  0.60           C  
ATOM    119  O   LEU A   9     -10.383 -19.073 -32.724  1.00 -0.57           O  
ATOM    120  CB  LEU A   9     -12.409 -21.207 -31.799  1.00 -0.11           C  
ATOM    121  CG  LEU A   9     -13.148 -22.542 -31.732  1.00  0.35           C  
ATOM    122  CD1 LEU A   9     -13.454 -22.897 -30.288  1.00 -0.41           C  
ATOM    123  CD2 LEU A   9     -14.425 -22.496 -32.562  1.00 -0.41           C  
ATOM    124  HN  LEU A   9     -10.302 -21.638 -33.402  1.00  0.27           H  
ATOM    125  HA  LEU A   9     -12.857 -20.736 -33.750  1.00  0.09           H  
ATOM    126  HB1 LEU A   9     -11.592 -21.299 -31.285  1.00  0.05           H  
ATOM    127  HB2 LEU A   9     -12.976 -20.537 -31.388  1.00  0.05           H  
ATOM    128  HG  LEU A   9     -12.579 -23.238 -32.096  1.00 -0.04           H  
ATOM    129 1HD1 LEU A   9     -13.919 -23.737 -30.264  1.00  0.10           H  
ATOM    130 2HD1 LEU A   9     -12.630 -22.964 -29.802  1.00  0.10           H  
ATOM    131 3HD1 LEU A   9     -14.003 -22.208 -29.907  1.00  0.10           H  
ATOM    132 1HD2 LEU A   9     -14.869 -23.346 -32.502  1.00  0.10           H  
ATOM    133 2HD2 LEU A   9     -14.996 -21.803 -32.221  1.00  0.10           H  
ATOM    134 3HD2 LEU A   9     -14.196 -22.311 -33.477  1.00  0.10           H  
ATOM    135  N   LEU A  10     -12.349 -18.370 -33.560  1.00 -0.42           N  
ATOM    136  CA  LEU A  10     -11.969 -16.967 -33.593  1.00 -0.05           C  
ATOM    137  C   LEU A  10     -12.658 -16.185 -32.481  1.00  0.60           C  
ATOM    138  O   LEU A  10     -13.885 -16.102 -32.431  1.00 -0.57           O  
ATOM    139  CB  LEU A  10     -12.321 -16.364 -34.955  1.00 -0.11           C  
ATOM    140  CG  LEU A  10     -12.111 -14.855 -35.080  1.00  0.35           C  
ATOM    141  CD1 LEU A  10     -10.672 -14.479 -34.748  1.00 -0.41           C  
ATOM    142  CD2 LEU A  10     -12.490 -14.393 -36.478  1.00 -0.41           C  
ATOM    143  HN  LEU A  10     -13.152 -18.520 -33.830  1.00  0.27           H  
ATOM    144  HA  LEU A  10     -11.000 -16.892 -33.467  1.00  0.09           H  
ATOM    145  HB1 LEU A  10     -11.772 -16.790 -35.630  1.00  0.05           H  
ATOM    146  HB2 LEU A  10     -13.255 -16.543 -35.137  1.00  0.05           H  
ATOM    147  HG  LEU A  10     -12.691 -14.403 -34.449  1.00 -0.04           H  
ATOM    148 1HD1 LEU A  10     -10.570 -13.529 -34.836  1.00  0.10           H  
ATOM    149 2HD1 LEU A  10     -10.479 -14.748 -33.848  1.00  0.10           H  
ATOM    150 3HD1 LEU A  10     -10.083 -14.931 -35.359  1.00  0.10           H  
ATOM    151 1HD2 LEU A  10     -12.354 -13.445 -36.542  1.00  0.10           H  
ATOM    152 2HD2 LEU A  10     -11.938 -14.849 -37.118  1.00  0.10           H  
ATOM    153 3HD2 LEU A  10     -13.415 -14.603 -36.635  1.00  0.10           H  
ATOM    154  N   TYR A  11     -11.858 -15.625 -31.580  1.00 -0.42           N  
ATOM    155  CA  TYR A  11     -12.375 -14.757 -30.532  1.00 -0.00           C  
ATOM    156  C   TYR A  11     -12.145 -13.298 -30.902  1.00  0.60           C  
ATOM    157  O   TYR A  11     -11.030 -12.788 -30.793  1.00 -0.57           O  
ATOM    158  CB  TYR A  11     -11.713 -15.074 -29.190  1.00 -0.01           C  
ATOM    159  CG  TYR A  11     -12.239 -16.339 -28.554  1.00 -0.00           C  
ATOM    160  CD1 TYR A  11     -13.461 -16.350 -27.899  1.00 -0.19           C  
ATOM    161  CD2 TYR A  11     -11.517 -17.522 -28.612  1.00 -0.19           C  
ATOM    162  CE1 TYR A  11     -13.951 -17.502 -27.322  1.00 -0.23           C  
ATOM    163  CE2 TYR A  11     -12.000 -18.682 -28.034  1.00 -0.23           C  
ATOM    164  CZ  TYR A  11     -13.218 -18.665 -27.389  1.00  0.32           C  
ATOM    165  OH  TYR A  11     -13.712 -19.814 -26.812  1.00 -0.56           O  
ATOM    166  HN  TYR A  11     -11.005 -15.732 -31.555  1.00  0.27           H  
ATOM    167  HA  TYR A  11     -13.340 -14.901 -30.439  1.00  0.09           H  
ATOM    168  HB1 TYR A  11     -10.759 -15.183 -29.326  1.00  0.03           H  
ATOM    169  HB2 TYR A  11     -11.879 -14.342 -28.576  1.00  0.03           H  
ATOM    170  HD1 TYR A  11     -13.962 -15.568 -27.852  1.00  0.17           H  
ATOM    171  HD2 TYR A  11     -10.695 -17.535 -29.047  1.00  0.17           H  
ATOM    172  HE1 TYR A  11     -14.774 -17.495 -26.885  1.00  0.17           H  
ATOM    173  HE2 TYR A  11     -11.506 -19.468 -28.080  1.00  0.17           H  
ATOM    174  HH  TYR A  11     -14.430 -20.014 -27.156  1.00  0.40           H  
ATOM    175  N   GLN A  12     -13.204 -12.633 -31.350  1.00 -0.42           N  
ATOM    176  CA  GLN A  12     -13.124 -11.226 -31.706  1.00 -0.00           C  
ATOM    177  C   GLN A  12     -13.421 -10.381 -30.474  1.00  0.60           C  
ATOM    178  O   GLN A  12     -14.309 -10.708 -29.688  1.00 -0.57           O  
ATOM    179  CB  GLN A  12     -14.118 -10.894 -32.822  1.00 -0.00           C  
ATOM    180  CG  GLN A  12     -14.015  -9.462 -33.330  1.00 -0.06           C  
ATOM    181  CD  GLN A  12     -12.837  -9.256 -34.266  1.00  0.69           C  
ATOM    182  OE1 GLN A  12     -12.519 -10.122 -35.082  1.00 -0.61           O  
ATOM    183  NE2 GLN A  12     -12.183  -8.107 -34.153  1.00 -0.94           N  
ATOM    184  HN  GLN A  12     -13.984 -12.980 -31.457  1.00  0.27           H  
ATOM    185  HA  GLN A  12     -12.220 -11.016 -32.020  1.00  0.09           H  
ATOM    186  HB1 GLN A  12     -13.955 -11.487 -33.572  1.00  0.02           H  
ATOM    187  HB2 GLN A  12     -15.018 -11.026 -32.487  1.00  0.02           H  
ATOM    188  HG1 GLN A  12     -14.825  -9.240 -33.815  1.00  0.04           H  
ATOM    189  HG2 GLN A  12     -13.905  -8.865 -32.573  1.00  0.04           H  
ATOM    190 1HE2 GLN A  12     -12.433  -7.525 -33.571  1.00  0.43           H  
ATOM    191 2HE2 GLN A  12     -11.509  -7.943 -34.662  1.00  0.43           H  
ATOM    192  N   GLY A  13     -12.672  -9.296 -30.307  1.00 -0.42           N  
ATOM    193  CA  GLY A  13     -12.850  -8.419 -29.165  1.00 -0.03           C  
ATOM    194  C   GLY A  13     -13.270  -7.020 -29.576  1.00  0.60           C  
ATOM    195  O   GLY A  13     -13.614  -6.784 -30.733  1.00 -0.57           O  
ATOM    196  HN  GLY A  13     -12.051  -9.048 -30.846  1.00  0.27           H  
ATOM    197  HA1 GLY A  13     -13.531  -8.784 -28.579  1.00  0.07           H  
ATOM    198  HA2 GLY A  13     -12.018  -8.358 -28.671  1.00  0.07           H  
ATOM    199  N   PRO A  14     -13.246  -6.083 -28.617  1.00 -0.25           N  
ATOM    200  CA  PRO A  14     -13.583  -4.670 -28.832  1.00 -0.03           C  
ATOM    201  C   PRO A  14     -12.681  -4.025 -29.877  1.00  0.59           C  
ATOM    202  O   PRO A  14     -11.504  -4.364 -29.957  1.00 -0.57           O  
ATOM    203  CB  PRO A  14     -13.336  -4.041 -27.459  1.00 -0.01           C  
ATOM    204  CG  PRO A  14     -13.459  -5.173 -26.491  1.00  0.02           C  
ATOM    205  CD  PRO A  14     -12.910  -6.358 -27.212  1.00  0.02           C  
ATOM    206  HA  PRO A  14     -14.524  -4.566 -29.086  1.00  0.06           H  
ATOM    207  HB1 PRO A  14     -12.444  -3.658 -27.429  1.00  0.03           H  
ATOM    208  HB2 PRO A  14     -14.007  -3.364 -27.283  1.00  0.03           H  
ATOM    209  HG1 PRO A  14     -12.937  -4.983 -25.696  1.00  0.02           H  
ATOM    210  HG2 PRO A  14     -14.392  -5.312 -26.266  1.00  0.02           H  
ATOM    211  HD1 PRO A  14     -11.948  -6.407 -27.096  1.00  0.04           H  
ATOM    212  HD2 PRO A  14     -13.346  -7.169 -26.910  1.00  0.04           H  
ATOM    213  N   HIS A  15     -13.230  -3.103 -30.659  1.00 -0.42           N  
ATOM    214  CA  HIS A  15     -12.474  -2.459 -31.723  1.00 -0.06           C  
ATOM    215  C   HIS A  15     -11.626  -1.311 -31.190  1.00  0.60           C  
ATOM    216  O   HIS A  15     -12.061  -0.555 -30.321  1.00 -0.57           O  
ATOM    217  CB  HIS A  15     -13.426  -1.952 -32.804  1.00 -0.01           C  
ATOM    218  CG  HIS A  15     -14.241  -3.036 -33.439  1.00  0.19           C  
ATOM    219  ND1 HIS A  15     -13.701  -3.956 -34.311  1.00 -0.54           N  
ATOM    220  CD2 HIS A  15     -15.551  -3.354 -33.319  1.00 -0.22           C  
ATOM    221  CE1 HIS A  15     -14.646  -4.793 -34.704  1.00  0.16           C  
ATOM    222  NE2 HIS A  15     -15.777  -4.448 -34.118  1.00 -0.28           N  
ATOM    223  HN  HIS A  15     -14.043  -2.832 -30.593  1.00  0.27           H  
ATOM    224  HA  HIS A  15     -11.872  -3.117 -32.131  1.00  0.14           H  
ATOM    225  HB1 HIS A  15     -14.038  -1.313 -32.408  1.00  0.04           H  
ATOM    226  HB2 HIS A  15     -12.908  -1.523 -33.503  1.00  0.04           H  
ATOM    227  HD2 HIS A  15     -16.181  -2.912 -32.796  1.00  0.19           H  
ATOM    228  HE2 HIS A  15     -16.666  -4.913 -34.237  1.00  0.33           H  
ATOM    229  HE1 HIS A  15     -14.534  -5.501 -35.295  1.00  0.14           H  
ATOM    230  N   ASN A  16     -10.407  -1.195 -31.708  1.00 -0.42           N  
ATOM    231  CA  ASN A  16      -9.543  -0.066 -31.389  1.00  0.01           C  
ATOM    232  C   ASN A  16      -8.998  -0.137 -29.965  1.00  0.60           C  
ATOM    233  O   ASN A  16      -8.832   0.890 -29.307  1.00 -0.57           O  
ATOM    234  CB  ASN A  16     -10.316   1.240 -31.579  1.00 -0.20           C  
ATOM    235  CG  ASN A  16      -9.412   2.419 -31.872  1.00  0.71           C  
ATOM    236  OD1 ASN A  16      -8.190   2.315 -31.784  1.00 -0.59           O  
ATOM    237  ND2 ASN A  16     -10.012   3.554 -32.211  1.00 -0.92           N  
ATOM    238  HN  ASN A  16     -10.056  -1.761 -32.251  1.00  0.27           H  
ATOM    239  HA  ASN A  16      -8.782  -0.062 -32.006  1.00  0.10           H  
ATOM    240  HB1 ASN A  16     -10.928   1.138 -32.326  1.00  0.08           H  
ATOM    241  HB2 ASN A  16     -10.811   1.435 -30.769  1.00  0.08           H  
ATOM    242 1HD2 ASN A  16      -9.543   4.252 -32.387  1.00  0.42           H  
ATOM    243 2HD2 ASN A  16     -10.870   3.590 -32.255  1.00  0.42           H  
ATOM    244  N   THR A  17      -8.719  -1.346 -29.490  1.00 -0.42           N  
ATOM    245  CA  THR A  17      -8.196  -1.531 -28.139  1.00 -0.04           C  
ATOM    246  C   THR A  17      -6.993  -2.476 -28.106  1.00  0.60           C  
ATOM    247  O   THR A  17      -6.508  -2.830 -27.031  1.00 -0.57           O  
ATOM    248  CB  THR A  17      -9.286  -2.065 -27.194  1.00  0.37           C  
ATOM    249  OG1 THR A  17      -9.665  -3.388 -27.592  1.00 -0.68           O  
ATOM    250  CG2 THR A  17     -10.508  -1.154 -27.223  1.00 -0.24           C  
ATOM    251  HN  THR A  17      -8.822  -2.079 -29.931  1.00  0.27           H  
ATOM    252  HA  THR A  17      -7.901  -0.662 -27.795  1.00  0.10           H  
ATOM    253  HB  THR A  17      -8.943  -2.088 -26.287  1.00  0.00           H  
ATOM    254 1HG2 THR A  17     -10.263  -0.270 -26.943  1.00  0.06           H  
ATOM    255 2HG2 THR A  17     -10.865  -1.113 -28.113  1.00  0.06           H  
ATOM    256 3HG2 THR A  17     -11.184  -1.494 -26.630  1.00  0.06           H  
ATOM    257  HG1 THR A  17      -9.957  -3.379 -28.358  1.00  0.41           H  
ATOM    258  N   LEU A  18      -6.513  -2.875 -29.281  1.00 -0.42           N  
ATOM    259  CA  LEU A  18      -5.344  -3.746 -29.383  1.00 -0.05           C  
ATOM    260  C   LEU A  18      -5.581  -5.075 -28.677  1.00  0.60           C  
ATOM    261  O   LEU A  18      -4.642  -5.734 -28.231  1.00 -0.57           O  
ATOM    262  CB  LEU A  18      -4.113  -3.050 -28.805  1.00 -0.11           C  
ATOM    263  CG  LEU A  18      -3.790  -1.699 -29.443  1.00  0.35           C  
ATOM    264  CD1 LEU A  18      -2.327  -1.348 -29.201  1.00 -0.41           C  
ATOM    265  CD2 LEU A  18      -4.129  -1.686 -30.933  1.00 -0.41           C  
ATOM    266  HN  LEU A  18      -6.849  -2.655 -30.041  1.00  0.27           H  
ATOM    267  HA  LEU A  18      -5.168  -3.933 -30.329  1.00  0.09           H  
ATOM    268  HB1 LEU A  18      -4.257  -2.903 -27.858  1.00  0.05           H  
ATOM    269  HB2 LEU A  18      -3.344  -3.627 -28.932  1.00  0.05           H  
ATOM    270  HG  LEU A  18      -4.329  -1.017 -29.013  1.00 -0.04           H  
ATOM    271 1HD1 LEU A  18      -2.140  -0.497 -29.606  1.00  0.10           H  
ATOM    272 2HD1 LEU A  18      -2.169  -1.302 -28.255  1.00  0.10           H  
ATOM    273 3HD1 LEU A  18      -1.774  -2.026 -29.593  1.00  0.10           H  
ATOM    274 1HD2 LEU A  18      -3.911  -0.823 -31.296  1.00  0.10           H  
ATOM    275 2HD2 LEU A  18      -3.615  -2.366 -31.375  1.00  0.10           H  
ATOM    276 3HD2 LEU A  18      -5.065  -1.860 -31.040  1.00  0.10           H  
ATOM    277  N   PHE A  19      -6.849  -5.456 -28.581  1.00 -0.42           N  
ATOM    278  CA  PHE A  19      -7.231  -6.760 -28.062  1.00 -0.00           C  
ATOM    279  C   PHE A  19      -6.432  -7.857 -28.765  1.00  0.60           C  
ATOM    280  O   PHE A  19      -6.752  -8.238 -29.890  1.00 -0.57           O  
ATOM    281  CB  PHE A  19      -8.729  -6.973 -28.294  1.00 -0.03           C  
ATOM    282  CG  PHE A  19      -9.239  -8.303 -27.823  1.00  0.01           C  
ATOM    283  CD1 PHE A  19      -9.189  -9.411 -28.650  1.00 -0.13           C  
ATOM    284  CD2 PHE A  19      -9.785  -8.445 -26.561  1.00 -0.13           C  
ATOM    285  CE1 PHE A  19      -9.663 -10.634 -28.223  1.00 -0.17           C  
ATOM    286  CE2 PHE A  19     -10.261  -9.666 -26.129  1.00 -0.17           C  
ATOM    287  CZ  PHE A  19     -10.200 -10.761 -26.962  1.00 -0.11           C  
ATOM    288  HN  PHE A  19      -7.517  -4.967 -28.813  1.00  0.27           H  
ATOM    289  HA  PHE A  19      -7.048  -6.802 -27.100  1.00  0.10           H  
ATOM    290  HB1 PHE A  19      -9.218  -6.283 -27.818  1.00  0.03           H  
ATOM    291  HB2 PHE A  19      -8.910  -6.907 -29.245  1.00  0.03           H  
ATOM    292  HD1 PHE A  19      -8.826  -9.331 -29.503  1.00  0.13           H  
ATOM    293  HD2 PHE A  19      -9.829  -7.708 -25.994  1.00  0.13           H  
ATOM    294  HE1 PHE A  19      -9.620 -11.372 -28.787  1.00  0.14           H  
ATOM    295  HE2 PHE A  19     -10.623  -9.750 -25.276  1.00  0.14           H  
ATOM    296  HZ  PHE A  19     -10.519 -11.585 -26.672  1.00  0.13           H  
ATOM    297  N   GLY A  20      -5.383  -8.351 -28.113  1.00 -0.42           N  
ATOM    298  CA  GLY A  20      -4.586  -9.428 -28.674  1.00 -0.03           C  
ATOM    299  C   GLY A  20      -3.089  -9.246 -28.501  1.00  0.60           C  
ATOM    300  O   GLY A  20      -2.320 -10.178 -28.732  1.00 -0.57           O  
ATOM    301  HN  GLY A  20      -5.115  -8.078 -27.343  1.00  0.27           H  
ATOM    302  HA1 GLY A  20      -4.839 -10.263 -28.252  1.00  0.07           H  
ATOM    303  HA2 GLY A  20      -4.773  -9.499 -29.624  1.00  0.07           H  
ATOM    304  N   TYR A  21      -2.671  -8.051 -28.094  1.00 -0.42           N  
ATOM    305  CA  TYR A  21      -1.250  -7.764 -27.909  1.00 -0.00           C  
ATOM    306  C   TYR A  21      -0.609  -8.769 -26.952  1.00  0.60           C  
ATOM    307  O   TYR A  21       0.594  -9.030 -27.020  1.00 -0.57           O  
ATOM    308  CB  TYR A  21      -1.047  -6.343 -27.382  1.00 -0.01           C  
ATOM    309  CG  TYR A  21       0.384  -5.867 -27.479  1.00 -0.00           C  
ATOM    310  CD1 TYR A  21       0.896  -5.391 -28.679  1.00 -0.19           C  
ATOM    311  CD2 TYR A  21       1.228  -5.894 -26.375  1.00 -0.19           C  
ATOM    312  CE1 TYR A  21       2.205  -4.958 -28.777  1.00 -0.23           C  
ATOM    313  CE2 TYR A  21       2.539  -5.460 -26.467  1.00 -0.23           C  
ATOM    314  CZ  TYR A  21       3.022  -4.993 -27.671  1.00  0.32           C  
ATOM    315  OH  TYR A  21       4.325  -4.558 -27.771  1.00 -0.56           O  
ATOM    316  HN  TYR A  21      -3.189  -7.387 -27.918  1.00  0.27           H  
ATOM    317  HA  TYR A  21      -0.795  -7.836 -28.774  1.00  0.09           H  
ATOM    318  HB1 TYR A  21      -1.599  -5.735 -27.897  1.00  0.03           H  
ATOM    319  HB2 TYR A  21      -1.308  -6.315 -26.448  1.00  0.03           H  
ATOM    320  HD1 TYR A  21       0.349  -5.366 -29.429  1.00  0.17           H  
ATOM    321  HD2 TYR A  21       0.906  -6.208 -25.562  1.00  0.17           H  
ATOM    322  HE1 TYR A  21       2.532  -4.641 -29.589  1.00  0.17           H  
ATOM    323  HE2 TYR A  21       3.092  -5.483 -25.719  1.00  0.17           H  
ATOM    324  HH  TYR A  21       4.343  -3.771 -28.002  1.00  0.40           H  
ATOM    325  N   SER A  22      -1.423  -9.325 -26.062  1.00 -0.42           N  
ATOM    326  CA  SER A  22      -0.966 -10.350 -25.134  1.00 -0.03           C  
ATOM    327  C   SER A  22      -2.004 -11.461 -25.071  1.00  0.60           C  
ATOM    328  O   SER A  22      -3.205 -11.201 -25.146  1.00 -0.57           O  
ATOM    329  CB  SER A  22      -0.751  -9.759 -23.742  1.00  0.21           C  
ATOM    330  OG  SER A  22      -1.990  -9.428 -23.141  1.00 -0.65           O  
ATOM    331  HN  SER A  22      -2.256  -9.126 -25.976  1.00  0.27           H  
ATOM    332  HA  SER A  22      -0.119 -10.728 -25.448  1.00  0.08           H  
ATOM    333  HB1 SER A  22      -0.297 -10.413 -23.188  1.00  0.04           H  
ATOM    334  HB2 SER A  22      -0.213  -8.957 -23.817  1.00  0.04           H  
ATOM    335  HG  SER A  22      -2.013  -8.625 -22.973  1.00  0.43           H  
ATOM    336  N   VAL A  23      -1.539 -12.698 -24.932  1.00 -0.42           N  
ATOM    337  CA  VAL A  23      -2.433 -13.848 -24.925  1.00 -0.09           C  
ATOM    338  C   VAL A  23      -1.887 -14.959 -24.041  1.00  0.60           C  
ATOM    339  O   VAL A  23      -0.685 -15.227 -24.038  1.00 -0.57           O  
ATOM    340  CB  VAL A  23      -2.646 -14.404 -26.348  1.00  0.30           C  
ATOM    341  CG1 VAL A  23      -3.197 -15.828 -26.295  1.00 -0.32           C  
ATOM    342  CG2 VAL A  23      -3.565 -13.485 -27.142  1.00 -0.32           C  
ATOM    343  HN  VAL A  23      -0.709 -12.897 -24.841  1.00  0.27           H  
ATOM    344  HA  VAL A  23      -3.305 -13.576 -24.569  1.00  0.10           H  
ATOM    345  HB  VAL A  23      -1.782 -14.435 -26.809  1.00 -0.03           H  
ATOM    346 1HG1 VAL A  23      -3.320 -16.148 -27.191  1.00  0.08           H  
ATOM    347 2HG1 VAL A  23      -2.571 -16.386 -25.829  1.00  0.08           H  
ATOM    348 3HG1 VAL A  23      -4.038 -15.819 -25.831  1.00  0.08           H  
ATOM    349 1HG2 VAL A  23      -3.685 -13.848 -28.023  1.00  0.08           H  
ATOM    350 2HG2 VAL A  23      -4.413 -13.428 -26.694  1.00  0.08           H  
ATOM    351 3HG2 VAL A  23      -3.164 -12.615 -27.198  1.00  0.08           H  
ATOM    352  N   VAL A  24      -2.780 -15.609 -23.303  1.00 -0.42           N  
ATOM    353  CA  VAL A  24      -2.395 -16.718 -22.440  1.00 -0.09           C  
ATOM    354  C   VAL A  24      -3.559 -17.678 -22.222  1.00  0.60           C  
ATOM    355  O   VAL A  24      -4.703 -17.256 -22.060  1.00 -0.57           O  
ATOM    356  CB  VAL A  24      -1.886 -16.219 -21.067  1.00  0.30           C  
ATOM    357  CG1 VAL A  24      -1.808 -17.369 -20.070  1.00 -0.32           C  
ATOM    358  CG2 VAL A  24      -0.531 -15.539 -21.213  1.00 -0.32           C  
ATOM    359  HN  VAL A  24      -3.620 -15.426 -23.283  1.00  0.27           H  
ATOM    360  HA  VAL A  24      -1.668 -17.216 -22.868  1.00  0.10           H  
ATOM    361  HB  VAL A  24      -2.517 -15.557 -20.716  1.00 -0.03           H  
ATOM    362 1HG1 VAL A  24      -1.489 -17.031 -19.229  1.00  0.08           H  
ATOM    363 2HG1 VAL A  24      -2.683 -17.747 -19.960  1.00  0.08           H  
ATOM    364 3HG1 VAL A  24      -1.203 -18.034 -20.405  1.00  0.08           H  
ATOM    365 1HG2 VAL A  24      -0.236 -15.239 -20.349  1.00  0.08           H  
ATOM    366 2HG2 VAL A  24       0.098 -16.170 -21.571  1.00  0.08           H  
ATOM    367 3HG2 VAL A  24      -0.618 -14.790 -21.807  1.00  0.08           H  
ATOM    368  N   LEU A  25      -3.257 -18.971 -22.223  1.00 -0.42           N  
ATOM    369  CA  LEU A  25      -4.250 -19.991 -21.920  1.00 -0.05           C  
ATOM    370  C   LEU A  25      -4.284 -20.249 -20.424  1.00  0.60           C  
ATOM    371  O   LEU A  25      -3.256 -20.186 -19.751  1.00 -0.57           O  
ATOM    372  CB  LEU A  25      -3.929 -21.290 -22.657  1.00 -0.11           C  
ATOM    373  CG  LEU A  25      -4.130 -21.272 -24.170  1.00  0.35           C  
ATOM    374  CD1 LEU A  25      -3.645 -22.583 -24.758  1.00 -0.41           C  
ATOM    375  CD2 LEU A  25      -5.591 -21.020 -24.519  1.00 -0.41           C  
ATOM    376  HN  LEU A  25      -2.475 -19.285 -22.398  1.00  0.27           H  
ATOM    377  HA  LEU A  25      -5.135 -19.682 -22.205  1.00  0.09           H  
ATOM    378  HB1 LEU A  25      -2.999 -21.511 -22.492  1.00  0.05           H  
ATOM    379  HB2 LEU A  25      -4.496 -21.991 -22.298  1.00  0.05           H  
ATOM    380  HG  LEU A  25      -3.599 -20.556 -24.553  1.00 -0.04           H  
ATOM    381 1HD1 LEU A  25      -3.773 -22.567 -25.709  1.00  0.10           H  
ATOM    382 2HD1 LEU A  25      -2.712 -22.691 -24.556  1.00  0.10           H  
ATOM    383 3HD1 LEU A  25      -4.149 -23.304 -24.372  1.00  0.10           H  
ATOM    384 1HD2 LEU A  25      -5.688 -21.014 -25.474  1.00  0.10           H  
ATOM    385 2HD2 LEU A  25      -6.128 -21.720 -24.140  1.00  0.10           H  
ATOM    386 3HD2 LEU A  25      -5.857 -20.171 -24.158  1.00  0.10           H  
ATOM    387  N   HIS A  26      -5.468 -20.543 -19.906  1.00 -0.42           N  
ATOM    388  CA  HIS A  26      -5.633 -20.773 -18.479  1.00 -0.06           C  
ATOM    389  C   HIS A  26      -6.586 -21.932 -18.221  1.00  0.60           C  
ATOM    390  O   HIS A  26      -7.500 -22.185 -19.005  1.00 -0.57           O  
ATOM    391  CB  HIS A  26      -6.150 -19.508 -17.793  1.00 -0.01           C  
ATOM    392  CG  HIS A  26      -6.323 -19.652 -16.317  1.00  0.19           C  
ATOM    393  ND1 HIS A  26      -5.323 -20.137 -15.495  1.00 -0.54           N  
ATOM    394  CD2 HIS A  26      -7.371 -19.384 -15.506  1.00 -0.22           C  
ATOM    395  CE1 HIS A  26      -5.752 -20.156 -14.249  1.00  0.16           C  
ATOM    396  NE2 HIS A  26      -6.993 -19.704 -14.225  1.00 -0.28           N  
ATOM    397  HN  HIS A  26      -6.195 -20.616 -20.361  1.00  0.27           H  
ATOM    398  HA  HIS A  26      -4.764 -21.001 -18.088  1.00  0.14           H  
ATOM    399  HB1 HIS A  26      -5.517 -18.788 -17.948  1.00  0.04           H  
ATOM    400  HB2 HIS A  26      -7.011 -19.277 -18.171  1.00  0.04           H  
ATOM    401  HD2 HIS A  26      -8.197 -19.043 -15.766  1.00  0.19           H  
ATOM    402  HE2 HIS A  26      -7.568 -19.610 -13.401  1.00  0.33           H  
ATOM    403  HE1 HIS A  26      -5.264 -20.441 -13.510  1.00  0.14           H  
ATOM    404  N   SER A  27      -6.363 -22.631 -17.115  1.00 -0.42           N  
ATOM    405  CA  SER A  27      -7.207 -23.751 -16.729  1.00 -0.03           C  
ATOM    406  C   SER A  27      -7.331 -23.803 -15.214  1.00  0.60           C  
ATOM    407  O   SER A  27      -6.328 -23.874 -14.504  1.00 -0.57           O  
ATOM    408  CB  SER A  27      -6.626 -25.068 -17.250  1.00  0.21           C  
ATOM    409  OG  SER A  27      -5.354 -25.332 -16.680  1.00 -0.65           O  
ATOM    410  HN  SER A  27      -5.720 -22.474 -16.565  1.00  0.27           H  
ATOM    411  HA  SER A  27      -8.102 -23.634 -17.111  1.00  0.08           H  
ATOM    412  HB1 SER A  27      -7.230 -25.791 -17.020  1.00  0.04           H  
ATOM    413  HB2 SER A  27      -6.532 -25.010 -18.214  1.00  0.04           H  
ATOM    414  HG  SER A  27      -5.147 -24.729 -16.165  1.00  0.43           H  
ATOM    415  N   HIS A  28      -8.564 -23.761 -14.720  1.00 -0.42           N  
ATOM    416  CA  HIS A  28      -8.811 -23.849 -13.287  1.00 -0.06           C  
ATOM    417  C   HIS A  28      -9.665 -25.071 -12.976  1.00  0.60           C  
ATOM    418  O   HIS A  28     -10.885 -24.976 -12.855  1.00 -0.57           O  
ATOM    419  CB  HIS A  28      -9.498 -22.579 -12.777  1.00 -0.01           C  
ATOM    420  CG  HIS A  28      -9.580 -22.499 -11.287  1.00  0.19           C  
ATOM    421  ND1 HIS A  28      -8.593 -22.989 -10.458  1.00 -0.54           N  
ATOM    422  CD2 HIS A  28     -10.532 -21.984 -10.471  1.00 -0.22           C  
ATOM    423  CE1 HIS A  28      -8.931 -22.784  -9.203  1.00  0.16           C  
ATOM    424  NE2 HIS A  28     -10.105 -22.174  -9.179  1.00 -0.28           N  
ATOM    425  HN  HIS A  28      -9.276 -23.681 -15.196  1.00  0.27           H  
ATOM    426  HA  HIS A  28      -7.956 -23.944 -12.818  1.00  0.14           H  
ATOM    427  HB1 HIS A  28      -9.001 -21.808 -13.090  1.00  0.04           H  
ATOM    428  HB2 HIS A  28     -10.402 -22.551 -13.127  1.00  0.04           H  
ATOM    429  HD2 HIS A  28     -11.326 -21.580 -10.735  1.00  0.19           H  
ATOM    430  HE2 HIS A  28     -10.606 -21.895  -8.348  1.00  0.33           H  
ATOM    431  HE1 HIS A  28      -8.429 -23.025  -8.458  1.00  0.14           H  
ATOM    432  N   GLY A  29      -9.016 -26.224 -12.851  1.00 -0.42           N  
ATOM    433  CA  GLY A  29      -9.713 -27.462 -12.565  1.00 -0.03           C  
ATOM    434  C   GLY A  29     -10.459 -27.986 -13.775  1.00  0.60           C  
ATOM    435  O   GLY A  29      -9.872 -28.622 -14.651  1.00 -0.57           O  
ATOM    436  HN  GLY A  29      -8.163 -26.311 -12.930  1.00  0.27           H  
ATOM    437  HA1 GLY A  29      -9.075 -28.134 -12.280  1.00  0.07           H  
ATOM    438  HA2 GLY A  29     -10.350 -27.316 -11.848  1.00  0.07           H  
ATOM    439  N   ALA A  30     -11.758 -27.708 -13.827  1.00 -0.42           N  
ATOM    440  CA  ALA A  30     -12.613 -28.192 -14.906  1.00  0.03           C  
ATOM    441  C   ALA A  30     -12.965 -27.073 -15.880  1.00  0.60           C  
ATOM    442  O   ALA A  30     -13.831 -27.238 -16.740  1.00 -0.57           O  
ATOM    443  CB  ALA A  30     -13.885 -28.801 -14.326  1.00 -0.18           C  
ATOM    444  HN  ALA A  30     -12.172 -27.234 -13.240  1.00  0.27           H  
ATOM    445  HA  ALA A  30     -12.139 -28.891 -15.402  1.00  0.08           H  
ATOM    446  HB1 ALA A  30     -14.437 -29.114 -15.048  1.00  0.06           H  
ATOM    447  HB2 ALA A  30     -13.649 -29.533 -13.754  1.00  0.06           H  
ATOM    448  HB3 ALA A  30     -14.352 -28.129 -13.825  1.00  0.06           H  
ATOM    449  N   ASN A  31     -12.289 -25.935 -15.747  1.00 -0.42           N  
ATOM    450  CA  ASN A  31     -12.580 -24.768 -16.573  1.00  0.01           C  
ATOM    451  C   ASN A  31     -11.394 -24.390 -17.452  1.00  0.60           C  
ATOM    452  O   ASN A  31     -10.242 -24.525 -17.043  1.00 -0.57           O  
ATOM    453  CB  ASN A  31     -12.975 -23.581 -15.690  1.00 -0.20           C  
ATOM    454  CG  ASN A  31     -14.268 -23.821 -14.936  1.00  0.71           C  
ATOM    455  OD1 ASN A  31     -15.184 -24.466 -15.445  1.00 -0.59           O  
ATOM    456  ND2 ASN A  31     -14.350 -23.306 -13.715  1.00 -0.92           N  
ATOM    457  HN  ASN A  31     -11.654 -25.812 -15.181  1.00  0.27           H  
ATOM    458  HA  ASN A  31     -13.337 -24.973 -17.159  1.00  0.10           H  
ATOM    459  HB1 ASN A  31     -12.272 -23.423 -15.039  1.00  0.08           H  
ATOM    460  HB2 ASN A  31     -13.095 -22.796 -16.248  1.00  0.08           H  
ATOM    461 1HD2 ASN A  31     -13.690 -22.862 -13.391  1.00  0.42           H  
ATOM    462 2HD2 ASN A  31     -15.064 -23.416 -13.248  1.00  0.42           H  
ATOM    463  N   ARG A  32     -11.686 -23.919 -18.660  1.00 -0.35           N  
ATOM    464  CA  ARG A  32     -10.652 -23.522 -19.606  1.00 -0.26           C  
ATOM    465  C   ARG A  32     -10.942 -22.117 -20.116  1.00  0.73           C  
ATOM    466  O   ARG A  32     -12.049 -21.827 -20.568  1.00 -0.59           O  
ATOM    467  CB  ARG A  32     -10.588 -24.512 -20.771  1.00 -0.00           C  
ATOM    468  CG  ARG A  32     -10.275 -25.938 -20.341  1.00  0.04           C  
ATOM    469  CD  ARG A  32      -8.886 -26.048 -19.728  1.00  0.05           C  
ATOM    470  NE  ARG A  32      -8.549 -27.428 -19.382  1.00 -0.53           N  
ATOM    471  CZ  ARG A  32      -8.919 -28.037 -18.260  1.00  0.81           C  
ATOM    472  NH1 ARG A  32      -9.648 -27.401 -17.353  1.00 -0.86           N  
ATOM    473  NH2 ARG A  32      -8.558 -29.293 -18.042  1.00 -0.86           N  
ATOM    474  HN  ARG A  32     -12.487 -23.820 -18.956  1.00  0.28           H  
ATOM    475  HA  ARG A  32      -9.782 -23.515 -19.156  1.00  0.16           H  
ATOM    476  HB1 ARG A  32     -11.445 -24.518 -21.223  1.00  0.03           H  
ATOM    477  HB2 ARG A  32      -9.893 -24.227 -21.385  1.00  0.03           H  
ATOM    478  HG1 ARG A  32     -10.923 -26.220 -19.677  1.00  0.03           H  
ATOM    479  HG2 ARG A  32     -10.313 -26.520 -21.115  1.00  0.03           H  
ATOM    480  HD1 ARG A  32      -8.229 -25.729 -20.368  1.00  0.07           H  
ATOM    481  HD2 ARG A  32      -8.850 -25.516 -18.919  1.00  0.07           H  
ATOM    482  HE  ARG A  32      -8.080 -27.878 -19.944  1.00  0.35           H  
ATOM    483 1HH1 ARG A  32      -9.882 -27.803 -16.630  1.00  0.45           H  
ATOM    484 2HH1 ARG A  32      -9.885 -26.585 -17.486  1.00  0.45           H  
ATOM    485 1HH2 ARG A  32      -8.796 -29.690 -17.318  1.00  0.45           H  
ATOM    486 2HH2 ARG A  32      -8.086 -29.713 -18.627  1.00  0.45           H  
ATOM    487  N   TRP A  33      -9.943 -21.247 -20.036  1.00 -0.42           N  
ATOM    488  CA  TRP A  33     -10.112 -19.854 -20.420  1.00 -0.03           C  
ATOM    489  C   TRP A  33      -9.056 -19.434 -21.425  1.00  0.60           C  
ATOM    490  O   TRP A  33      -7.980 -20.025 -21.500  1.00 -0.57           O  
ATOM    491  CB  TRP A  33     -10.008 -18.940 -19.197  1.00 -0.00           C  
ATOM    492  CG  TRP A  33     -11.002 -19.231 -18.115  1.00 -0.14           C  
ATOM    493  CD1 TRP A  33     -10.820 -20.036 -17.029  1.00 -0.16           C  
ATOM    494  CD2 TRP A  33     -12.330 -18.712 -18.009  1.00  0.12           C  
ATOM    495  NE1 TRP A  33     -11.954 -20.054 -16.254  1.00 -0.34           N  
ATOM    496  CE2 TRP A  33     -12.899 -19.246 -16.836  1.00  0.14           C  
ATOM    497  CE3 TRP A  33     -13.100 -17.846 -18.794  1.00 -0.24           C  
ATOM    498  CZ2 TRP A  33     -14.195 -18.947 -16.427  1.00 -0.26           C  
ATOM    499  CZ3 TRP A  33     -14.387 -17.548 -18.387  1.00 -0.20           C  
ATOM    500  CH2 TRP A  33     -14.921 -18.098 -17.216  1.00 -0.11           C  
ATOM    501  HN  TRP A  33      -9.151 -21.441 -19.760  1.00  0.27           H  
ATOM    502  HA  TRP A  33     -10.996 -19.732 -20.826  1.00  0.11           H  
ATOM    503  HB1 TRP A  33      -9.122 -19.034 -18.815  1.00  0.03           H  
ATOM    504  HB2 TRP A  33     -10.144 -18.023 -19.483  1.00  0.03           H  
ATOM    505  HD1 TRP A  33     -10.039 -20.507 -16.840  1.00  0.21           H  
ATOM    506  HE1 TRP A  33     -12.055 -20.498 -15.526  1.00  0.34           H  
ATOM    507  HE3 TRP A  33     -12.752 -17.477 -19.574  1.00  0.17           H  
ATOM    508  HZ2 TRP A  33     -14.553 -19.310 -15.650  1.00  0.16           H  
ATOM    509  HZ3 TRP A  33     -14.908 -16.975 -18.900  1.00  0.14           H  
ATOM    510  HH2 TRP A  33     -15.791 -17.880 -16.967  1.00  0.14           H  
ATOM    511  N   LEU A  34      -9.380 -18.405 -22.198  1.00 -0.42           N  
ATOM    512  CA  LEU A  34      -8.402 -17.737 -23.039  1.00 -0.05           C  
ATOM    513  C   LEU A  34      -8.312 -16.273 -22.627  1.00  0.60           C  
ATOM    514  O   LEU A  34      -9.201 -15.479 -22.936  1.00 -0.57           O  
ATOM    515  CB  LEU A  34      -8.791 -17.842 -24.510  1.00 -0.11           C  
ATOM    516  CG  LEU A  34      -7.928 -16.981 -25.435  1.00  0.35           C  
ATOM    517  CD1 LEU A  34      -6.450 -17.290 -25.228  1.00 -0.41           C  
ATOM    518  CD2 LEU A  34      -8.332 -17.186 -26.887  1.00 -0.41           C  
ATOM    519  HN  LEU A  34     -10.171 -18.071 -22.252  1.00  0.27           H  
ATOM    520  HA  LEU A  34      -7.523 -18.153 -22.917  1.00  0.09           H  
ATOM    521  HB1 LEU A  34      -8.701 -18.765 -24.794  1.00  0.05           H  
ATOM    522  HB2 LEU A  34      -9.713 -17.554 -24.612  1.00  0.05           H  
ATOM    523  HG  LEU A  34      -8.069 -16.048 -25.215  1.00 -0.04           H  
ATOM    524 1HD1 LEU A  34      -5.930 -16.740 -25.818  1.00  0.10           H  
ATOM    525 2HD1 LEU A  34      -6.216 -17.106 -24.316  1.00  0.10           H  
ATOM    526 3HD1 LEU A  34      -6.294 -18.218 -25.425  1.00  0.10           H  
ATOM    527 1HD2 LEU A  34      -7.776 -16.636 -27.444  1.00  0.10           H  
ATOM    528 2HD2 LEU A  34      -8.214 -18.111 -27.115  1.00  0.10           H  
ATOM    529 3HD2 LEU A  34      -9.253 -16.936 -26.992  1.00  0.10           H  
ATOM    530  N   LEU A  35      -7.245 -15.922 -21.918  1.00 -0.42           N  
ATOM    531  CA  LEU A  35      -7.059 -14.555 -21.450  1.00 -0.05           C  
ATOM    532  C   LEU A  35      -6.418 -13.704 -22.537  1.00  0.60           C  
ATOM    533  O   LEU A  35      -5.570 -14.178 -23.290  1.00 -0.57           O  
ATOM    534  CB  LEU A  35      -6.202 -14.540 -20.190  1.00 -0.11           C  
ATOM    535  CG  LEU A  35      -6.691 -15.498 -19.106  1.00  0.35           C  
ATOM    536  CD1 LEU A  35      -5.962 -15.225 -17.809  1.00 -0.41           C  
ATOM    537  CD2 LEU A  35      -8.200 -15.397 -18.922  1.00 -0.41           C  
ATOM    538  HN  LEU A  35      -6.612 -16.459 -21.696  1.00  0.27           H  
ATOM    539  HA  LEU A  35      -7.933 -14.166 -21.233  1.00  0.09           H  
ATOM    540  HB1 LEU A  35      -5.296 -14.794 -20.425  1.00  0.05           H  
ATOM    541  HB2 LEU A  35      -6.206 -13.643 -19.819  1.00  0.05           H  
ATOM    542  HG  LEU A  35      -6.485 -16.407 -19.375  1.00 -0.04           H  
ATOM    543 1HD1 LEU A  35      -6.279 -15.833 -17.138  1.00  0.10           H  
ATOM    544 2HD1 LEU A  35      -5.021 -15.351 -17.947  1.00  0.10           H  
ATOM    545 3HD1 LEU A  35      -6.135 -14.319 -17.538  1.00  0.10           H  
ATOM    546 1HD2 LEU A  35      -8.473 -16.010 -18.235  1.00  0.10           H  
ATOM    547 2HD2 LEU A  35      -8.424 -14.499 -18.666  1.00  0.10           H  
ATOM    548 3HD2 LEU A  35      -8.632 -15.618 -19.749  1.00  0.10           H  
ATOM    549  N   VAL A  36      -6.826 -12.442 -22.611  1.00 -0.42           N  
ATOM    550  CA  VAL A  36      -6.356 -11.561 -23.668  1.00 -0.09           C  
ATOM    551  C   VAL A  36      -6.187 -10.131 -23.161  1.00  0.60           C  
ATOM    552  O   VAL A  36      -7.035  -9.620 -22.433  1.00 -0.57           O  
ATOM    553  CB  VAL A  36      -7.339 -11.563 -24.856  1.00  0.30           C  
ATOM    554  CG1 VAL A  36      -6.775 -10.751 -26.008  1.00 -0.32           C  
ATOM    555  CG2 VAL A  36      -7.645 -12.998 -25.290  1.00 -0.32           C  
ATOM    556  HN  VAL A  36      -7.373 -12.074 -22.062  1.00  0.27           H  
ATOM    557  HA  VAL A  36      -5.486 -11.876 -23.991  1.00  0.10           H  
ATOM    558  HB  VAL A  36      -8.180 -11.147 -24.574  1.00 -0.03           H  
ATOM    559 1HG1 VAL A  36      -7.401 -10.765 -26.737  1.00  0.08           H  
ATOM    560 2HG1 VAL A  36      -6.634  -9.847 -25.714  1.00  0.08           H  
ATOM    561 3HG1 VAL A  36      -5.941 -11.138 -26.285  1.00  0.08           H  
ATOM    562 1HG2 VAL A  36      -8.256 -12.976 -26.029  1.00  0.08           H  
ATOM    563 2HG2 VAL A  36      -6.826 -13.425 -25.555  1.00  0.08           H  
ATOM    564 3HG2 VAL A  36      -8.038 -13.470 -24.553  1.00  0.08           H  
ATOM    565  N   GLY A  37      -5.090  -9.490 -23.548  1.00 -0.42           N  
ATOM    566  CA  GLY A  37      -4.817  -8.129 -23.125  1.00 -0.03           C  
ATOM    567  C   GLY A  37      -5.246  -7.118 -24.169  1.00  0.60           C  
ATOM    568  O   GLY A  37      -5.276  -7.416 -25.361  1.00 -0.57           O  
ATOM    569  HN  GLY A  37      -4.486  -9.826 -24.060  1.00  0.27           H  
ATOM    570  HA1 GLY A  37      -5.292  -7.943 -22.300  1.00  0.07           H  
ATOM    571  HA2 GLY A  37      -3.866  -8.023 -22.964  1.00  0.07           H  
ATOM    572  N   ALA A  38      -5.578  -5.916 -23.711  1.00 -0.42           N  
ATOM    573  CA  ALA A  38      -5.991  -4.826 -24.583  1.00  0.03           C  
ATOM    574  C   ALA A  38      -5.448  -3.525 -23.999  1.00  0.60           C  
ATOM    575  O   ALA A  38      -6.187  -2.763 -23.377  1.00 -0.57           O  
ATOM    576  CB  ALA A  38      -7.515  -4.780 -24.700  1.00 -0.18           C  
ATOM    577  HN  ALA A  38      -5.572  -5.703 -22.877  1.00  0.27           H  
ATOM    578  HA  ALA A  38      -5.609  -4.954 -25.477  1.00  0.08           H  
ATOM    579  HB1 ALA A  38      -7.762  -4.056 -25.280  1.00  0.06           H  
ATOM    580  HB2 ALA A  38      -7.826  -5.613 -25.064  1.00  0.06           H  
ATOM    581  HB3 ALA A  38      -7.891  -4.644 -23.826  1.00  0.06           H  
ATOM    582  N   PRO A  39      -4.142  -3.277 -24.196  1.00 -0.25           N  
ATOM    583  CA  PRO A  39      -3.358  -2.190 -23.589  1.00 -0.03           C  
ATOM    584  C   PRO A  39      -3.870  -0.771 -23.849  1.00  0.59           C  
ATOM    585  O   PRO A  39      -3.195   0.182 -23.461  1.00 -0.57           O  
ATOM    586  CB  PRO A  39      -1.973  -2.361 -24.229  1.00 -0.01           C  
ATOM    587  CG  PRO A  39      -1.919  -3.788 -24.661  1.00  0.02           C  
ATOM    588  CD  PRO A  39      -3.315  -4.129 -25.066  1.00  0.02           C  
ATOM    589  HA  PRO A  39      -3.281  -2.330 -22.622  1.00  0.06           H  
ATOM    590  HB1 PRO A  39      -1.889  -1.768 -24.992  1.00  0.03           H  
ATOM    591  HB2 PRO A  39      -1.283  -2.176 -23.572  1.00  0.03           H  
ATOM    592  HG1 PRO A  39      -1.314  -3.878 -25.414  1.00  0.02           H  
ATOM    593  HG2 PRO A  39      -1.633  -4.343 -23.921  1.00  0.02           H  
ATOM    594  HD1 PRO A  39      -3.461  -3.902 -25.999  1.00  0.04           H  
ATOM    595  HD2 PRO A  39      -3.497  -5.065 -24.896  1.00  0.04           H  
ATOM    596  N   THR A  40      -5.021  -0.626 -24.495  1.00 -0.42           N  
ATOM    597  CA  THR A  40      -5.592   0.695 -24.740  1.00 -0.04           C  
ATOM    598  C   THR A  40      -7.107   0.695 -24.546  1.00  0.60           C  
ATOM    599  O   THR A  40      -7.787   1.665 -24.890  1.00 -0.57           O  
ATOM    600  CB  THR A  40      -5.263   1.175 -26.162  1.00  0.37           C  
ATOM    601  OG1 THR A  40      -5.763   0.224 -27.111  1.00 -0.68           O  
ATOM    602  CG2 THR A  40      -3.756   1.327 -26.340  1.00 -0.24           C  
ATOM    603  HN  THR A  40      -5.492  -1.276 -24.802  1.00  0.27           H  
ATOM    604  HA  THR A  40      -5.204   1.334 -24.105  1.00  0.10           H  
ATOM    605  HB  THR A  40      -5.680   2.036 -26.319  1.00  0.00           H  
ATOM    606 1HG2 THR A  40      -3.415   1.969 -25.712  1.00  0.06           H  
ATOM    607 2HG2 THR A  40      -3.322   0.484 -26.191  1.00  0.06           H  
ATOM    608 3HG2 THR A  40      -3.558   1.627 -27.230  1.00  0.06           H  
ATOM    609  HG1 THR A  40      -5.415  -0.507 -26.986  1.00  0.41           H  
ATOM    610  N   ALA A  41      -7.633  -0.389 -23.981  1.00 -0.42           N  
ATOM    611  CA  ALA A  41      -9.065  -0.506 -23.737  1.00  0.03           C  
ATOM    612  C   ALA A  41      -9.464   0.401 -22.583  1.00  0.60           C  
ATOM    613  O   ALA A  41      -8.693   0.600 -21.642  1.00 -0.57           O  
ATOM    614  CB  ALA A  41      -9.437  -1.950 -23.420  1.00 -0.18           C  
ATOM    615  HN  ALA A  41      -7.178  -1.073 -23.729  1.00  0.27           H  
ATOM    616  HA  ALA A  41      -9.557  -0.226 -24.536  1.00  0.08           H  
ATOM    617  HB1 ALA A  41     -10.382  -2.001 -23.262  1.00  0.06           H  
ATOM    618  HB2 ALA A  41      -9.197  -2.505 -24.165  1.00  0.06           H  
ATOM    619  HB3 ALA A  41      -8.959  -2.230 -22.635  1.00  0.06           H  
ATOM    620  N   ASN A  42     -10.665   0.957 -22.661  1.00 -0.42           N  
ATOM    621  CA  ASN A  42     -11.209   1.736 -21.561  1.00  0.01           C  
ATOM    622  C   ASN A  42     -11.921   0.817 -20.580  1.00  0.60           C  
ATOM    623  O   ASN A  42     -12.285  -0.307 -20.925  1.00 -0.57           O  
ATOM    624  CB  ASN A  42     -12.156   2.812 -22.088  1.00 -0.20           C  
ATOM    625  CG  ASN A  42     -11.449   3.833 -22.957  1.00  0.71           C  
ATOM    626  OD1 ASN A  42     -10.721   4.690 -22.456  1.00 -0.59           O  
ATOM    627  ND2 ASN A  42     -11.655   3.746 -24.264  1.00 -0.92           N  
ATOM    628  HN  ASN A  42     -11.187   0.898 -23.343  1.00  0.27           H  
ATOM    629  HA  ASN A  42     -10.474   2.180 -21.088  1.00  0.10           H  
ATOM    630  HB1 ASN A  42     -12.849   2.391 -22.621  1.00  0.08           H  
ATOM    631  HB2 ASN A  42     -12.554   3.280 -21.336  1.00  0.08           H  
ATOM    632 1HD2 ASN A  42     -12.170   3.133 -24.578  1.00  0.42           H  
ATOM    633 2HD2 ASN A  42     -11.274   4.303 -24.798  1.00  0.42           H  
ATOM    634  N   TRP A  43     -12.108   1.293 -19.354  1.00 -0.42           N  
ATOM    635  CA  TRP A  43     -12.692   0.473 -18.300  1.00 -0.03           C  
ATOM    636  C   TRP A  43     -14.211   0.598 -18.240  1.00  0.60           C  
ATOM    637  O   TRP A  43     -14.770   1.668 -18.475  1.00 -0.57           O  
ATOM    638  CB  TRP A  43     -12.080   0.845 -16.951  1.00 -0.00           C  
ATOM    639  CG  TRP A  43     -10.710   0.276 -16.742  1.00 -0.14           C  
ATOM    640  CD1 TRP A  43     -10.061  -0.617 -17.541  1.00 -0.16           C  
ATOM    641  CD2 TRP A  43      -9.821   0.562 -15.658  1.00  0.12           C  
ATOM    642  NE1 TRP A  43      -8.822  -0.908 -17.022  1.00 -0.34           N  
ATOM    643  CE2 TRP A  43      -8.652  -0.194 -15.866  1.00  0.14           C  
ATOM    644  CE3 TRP A  43      -9.900   1.386 -14.533  1.00 -0.24           C  
ATOM    645  CZ2 TRP A  43      -7.571  -0.152 -14.991  1.00 -0.26           C  
ATOM    646  CZ3 TRP A  43      -8.827   1.426 -13.665  1.00 -0.20           C  
ATOM    647  CH2 TRP A  43      -7.678   0.661 -13.899  1.00 -0.11           C  
ATOM    648  HN  TRP A  43     -11.905   2.091 -19.106  1.00  0.27           H  
ATOM    649  HA  TRP A  43     -12.477  -0.467 -18.477  1.00  0.11           H  
ATOM    650  HB1 TRP A  43     -12.012   1.811 -16.891  1.00  0.03           H  
ATOM    651  HB2 TRP A  43     -12.652   0.511 -16.242  1.00  0.03           H  
ATOM    652  HD1 TRP A  43     -10.408  -0.981 -18.324  1.00  0.21           H  
ATOM    653  HE1 TRP A  43      -8.248  -1.446 -17.368  1.00  0.34           H  
ATOM    654  HE3 TRP A  43     -10.660   1.896 -14.370  1.00  0.17           H  
ATOM    655  HZ2 TRP A  43      -6.805  -0.658 -15.144  1.00  0.16           H  
ATOM    656  HZ3 TRP A  43      -8.868   1.969 -12.911  1.00  0.14           H  
ATOM    657  HH2 TRP A  43      -6.971   0.709 -13.297  1.00  0.14           H  
ATOM    658  N   LEU A  44     -14.867  -0.513 -17.924  1.00 -0.42           N  
ATOM    659  CA  LEU A  44     -16.317  -0.544 -17.796  1.00 -0.05           C  
ATOM    660  C   LEU A  44     -16.742  -0.184 -16.378  1.00  0.60           C  
ATOM    661  O   LEU A  44     -17.883   0.216 -16.146  1.00 -0.57           O  
ATOM    662  CB  LEU A  44     -16.845  -1.932 -18.158  1.00 -0.11           C  
ATOM    663  CG  LEU A  44     -16.559  -2.397 -19.587  1.00  0.35           C  
ATOM    664  CD1 LEU A  44     -17.276  -3.711 -19.862  1.00 -0.41           C  
ATOM    665  CD2 LEU A  44     -16.964  -1.328 -20.597  1.00 -0.41           C  
ATOM    666  HN  LEU A  44     -14.490  -1.272 -17.778  1.00  0.27           H  
ATOM    667  HA  LEU A  44     -16.712   0.108 -18.413  1.00  0.09           H  
ATOM    668  HB1 LEU A  44     -16.442  -2.579 -17.557  1.00  0.05           H  
ATOM    669  HB2 LEU A  44     -17.807  -1.935 -18.039  1.00  0.05           H  
ATOM    670  HG  LEU A  44     -15.606  -2.552 -19.684  1.00 -0.04           H  
ATOM    671 1HD1 LEU A  44     -17.088  -3.987 -20.761  1.00  0.10           H  
ATOM    672 2HD1 LEU A  44     -16.963  -4.374 -19.242  1.00  0.10           H  
ATOM    673 3HD1 LEU A  44     -18.222  -3.579 -19.752  1.00  0.10           H  
ATOM    674 1HD2 LEU A  44     -16.775  -1.647 -21.483  1.00  0.10           H  
ATOM    675 2HD2 LEU A  44     -17.904  -1.152 -20.507  1.00  0.10           H  
ATOM    676 3HD2 LEU A  44     -16.463  -0.527 -20.423  1.00  0.10           H  
ATOM    677  N   ALA A  45     -15.815  -0.322 -15.433  1.00 -0.42           N  
ATOM    678  CA  ALA A  45     -16.098  -0.037 -14.030  1.00  0.03           C  
ATOM    679  C   ALA A  45     -15.905   1.447 -13.729  1.00  0.60           C  
ATOM    680  O   ALA A  45     -16.584   2.010 -12.870  1.00 -0.57           O  
ATOM    681  CB  ALA A  45     -15.208  -0.884 -13.131  1.00 -0.18           C  
ATOM    682  HN  ALA A  45     -15.010  -0.581 -15.581  1.00  0.27           H  
ATOM    683  HA  ALA A  45     -17.031  -0.267 -13.838  1.00  0.08           H  
ATOM    684  HB1 ALA A  45     -15.408  -0.682 -12.214  1.00  0.06           H  
ATOM    685  HB2 ALA A  45     -15.380  -1.812 -13.308  1.00  0.06           H  
ATOM    686  HB3 ALA A  45     -14.289  -0.679 -13.319  1.00  0.06           H  
ATOM    687  N   ASN A  46     -14.974   2.075 -14.441  1.00 -0.42           N  
ATOM    688  CA  ASN A  46     -14.750   3.510 -14.319  1.00  0.01           C  
ATOM    689  C   ASN A  46     -14.407   4.107 -15.679  1.00  0.60           C  
ATOM    690  O   ASN A  46     -13.260   4.045 -16.126  1.00 -0.57           O  
ATOM    691  CB  ASN A  46     -13.637   3.802 -13.309  1.00 -0.20           C  
ATOM    692  CG  ASN A  46     -13.514   5.278 -12.985  1.00  0.71           C  
ATOM    693  OD1 ASN A  46     -13.711   6.133 -13.848  1.00 -0.59           O  
ATOM    694  ND2 ASN A  46     -13.194   5.585 -11.735  1.00 -0.92           N  
ATOM    695  HN  ASN A  46     -14.454   1.687 -15.006  1.00  0.27           H  
ATOM    696  HA  ASN A  46     -15.572   3.937 -13.999  1.00  0.10           H  
ATOM    697  HB1 ASN A  46     -13.827   3.328 -12.484  1.00  0.08           H  
ATOM    698  HB2 ASN A  46     -12.790   3.504 -13.676  1.00  0.08           H  
ATOM    699 1HD2 ASN A  46     -12.887   6.521 -11.508  1.00  0.42           H  
ATOM    700 2HD2 ASN A  46     -13.248   4.989 -11.118  1.00  0.42           H  
ATOM    701  N   ALA A  47     -15.408   4.691 -16.329  1.00 -0.42           N  
ATOM    702  CA  ALA A  47     -15.264   5.187 -17.693  1.00  0.03           C  
ATOM    703  C   ALA A  47     -14.492   6.503 -17.752  1.00  0.60           C  
ATOM    704  O   ALA A  47     -14.150   6.980 -18.835  1.00 -0.57           O  
ATOM    705  CB  ALA A  47     -16.636   5.353 -18.334  1.00 -0.18           C  
ATOM    706  HN  ALA A  47     -16.192   4.812 -15.997  1.00  0.27           H  
ATOM    707  HA  ALA A  47     -14.767   4.524 -18.217  1.00  0.08           H  
ATOM    708  HB1 ALA A  47     -16.524   5.680 -19.230  1.00  0.06           H  
ATOM    709  HB2 ALA A  47     -17.079   4.502 -18.348  1.00  0.06           H  
ATOM    710  HB3 ALA A  47     -17.148   5.980 -17.818  1.00  0.06           H  
ATOM    711  N   SER A  48     -14.209   7.084 -16.591  1.00 -0.42           N  
ATOM    712  CA  SER A  48     -13.510   8.361 -16.530  1.00 -0.03           C  
ATOM    713  C   SER A  48     -12.010   8.156 -16.718  1.00  0.60           C  
ATOM    714  O   SER A  48     -11.268   9.107 -16.966  1.00 -0.57           O  
ATOM    715  CB  SER A  48     -13.789   9.063 -15.199  1.00  0.21           C  
ATOM    716  OG  SER A  48     -15.171   9.333 -15.048  1.00 -0.65           O  
ATOM    717  HN  SER A  48     -14.413   6.756 -15.822  1.00  0.27           H  
ATOM    718  HA  SER A  48     -13.832   8.940 -17.252  1.00  0.08           H  
ATOM    719  HB1 SER A  48     -13.499   8.487 -14.472  1.00  0.04           H  
ATOM    720  HB2 SER A  48     -13.298   9.900 -15.174  1.00  0.04           H  
ATOM    721  HG  SER A  48     -15.598   8.633 -15.068  1.00  0.43           H  
ATOM    722  N   VAL A  49     -11.573   6.905 -16.609  1.00 -0.42           N  
ATOM    723  CA  VAL A  49     -10.168   6.564 -16.810  1.00 -0.09           C  
ATOM    724  C   VAL A  49      -9.907   6.396 -18.303  1.00  0.60           C  
ATOM    725  O   VAL A  49     -10.637   5.683 -18.992  1.00 -0.57           O  
ATOM    726  CB  VAL A  49      -9.783   5.268 -16.067  1.00  0.30           C  
ATOM    727  CG1 VAL A  49      -8.274   5.058 -16.118  1.00 -0.32           C  
ATOM    728  CG2 VAL A  49     -10.283   5.312 -14.624  1.00 -0.32           C  
ATOM    729  HN  VAL A  49     -12.071   6.232 -16.418  1.00  0.27           H  
ATOM    730  HA  VAL A  49      -9.605   7.292 -16.477  1.00  0.10           H  
ATOM    731  HB  VAL A  49     -10.210   4.506 -16.512  1.00 -0.03           H  
ATOM    732 1HG1 VAL A  49      -8.056   4.249 -15.651  1.00  0.08           H  
ATOM    733 2HG1 VAL A  49      -7.999   4.993 -17.036  1.00  0.08           H  
ATOM    734 3HG1 VAL A  49      -7.841   5.806 -15.699  1.00  0.08           H  
ATOM    735 1HG2 VAL A  49     -10.032   4.498 -14.183  1.00  0.08           H  
ATOM    736 2HG2 VAL A  49      -9.883   6.062 -14.179  1.00  0.08           H  
ATOM    737 3HG2 VAL A  49     -11.238   5.403 -14.628  1.00  0.08           H  
ATOM    738  N   ILE A  50      -8.860   7.047 -18.795  1.00 -0.42           N  
ATOM    739  CA  ILE A  50      -8.626   7.128 -20.233  1.00 -0.06           C  
ATOM    740  C   ILE A  50      -7.608   6.103 -20.733  1.00  0.60           C  
ATOM    741  O   ILE A  50      -6.418   6.190 -20.435  1.00 -0.57           O  
ATOM    742  CB  ILE A  50      -8.196   8.553 -20.665  1.00  0.13           C  
ATOM    743  CG1 ILE A  50      -7.295   9.200 -19.609  1.00 -0.04           C  
ATOM    744  CG2 ILE A  50      -9.419   9.423 -20.892  1.00 -0.32           C  
ATOM    745  CD1 ILE A  50      -6.746  10.555 -20.013  1.00 -0.07           C  
ATOM    746  HN  ILE A  50      -8.269   7.451 -18.319  1.00  0.27           H  
ATOM    747  HA  ILE A  50      -9.472   6.935 -20.687  1.00  0.09           H  
ATOM    748  HB  ILE A  50      -7.701   8.489 -21.497  1.00  0.02           H  
ATOM    749 1HG1 ILE A  50      -7.808   9.318 -18.794  1.00  0.02           H  
ATOM    750 2HG1 ILE A  50      -6.542   8.612 -19.440  1.00  0.02           H  
ATOM    751 1HG2 ILE A  50      -9.134  10.300 -21.157  1.00  0.09           H  
ATOM    752 2HG2 ILE A  50      -9.959   9.031 -21.582  1.00  0.09           H  
ATOM    753 3HG2 ILE A  50      -9.920   9.476 -20.074  1.00  0.09           H  
ATOM    754 1HD1 ILE A  50      -6.195  10.893 -19.302  1.00  0.02           H  
ATOM    755 2HD1 ILE A  50      -6.224  10.455 -20.812  1.00  0.02           H  
ATOM    756 3HD1 ILE A  50      -7.478  11.155 -20.172  1.00  0.02           H  
ATOM    757  N   ASN A  51      -8.104   5.125 -21.486  1.00 -0.42           N  
ATOM    758  CA  ASN A  51      -7.253   4.162 -22.178  1.00  0.01           C  
ATOM    759  C   ASN A  51      -6.171   3.559 -21.282  1.00  0.60           C  
ATOM    760  O   ASN A  51      -5.007   3.497 -21.671  1.00 -0.57           O  
ATOM    761  CB  ASN A  51      -6.611   4.829 -23.398  1.00 -0.20           C  
ATOM    762  CG  ASN A  51      -7.637   5.444 -24.332  1.00  0.71           C  
ATOM    763  OD1 ASN A  51      -8.693   4.864 -24.579  1.00 -0.59           O  
ATOM    764  ND2 ASN A  51      -7.331   6.625 -24.855  1.00 -0.92           N  
ATOM    765  HN  ASN A  51      -8.944   4.996 -21.615  1.00  0.27           H  
ATOM    766  HA  ASN A  51      -7.813   3.426 -22.503  1.00  0.10           H  
ATOM    767  HB1 ASN A  51      -6.019   5.535 -23.097  1.00  0.08           H  
ATOM    768  HB2 ASN A  51      -6.111   4.165 -23.897  1.00  0.08           H  
ATOM    769 1HD2 ASN A  51      -7.880   7.014 -25.391  1.00  0.42           H  
ATOM    770 2HD2 ASN A  51      -6.583   7.001 -24.658  1.00  0.42           H  
ATOM    771  N   PRO A  52      -6.561   3.098 -20.084  1.00 -0.25           N  
ATOM    772  CA  PRO A  52      -5.625   2.484 -19.136  1.00 -0.03           C  
ATOM    773  C   PRO A  52      -5.140   1.119 -19.614  1.00  0.59           C  
ATOM    774  O   PRO A  52      -3.989   0.752 -19.381  1.00 -0.57           O  
ATOM    775  CB  PRO A  52      -6.469   2.337 -17.867  1.00 -0.01           C  
ATOM    776  CG  PRO A  52      -7.865   2.172 -18.373  1.00  0.02           C  
ATOM    777  CD  PRO A  52      -7.951   3.041 -19.599  1.00  0.02           C  
ATOM    778  HA  PRO A  52      -4.860   3.072 -18.965  1.00  0.06           H  
ATOM    779  HB1 PRO A  52      -6.185   1.552 -17.373  1.00  0.03           H  
ATOM    780  HB2 PRO A  52      -6.390   3.136 -17.324  1.00  0.03           H  
ATOM    781  HG1 PRO A  52      -8.023   1.242 -18.601  1.00  0.02           H  
ATOM    782  HG2 PRO A  52      -8.494   2.470 -17.697  1.00  0.02           H  
ATOM    783  HD1 PRO A  52      -8.524   2.629 -20.265  1.00  0.04           H  
ATOM    784  HD2 PRO A  52      -8.264   3.928 -19.362  1.00  0.04           H  
ATOM    785  N   GLY A  53      -6.020   0.384 -20.287  1.00 -0.42           N  
ATOM    786  CA  GLY A  53      -5.724  -0.970 -20.711  1.00 -0.03           C  
ATOM    787  C   GLY A  53      -6.447  -1.952 -19.809  1.00  0.60           C  
ATOM    788  O   GLY A  53      -6.807  -1.612 -18.684  1.00 -0.57           O  
ATOM    789  HN  GLY A  53      -6.804   0.655 -20.512  1.00  0.27           H  
ATOM    790  HA1 GLY A  53      -6.019  -1.105 -21.626  1.00  0.07           H  
ATOM    791  HA2 GLY A  53      -4.770  -1.136 -20.658  1.00  0.07           H  
ATOM    792  N   ALA A  54      -6.663  -3.169 -20.294  1.00 -0.42           N  
ATOM    793  CA  ALA A  54      -7.396  -4.172 -19.533  1.00  0.03           C  
ATOM    794  C   ALA A  54      -7.176  -5.551 -20.129  1.00  0.60           C  
ATOM    795  O   ALA A  54      -6.611  -5.688 -21.213  1.00 -0.57           O  
ATOM    796  CB  ALA A  54      -8.881  -3.842 -19.512  1.00 -0.18           C  
ATOM    797  HN  ALA A  54      -6.395  -3.440 -21.065  1.00  0.27           H  
ATOM    798  HA  ALA A  54      -7.070  -4.179 -18.609  1.00  0.08           H  
ATOM    799  HB1 ALA A  54      -9.343  -4.515 -19.006  1.00  0.06           H  
ATOM    800  HB2 ALA A  54      -9.004  -2.982 -19.104  1.00  0.06           H  
ATOM    801  HB3 ALA A  54      -9.210  -3.827 -20.415  1.00  0.06           H  
ATOM    802  N   ILE A  55      -7.619  -6.576 -19.410  1.00 -0.42           N  
ATOM    803  CA  ILE A  55      -7.523  -7.941 -19.899  1.00 -0.06           C  
ATOM    804  C   ILE A  55      -8.883  -8.623 -19.797  1.00  0.60           C  
ATOM    805  O   ILE A  55      -9.595  -8.467 -18.809  1.00 -0.57           O  
ATOM    806  CB  ILE A  55      -6.458  -8.743 -19.122  1.00  0.13           C  
ATOM    807  CG1 ILE A  55      -6.959  -9.093 -17.717  1.00 -0.04           C  
ATOM    808  CG2 ILE A  55      -5.158  -7.949 -19.045  1.00 -0.32           C  
ATOM    809  CD1 ILE A  55      -6.000  -9.956 -16.925  1.00 -0.07           C  
ATOM    810  HN  ILE A  55      -7.981  -6.505 -18.633  1.00  0.27           H  
ATOM    811  HA  ILE A  55      -7.261  -7.925 -20.844  1.00  0.09           H  
ATOM    812  HB  ILE A  55      -6.285  -9.569 -19.599  1.00  0.02           H  
ATOM    813 1HG1 ILE A  55      -7.098  -8.270 -17.221  1.00  0.02           H  
ATOM    814 2HG1 ILE A  55      -7.798  -9.575 -17.795  1.00  0.02           H  
ATOM    815 1HG2 ILE A  55      -4.507  -8.461 -18.558  1.00  0.09           H  
ATOM    816 2HG2 ILE A  55      -4.843  -7.780 -19.935  1.00  0.09           H  
ATOM    817 3HG2 ILE A  55      -5.325  -7.118 -18.593  1.00  0.09           H  
ATOM    818 1HD1 ILE A  55      -6.381 -10.134 -16.061  1.00  0.02           H  
ATOM    819 2HD1 ILE A  55      -5.860 -10.782 -17.396  1.00  0.02           H  
ATOM    820 3HD1 ILE A  55      -5.168  -9.489 -16.827  1.00  0.02           H  
ATOM    821  N   TYR A  56      -9.238  -9.370 -20.837  1.00 -0.42           N  
ATOM    822  CA  TYR A  56     -10.522 -10.051 -20.895  1.00 -0.00           C  
ATOM    823  C   TYR A  56     -10.315 -11.538 -20.678  1.00  0.60           C  
ATOM    824  O   TYR A  56      -9.228 -12.060 -20.917  1.00 -0.57           O  
ATOM    825  CB  TYR A  56     -11.174  -9.827 -22.260  1.00 -0.01           C  
ATOM    826  CG  TYR A  56     -11.450  -8.377 -22.580  1.00 -0.00           C  
ATOM    827  CD1 TYR A  56     -10.412  -7.466 -22.719  1.00 -0.19           C  
ATOM    828  CD2 TYR A  56     -12.747  -7.917 -22.754  1.00 -0.19           C  
ATOM    829  CE1 TYR A  56     -10.659  -6.141 -23.012  1.00 -0.23           C  
ATOM    830  CE2 TYR A  56     -13.004  -6.591 -23.049  1.00 -0.23           C  
ATOM    831  CZ  TYR A  56     -11.955  -5.707 -23.177  1.00  0.32           C  
ATOM    832  OH  TYR A  56     -12.196  -4.382 -23.476  1.00 -0.56           O  
ATOM    833  HN  TYR A  56      -8.745  -9.497 -21.529  1.00  0.27           H  
ATOM    834  HA  TYR A  56     -11.116  -9.706 -20.198  1.00  0.09           H  
ATOM    835  HB1 TYR A  56     -10.585 -10.174 -22.948  1.00  0.03           H  
ATOM    836  HB2 TYR A  56     -12.020 -10.301 -22.283  1.00  0.03           H  
ATOM    837  HD1 TYR A  56      -9.535  -7.754 -22.607  1.00  0.17           H  
ATOM    838  HD2 TYR A  56     -13.458  -8.512 -22.667  1.00  0.17           H  
ATOM    839  HE1 TYR A  56      -9.952  -5.542 -23.100  1.00  0.17           H  
ATOM    840  HE2 TYR A  56     -13.880  -6.298 -23.162  1.00  0.17           H  
ATOM    841  HH  TYR A  56     -11.831  -4.184 -24.183  1.00  0.40           H  
ATOM    842  N   ARG A  57     -11.355 -12.221 -20.218  1.00 -0.35           N  
ATOM    843  CA  ARG A  57     -11.335 -13.675 -20.165  1.00 -0.26           C  
ATOM    844  C   ARG A  57     -12.359 -14.208 -21.156  1.00  0.73           C  
ATOM    845  O   ARG A  57     -13.481 -13.708 -21.235  1.00 -0.59           O  
ATOM    846  CB  ARG A  57     -11.635 -14.182 -18.754  1.00 -0.00           C  
ATOM    847  CG  ARG A  57     -13.074 -14.004 -18.314  1.00  0.04           C  
ATOM    848  CD  ARG A  57     -13.310 -14.654 -16.965  1.00  0.05           C  
ATOM    849  NE  ARG A  57     -14.623 -14.324 -16.419  1.00 -0.53           N  
ATOM    850  CZ  ARG A  57     -15.086 -14.777 -15.258  1.00  0.81           C  
ATOM    851  NH1 ARG A  57     -14.345 -15.585 -14.512  1.00 -0.86           N  
ATOM    852  NH2 ARG A  57     -16.293 -14.420 -14.843  1.00 -0.86           N  
ATOM    853  HN  ARG A  57     -12.084 -11.867 -19.930  1.00  0.28           H  
ATOM    854  HA  ARG A  57     -10.449 -13.999 -20.429  1.00  0.16           H  
ATOM    855  HB1 ARG A  57     -11.431 -15.129 -18.715  1.00  0.03           H  
ATOM    856  HB2 ARG A  57     -11.073 -13.700 -18.125  1.00  0.03           H  
ATOM    857  HG1 ARG A  57     -13.273 -13.058 -18.238  1.00  0.03           H  
ATOM    858  HG2 ARG A  57     -13.661 -14.421 -18.963  1.00  0.03           H  
ATOM    859  HD1 ARG A  57     -13.258 -15.617 -17.063  1.00  0.07           H  
ATOM    860  HD2 ARG A  57     -12.637 -14.345 -16.340  1.00  0.07           H  
ATOM    861  HE  ARG A  57     -15.130 -13.803 -16.878  1.00  0.35           H  
ATOM    862 1HH1 ARG A  57     -14.648 -15.876 -13.762  1.00  0.45           H  
ATOM    863 2HH1 ARG A  57     -13.561 -15.819 -14.779  1.00  0.45           H  
ATOM    864 1HH2 ARG A  57     -16.776 -13.895 -15.324  1.00  0.45           H  
ATOM    865 2HH2 ARG A  57     -16.593 -14.714 -14.092  1.00  0.45           H  
ATOM    866  N   CYS A  58     -11.959 -15.215 -21.921  1.00 -0.42           N  
ATOM    867  CA  CYS A  58     -12.824 -15.795 -22.934  1.00  0.04           C  
ATOM    868  C   CYS A  58     -12.968 -17.287 -22.670  1.00  0.60           C  
ATOM    869  O   CYS A  58     -12.066 -18.070 -22.965  1.00 -0.57           O  
ATOM    870  CB  CYS A  58     -12.245 -15.551 -24.327  1.00 -0.08           C  
ATOM    871  SG  CYS A  58     -11.892 -13.811 -24.684  1.00 -0.11           S  
ATOM    872  HN  CYS A  58     -11.183 -15.583 -21.872  1.00  0.27           H  
ATOM    873  HA  CYS A  58     -13.711 -15.381 -22.886  1.00  0.08           H  
ATOM    874  HB1 CYS A  58     -11.414 -16.044 -24.411  1.00  0.09           H  
ATOM    875  HB2 CYS A  58     -12.881 -15.864 -24.989  1.00  0.09           H  
ATOM    876  N   ARG A  59     -14.103 -17.672 -22.099  1.00 -0.35           N  
ATOM    877  CA  ARG A  59     -14.340 -19.063 -21.738  1.00 -0.26           C  
ATOM    878  C   ARG A  59     -14.323 -19.954 -22.972  1.00  0.73           C  
ATOM    879  O   ARG A  59     -14.866 -19.596 -24.017  1.00 -0.59           O  
ATOM    880  CB  ARG A  59     -15.682 -19.205 -21.019  1.00 -0.00           C  
ATOM    881  CG  ARG A  59     -16.033 -20.633 -20.649  1.00  0.04           C  
ATOM    882  CD  ARG A  59     -17.291 -20.694 -19.799  1.00  0.05           C  
ATOM    883  NE  ARG A  59     -17.012 -20.463 -18.385  1.00 -0.53           N  
ATOM    884  CZ  ARG A  59     -16.559 -21.391 -17.546  1.00  0.81           C  
ATOM    885  NH1 ARG A  59     -16.320 -22.624 -17.974  1.00 -0.86           N  
ATOM    886  NH2 ARG A  59     -16.337 -21.086 -16.276  1.00 -0.86           N  
ATOM    887  HN  ARG A  59     -14.755 -17.145 -21.909  1.00  0.28           H  
ATOM    888  HA  ARG A  59     -13.633 -19.365 -21.133  1.00  0.16           H  
ATOM    889  HB1 ARG A  59     -15.652 -18.686 -20.198  1.00  0.03           H  
ATOM    890  HB2 ARG A  59     -16.384 -18.866 -21.596  1.00  0.03           H  
ATOM    891  HG1 ARG A  59     -16.188 -21.145 -21.459  1.00  0.03           H  
ATOM    892  HG2 ARG A  59     -15.304 -21.022 -20.142  1.00  0.03           H  
ATOM    893  HD1 ARG A  59     -17.911 -20.011 -20.100  1.00  0.07           H  
ATOM    894  HD2 ARG A  59     -17.693 -21.573 -19.888  1.00  0.07           H  
ATOM    895  HE  ARG A  59     -17.149 -19.673 -18.073  1.00  0.35           H  
ATOM    896 1HH1 ARG A  59     -16.461 -22.829 -18.797  1.00  0.45           H  
ATOM    897 2HH1 ARG A  59     -16.026 -23.220 -17.427  1.00  0.45           H  
ATOM    898 1HH2 ARG A  59     -16.042 -21.686 -15.735  1.00  0.45           H  
ATOM    899 2HH2 ARG A  59     -16.488 -20.288 -15.993  1.00  0.45           H  
ATOM    900  N   ILE A  60     -13.694 -21.117 -22.844  1.00 -0.42           N  
ATOM    901  CA  ILE A  60     -13.650 -22.091 -23.927  1.00 -0.06           C  
ATOM    902  C   ILE A  60     -14.602 -23.248 -23.640  1.00  0.60           C  
ATOM    903  O   ILE A  60     -14.636 -23.775 -22.528  1.00 -0.57           O  
ATOM    904  CB  ILE A  60     -12.228 -22.656 -24.122  1.00  0.13           C  
ATOM    905  CG1 ILE A  60     -11.237 -21.523 -24.409  1.00 -0.04           C  
ATOM    906  CG2 ILE A  60     -12.217 -23.686 -25.245  1.00 -0.32           C  
ATOM    907  CD1 ILE A  60      -9.806 -21.984 -24.607  1.00 -0.07           C  
ATOM    908  HN  ILE A  60     -13.281 -21.367 -22.132  1.00  0.27           H  
ATOM    909  HA  ILE A  60     -13.930 -21.662 -24.762  1.00  0.09           H  
ATOM    910  HB  ILE A  60     -11.959 -23.097 -23.301  1.00  0.02           H  
ATOM    911 1HG1 ILE A  60     -11.514 -21.064 -25.218  1.00  0.02           H  
ATOM    912 2HG1 ILE A  60     -11.247 -20.903 -23.662  1.00  0.02           H  
ATOM    913 1HG2 ILE A  60     -11.325 -24.023 -25.349  1.00  0.09           H  
ATOM    914 2HG2 ILE A  60     -12.814 -24.402 -25.018  1.00  0.09           H  
ATOM    915 3HG2 ILE A  60     -12.505 -23.264 -26.058  1.00  0.09           H  
ATOM    916 1HD1 ILE A  60      -9.253 -21.219 -24.780  1.00  0.02           H  
ATOM    917 2HD1 ILE A  60      -9.509 -22.430 -23.809  1.00  0.02           H  
ATOM    918 3HD1 ILE A  60      -9.773 -22.588 -25.352  1.00  0.02           H  
ATOM    919  N   GLY A  61     -15.380 -23.633 -24.645  1.00 -0.42           N  
ATOM    920  CA  GLY A  61     -16.282 -24.764 -24.524  1.00 -0.03           C  
ATOM    921  C   GLY A  61     -17.727 -24.339 -24.359  1.00  0.60           C  
ATOM    922  O   GLY A  61     -18.510 -24.386 -25.304  1.00 -0.57           O  
ATOM    923  HN  GLY A  61     -15.401 -23.251 -25.416  1.00  0.27           H  
ATOM    924  HA1 GLY A  61     -16.214 -25.317 -25.319  1.00  0.07           H  
ATOM    925  HA2 GLY A  61     -16.028 -25.298 -23.755  1.00  0.07           H  
ATOM    926  N   LYS A  62     -18.076 -23.908 -23.152  1.00 -0.35           N  
ATOM    927  CA  LYS A  62     -19.448 -23.533 -22.840  1.00 -0.24           C  
ATOM    928  C   LYS A  62     -19.704 -22.071 -23.196  1.00  0.73           C  
ATOM    929  O   LYS A  62     -20.442 -21.374 -22.496  1.00 -0.59           O  
ATOM    930  CB  LYS A  62     -19.724 -23.761 -21.352  1.00 -0.01           C  
ATOM    931  CG  LYS A  62     -19.386 -25.165 -20.867  1.00  0.02           C  
ATOM    932  CD  LYS A  62     -19.334 -25.235 -19.347  1.00 -0.05           C  
ATOM    933  CE  LYS A  62     -19.078 -26.656 -18.867  1.00 -0.01           C  
ATOM    934  NZ  LYS A  62     -18.803 -26.713 -17.405  1.00 -0.38           N1+
ATOM    935  HN  LYS A  62     -17.531 -23.823 -22.491  1.00  0.28           H  
ATOM    936  HA  LYS A  62     -20.065 -24.092 -23.358  1.00  0.14           H  
ATOM    937  HB1 LYS A  62     -19.192 -23.133 -20.837  1.00  0.04           H  
ATOM    938  HB2 LYS A  62     -20.668 -23.609 -21.184  1.00  0.04           H  
ATOM    939  HG1 LYS A  62     -20.065 -25.783 -21.177  1.00  0.01           H  
ATOM    940  HG2 LYS A  62     -18.516 -25.421 -21.212  1.00  0.01           H  
ATOM    941  HD1 LYS A  62     -18.617 -24.670 -19.023  1.00  0.06           H  
ATOM    942  HD2 LYS A  62     -20.185 -24.940 -18.984  1.00  0.06           H  
ATOM    943  HE1 LYS A  62     -19.862 -27.199 -19.048  1.00  0.11           H  
ATOM    944  HE2 LYS A  62     -18.307 -27.015 -19.334  1.00  0.11           H  
ATOM    945  HZ1 LYS A  62     -18.084 -26.224 -17.212  1.00  0.34           H  
ATOM    946  HZ2 LYS A  62     -19.499 -26.392 -16.952  1.00  0.34           H  
ATOM    947  HZ3 LYS A  62     -18.657 -27.554 -17.155  1.00  0.34           H  
ATOM    948  N   ASN A  63     -19.101 -21.609 -24.287  1.00 -0.42           N  
ATOM    949  CA  ASN A  63     -19.186 -20.205 -24.674  1.00  0.01           C  
ATOM    950  C   ASN A  63     -19.539 -20.015 -26.146  1.00  0.60           C  
ATOM    951  O   ASN A  63     -18.652 -19.888 -26.989  1.00 -0.57           O  
ATOM    952  CB  ASN A  63     -17.866 -19.492 -24.376  1.00 -0.20           C  
ATOM    953  CG  ASN A  63     -17.873 -18.041 -24.823  1.00  0.71           C  
ATOM    954  OD1 ASN A  63     -18.931 -17.437 -24.992  1.00 -0.59           O  
ATOM    955  ND2 ASN A  63     -16.688 -17.472 -25.012  1.00 -0.92           N  
ATOM    956  HN  ASN A  63     -18.633 -22.092 -24.824  1.00  0.27           H  
ATOM    957  HA  ASN A  63     -19.887 -19.773 -24.142  1.00  0.10           H  
ATOM    958  HB1 ASN A  63     -17.704 -19.512 -23.420  1.00  0.08           H  
ATOM    959  HB2 ASN A  63     -17.148 -19.946 -24.845  1.00  0.08           H  
ATOM    960 1HD2 ASN A  63     -15.968 -17.924 -24.881  1.00  0.42           H  
ATOM    961 2HD2 ASN A  63     -16.639 -16.652 -25.263  1.00  0.42           H  
ATOM    962  N   PRO A  64     -20.842 -20.002 -26.458  1.00 -0.25           N  
ATOM    963  CA  PRO A  64     -21.342 -19.684 -27.799  1.00 -0.03           C  
ATOM    964  C   PRO A  64     -21.087 -18.229 -28.177  1.00  0.59           C  
ATOM    965  O   PRO A  64     -21.106 -17.357 -27.309  1.00 -0.57           O  
ATOM    966  CB  PRO A  64     -22.846 -19.932 -27.680  1.00 -0.01           C  
ATOM    967  CG  PRO A  64     -23.000 -20.853 -26.514  1.00  0.02           C  
ATOM    968  CD  PRO A  64     -21.917 -20.462 -25.564  1.00  0.02           C  
ATOM    969  HA  PRO A  64     -20.952 -20.281 -28.472  1.00  0.06           H  
ATOM    970  HB1 PRO A  64     -23.304 -19.094 -27.518  1.00  0.03           H  
ATOM    971  HB2 PRO A  64     -23.173 -20.351 -28.492  1.00  0.03           H  
ATOM    972  HG1 PRO A  64     -23.873 -20.727 -26.110  1.00  0.02           H  
ATOM    973  HG2 PRO A  64     -22.886 -21.771 -26.805  1.00  0.02           H  
ATOM    974  HD1 PRO A  64     -22.214 -19.739 -24.990  1.00  0.04           H  
ATOM    975  HD2 PRO A  64     -21.624 -21.231 -25.049  1.00  0.04           H  
ATOM    976  N   GLY A  65     -20.845 -17.974 -29.458  1.00 -0.42           N  
ATOM    977  CA  GLY A  65     -20.622 -16.624 -29.938  1.00 -0.03           C  
ATOM    978  C   GLY A  65     -19.185 -16.181 -29.751  1.00  0.60           C  
ATOM    979  O   GLY A  65     -18.773 -15.147 -30.273  1.00 -0.57           O  
ATOM    980  HN  GLY A  65     -20.803 -18.575 -30.072  1.00  0.27           H  
ATOM    981  HA1 GLY A  65     -20.839 -16.575 -30.882  1.00  0.07           H  
ATOM    982  HA2 GLY A  65     -21.199 -16.010 -29.456  1.00  0.07           H  
ATOM    983  N   GLN A  66     -18.418 -16.970 -29.004  1.00 -0.42           N  
ATOM    984  CA  GLN A  66     -17.028 -16.640 -28.725  1.00 -0.00           C  
ATOM    985  C   GLN A  66     -16.959 -15.272 -28.059  1.00  0.60           C  
ATOM    986  O   GLN A  66     -16.189 -14.402 -28.468  1.00 -0.57           O  
ATOM    987  CB  GLN A  66     -16.208 -16.650 -30.015  1.00 -0.00           C  
ATOM    988  CG  GLN A  66     -16.522 -17.824 -30.937  1.00 -0.06           C  
ATOM    989  CD  GLN A  66     -16.510 -19.161 -30.215  1.00  0.69           C  
ATOM    990  OE1 GLN A  66     -15.990 -19.276 -29.107  1.00 -0.61           O  
ATOM    991  NE2 GLN A  66     -17.088 -20.176 -30.844  1.00 -0.94           N  
ATOM    992  HN  GLN A  66     -18.680 -17.707 -28.647  1.00  0.27           H  
ATOM    993  HA  GLN A  66     -16.651 -17.303 -28.111  1.00  0.09           H  
ATOM    994  HB1 GLN A  66     -16.386 -15.832 -30.506  1.00  0.02           H  
ATOM    995  HB2 GLN A  66     -15.266 -16.696 -29.786  1.00  0.02           H  
ATOM    996  HG1 GLN A  66     -17.405 -17.696 -31.318  1.00  0.04           H  
ATOM    997  HG2 GLN A  66     -15.859 -17.857 -31.643  1.00  0.04           H  
ATOM    998 1HE2 GLN A  66     -17.443 -20.057 -31.618  1.00  0.43           H  
ATOM    999 2HE2 GLN A  66     -17.106 -20.954 -30.478  1.00  0.43           H  
ATOM   1000  N   THR A  67     -17.779 -15.094 -27.027  1.00 -0.42           N  
ATOM   1001  CA  THR A  67     -17.866 -13.825 -26.315  1.00 -0.04           C  
ATOM   1002  C   THR A  67     -16.699 -13.662 -25.349  1.00  0.60           C  
ATOM   1003  O   THR A  67     -16.139 -14.644 -24.865  1.00 -0.57           O  
ATOM   1004  CB  THR A  67     -19.189 -13.716 -25.527  1.00  0.37           C  
ATOM   1005  OG1 THR A  67     -20.296 -13.822 -26.429  1.00 -0.68           O  
ATOM   1006  CG2 THR A  67     -19.270 -12.389 -24.784  1.00 -0.24           C  
ATOM   1007  HN  THR A  67     -18.302 -15.702 -26.716  1.00  0.27           H  
ATOM   1008  HA  THR A  67     -17.833 -13.089 -26.964  1.00  0.10           H  
ATOM   1009  HB  THR A  67     -19.233 -14.434 -24.875  1.00  0.00           H  
ATOM   1010 1HG2 THR A  67     -18.539 -12.314 -24.166  1.00  0.06           H  
ATOM   1011 2HG2 THR A  67     -19.226 -11.660 -25.407  1.00  0.06           H  
ATOM   1012 3HG2 THR A  67     -20.095 -12.335 -24.298  1.00  0.06           H  
ATOM   1013  HG1 THR A  67     -20.272 -14.545 -26.817  1.00  0.41           H  
ATOM   1014  N   CYS A  68     -16.340 -12.413 -25.077  1.00 -0.42           N  
ATOM   1015  CA  CYS A  68     -15.261 -12.104 -24.151  1.00  0.04           C  
ATOM   1016  C   CYS A  68     -15.682 -10.962 -23.236  1.00  0.60           C  
ATOM   1017  O   CYS A  68     -16.137  -9.919 -23.706  1.00 -0.57           O  
ATOM   1018  CB  CYS A  68     -13.996 -11.715 -24.920  1.00 -0.08           C  
ATOM   1019  SG  CYS A  68     -13.303 -13.044 -25.928  1.00 -0.11           S  
ATOM   1020  HN  CYS A  68     -16.711 -11.718 -25.422  1.00  0.27           H  
ATOM   1021  HA  CYS A  68     -15.063 -12.890 -23.601  1.00  0.08           H  
ATOM   1022  HB1 CYS A  68     -14.207 -10.976 -25.511  1.00  0.09           H  
ATOM   1023  HB2 CYS A  68     -13.316 -11.443 -24.285  1.00  0.09           H  
ATOM   1024  N   GLU A  69     -15.537 -11.164 -21.929  1.00 -0.52           N  
ATOM   1025  CA  GLU A  69     -15.894 -10.140 -20.955  1.00  0.04           C  
ATOM   1026  C   GLU A  69     -14.645  -9.572 -20.293  1.00  0.54           C  
ATOM   1027  O   GLU A  69     -13.625 -10.252 -20.178  1.00 -0.58           O  
ATOM   1028  CB  GLU A  69     -16.839 -10.704 -19.892  1.00  0.06           C  
ATOM   1029  CG  GLU A  69     -16.185 -11.662 -18.911  1.00  0.01           C  
ATOM   1030  CD  GLU A  69     -17.147 -12.131 -17.839  1.00  0.81           C  
ATOM   1031  OE1 GLU A  69     -18.328 -11.731 -17.882  1.00 -0.82           O  
ATOM   1032  OE2 GLU A  69     -16.720 -12.899 -16.951  1.00 -0.82           O  
ATOM   1033  HN  GLU A  69     -15.229 -11.889 -21.580  1.00  0.29           H  
ATOM   1034  HA  GLU A  69     -16.354  -9.407 -21.414  1.00  0.11           H  
ATOM   1035  HB1 GLU A  69     -17.207  -9.966 -19.382  1.00 -0.02           H  
ATOM   1036  HB2 GLU A  69     -17.555 -11.182 -20.339  1.00 -0.02           H  
ATOM   1037  HG1 GLU A  69     -15.868 -12.442 -19.394  1.00 -0.04           H  
ATOM   1038  HG2 GLU A  69     -15.443 -11.215 -18.477  1.00 -0.04           H  
ATOM   1039  N   GLN A  70     -14.734  -8.322 -19.854  1.00 -0.42           N  
ATOM   1040  CA  GLN A  70     -13.591  -7.636 -19.265  1.00 -0.00           C  
ATOM   1041  C   GLN A  70     -13.434  -7.973 -17.788  1.00  0.60           C  
ATOM   1042  O   GLN A  70     -14.416  -8.097 -17.057  1.00 -0.57           O  
ATOM   1043  CB  GLN A  70     -13.733  -6.123 -19.429  1.00 -0.00           C  
ATOM   1044  CG  GLN A  70     -12.602  -5.332 -18.791  1.00 -0.06           C  
ATOM   1045  CD  GLN A  70     -12.822  -3.834 -18.858  1.00  0.69           C  
ATOM   1046  OE1 GLN A  70     -12.755  -3.138 -17.846  1.00 -0.61           O  
ATOM   1047  NE2 GLN A  70     -13.077  -3.329 -20.056  1.00 -0.94           N  
ATOM   1048  HN  GLN A  70     -15.449  -7.847 -19.886  1.00  0.27           H  
ATOM   1049  HA  GLN A  70     -12.776  -7.918 -19.728  1.00  0.09           H  
ATOM   1050  HB1 GLN A  70     -13.746  -5.910 -20.375  1.00  0.02           H  
ATOM   1051  HB2 GLN A  70     -14.564  -5.839 -19.016  1.00  0.02           H  
ATOM   1052  HG1 GLN A  70     -12.529  -5.582 -17.856  1.00  0.04           H  
ATOM   1053  HG2 GLN A  70     -11.774  -5.534 -19.252  1.00  0.04           H  
ATOM   1054 1HE2 GLN A  70     -13.112  -3.846 -20.742  1.00  0.43           H  
ATOM   1055 2HE2 GLN A  70     -13.210  -2.485 -20.147  1.00  0.43           H  
ATOM   1056  N   LEU A  71     -12.186  -8.118 -17.360  1.00 -0.42           N  
ATOM   1057  CA  LEU A  71     -11.870  -8.303 -15.953  1.00 -0.05           C  
ATOM   1058  C   LEU A  71     -11.388  -6.980 -15.382  1.00  0.60           C  
ATOM   1059  O   LEU A  71     -10.683  -6.228 -16.055  1.00 -0.57           O  
ATOM   1060  CB  LEU A  71     -10.787  -9.363 -15.783  1.00 -0.11           C  
ATOM   1061  CG  LEU A  71     -11.161 -10.791 -16.177  1.00  0.35           C  
ATOM   1062  CD1 LEU A  71      -9.926 -11.672 -16.122  1.00 -0.41           C  
ATOM   1063  CD2 LEU A  71     -12.264 -11.331 -15.270  1.00 -0.41           C  
ATOM   1064  HN  LEU A  71     -11.496  -8.113 -17.873  1.00  0.27           H  
ATOM   1065  HA  LEU A  71     -12.674  -8.585 -15.465  1.00  0.09           H  
ATOM   1066  HB1 LEU A  71     -10.025  -9.106 -16.323  1.00  0.05           H  
ATOM   1067  HB2 LEU A  71     -10.527  -9.383 -14.848  1.00  0.05           H  
ATOM   1068  HG  LEU A  71     -11.493 -10.792 -17.089  1.00 -0.04           H  
ATOM   1069 1HD1 LEU A  71     -10.170 -12.567 -16.372  1.00  0.10           H  
ATOM   1070 2HD1 LEU A  71      -9.270 -11.329 -16.734  1.00  0.10           H  
ATOM   1071 3HD1 LEU A  71      -9.577 -11.665 -15.229  1.00  0.10           H  
ATOM   1072 1HD2 LEU A  71     -12.479 -12.227 -15.541  1.00  0.10           H  
ATOM   1073 2HD2 LEU A  71     -11.952 -11.328 -14.363  1.00  0.10           H  
ATOM   1074 3HD2 LEU A  71     -13.038 -10.769 -15.352  1.00  0.10           H  
ATOM   1075  N   GLN A  72     -11.770  -6.693 -14.145  1.00 -0.42           N  
ATOM   1076  CA  GLN A  72     -11.379  -5.442 -13.511  1.00 -0.00           C  
ATOM   1077  C   GLN A  72     -10.234  -5.653 -12.526  1.00  0.60           C  
ATOM   1078  O   GLN A  72     -10.390  -6.347 -11.523  1.00 -0.57           O  
ATOM   1079  CB  GLN A  72     -12.570  -4.810 -12.792  1.00 -0.00           C  
ATOM   1080  CG  GLN A  72     -12.266  -3.434 -12.231  1.00 -0.06           C  
ATOM   1081  CD  GLN A  72     -11.745  -2.487 -13.292  1.00  0.69           C  
ATOM   1082  OE1 GLN A  72     -12.157  -2.547 -14.449  1.00 -0.61           O  
ATOM   1083  NE2 GLN A  72     -10.826  -1.613 -12.908  1.00 -0.94           N  
ATOM   1084  HN  GLN A  72     -12.255  -7.203 -13.653  1.00  0.27           H  
ATOM   1085  HA  GLN A  72     -11.074  -4.816 -14.199  1.00  0.09           H  
ATOM   1086  HB1 GLN A  72     -13.305  -4.721 -13.419  1.00  0.02           H  
ATOM   1087  HB2 GLN A  72     -12.832  -5.382 -12.054  1.00  0.02           H  
ATOM   1088  HG1 GLN A  72     -13.079  -3.054 -11.861  1.00  0.04           H  
ATOM   1089  HG2 GLN A  72     -11.591  -3.515 -11.541  1.00  0.04           H  
ATOM   1090 1HE2 GLN A  72     -10.555  -1.603 -12.091  1.00  0.43           H  
ATOM   1091 2HE2 GLN A  72     -10.499  -1.053 -13.474  1.00  0.43           H  
ATOM   1092  N   LEU A  73      -9.089  -5.046 -12.818  1.00 -0.42           N  
ATOM   1093  CA  LEU A  73      -7.923  -5.138 -11.948  1.00 -0.05           C  
ATOM   1094  C   LEU A  73      -7.717  -3.838 -11.181  1.00  0.60           C  
ATOM   1095  O   LEU A  73      -7.571  -2.771 -11.777  1.00 -0.57           O  
ATOM   1096  CB  LEU A  73      -6.671  -5.463 -12.762  1.00 -0.11           C  
ATOM   1097  CG  LEU A  73      -6.586  -6.886 -13.313  1.00  0.35           C  
ATOM   1098  CD1 LEU A  73      -5.356  -7.035 -14.186  1.00 -0.41           C  
ATOM   1099  CD2 LEU A  73      -6.564  -7.901 -12.178  1.00 -0.41           C  
ATOM   1100  HN  LEU A  73      -8.960  -4.570 -13.524  1.00  0.27           H  
ATOM   1101  HA  LEU A  73      -8.061  -5.858 -11.297  1.00  0.09           H  
ATOM   1102  HB1 LEU A  73      -6.632  -4.857 -13.519  1.00  0.05           H  
ATOM   1103  HB2 LEU A  73      -5.894  -5.324 -12.198  1.00  0.05           H  
ATOM   1104  HG  LEU A  73      -7.367  -7.062 -13.859  1.00 -0.04           H  
ATOM   1105 1HD1 LEU A  73      -5.320  -7.933 -14.522  1.00  0.10           H  
ATOM   1106 2HD1 LEU A  73      -5.415  -6.413 -14.915  1.00  0.10           H  
ATOM   1107 3HD1 LEU A  73      -4.576  -6.850 -13.658  1.00  0.10           H  
ATOM   1108 1HD2 LEU A  73      -6.512  -8.785 -12.551  1.00  0.10           H  
ATOM   1109 2HD2 LEU A  73      -5.798  -7.734 -11.624  1.00  0.10           H  
ATOM   1110 3HD2 LEU A  73      -7.368  -7.811 -11.662  1.00  0.10           H  
ATOM   1111  N   GLY A  74      -7.707  -3.934  -9.858  1.00 -0.42           N  
ATOM   1112  CA  GLY A  74      -7.563  -2.764  -9.017  1.00 -0.03           C  
ATOM   1113  C   GLY A  74      -8.892  -2.056  -8.865  1.00  0.60           C  
ATOM   1114  O   GLY A  74      -9.706  -2.044  -9.788  1.00 -0.57           O  
ATOM   1115  HN  GLY A  74      -7.784  -4.673  -9.423  1.00  0.27           H  
ATOM   1116  HA1 GLY A  74      -7.245  -3.025  -8.137  1.00  0.07           H  
ATOM   1117  HA2 GLY A  74      -6.922  -2.150  -9.411  1.00  0.07           H  
ATOM   1118  N   SER A  75      -9.119  -1.467  -7.698  1.00 -0.42           N  
ATOM   1119  CA  SER A  75     -10.362  -0.762  -7.433  1.00 -0.03           C  
ATOM   1120  C   SER A  75     -10.598   0.306  -8.499  1.00  0.60           C  
ATOM   1121  O   SER A  75      -9.656   0.966  -8.935  1.00 -0.57           O  
ATOM   1122  CB  SER A  75     -10.317  -0.123  -6.045  1.00  0.21           C  
ATOM   1123  OG  SER A  75      -9.964  -1.076  -5.058  1.00 -0.65           O  
ATOM   1124  HN  SER A  75      -8.564  -1.463  -7.040  1.00  0.27           H  
ATOM   1125  HA  SER A  75     -11.110  -1.396  -7.458  1.00  0.08           H  
ATOM   1126  HB1 SER A  75      -9.659   0.589  -6.046  1.00  0.04           H  
ATOM   1127  HB2 SER A  75     -11.193   0.238  -5.834  1.00  0.04           H  
ATOM   1128  HG  SER A  75      -9.225  -1.391  -5.223  1.00  0.43           H  
ATOM   1129  N   PRO A  76     -11.861   0.479  -8.923  1.00 -0.25           N  
ATOM   1130  CA  PRO A  76     -12.227   1.492  -9.922  1.00 -0.03           C  
ATOM   1131  C   PRO A  76     -12.004   2.920  -9.422  1.00  0.59           C  
ATOM   1132  O   PRO A  76     -12.142   3.865 -10.197  1.00 -0.57           O  
ATOM   1133  CB  PRO A  76     -13.720   1.232 -10.154  1.00 -0.01           C  
ATOM   1134  CG  PRO A  76     -14.189   0.567  -8.906  1.00  0.02           C  
ATOM   1135  CD  PRO A  76     -13.035  -0.262  -8.435  1.00  0.02           C  
ATOM   1136  HA  PRO A  76     -11.734   1.352 -10.757  1.00  0.06           H  
ATOM   1137  HB1 PRO A  76     -14.183   2.075 -10.290  1.00  0.03           H  
ATOM   1138  HB2 PRO A  76     -13.836   0.649 -10.920  1.00  0.03           H  
ATOM   1139  HG1 PRO A  76     -14.419   1.239  -8.246  1.00  0.02           H  
ATOM   1140  HG2 PRO A  76     -14.955   0.007  -9.106  1.00  0.02           H  
ATOM   1141  HD1 PRO A  76     -13.026  -0.310  -7.466  1.00  0.04           H  
ATOM   1142  HD2 PRO A  76     -13.067  -1.146  -8.835  1.00  0.04           H  
ATOM   1143  N   ASN A  77     -11.652   3.066  -8.147  1.00 -0.42           N  
ATOM   1144  CA  ASN A  77     -11.401   4.379  -7.561  1.00  0.01           C  
ATOM   1145  C   ASN A  77      -9.947   4.532  -7.122  1.00  0.60           C  
ATOM   1146  O   ASN A  77      -9.198   3.557  -7.070  1.00 -0.57           O  
ATOM   1147  CB  ASN A  77     -12.330   4.611  -6.367  1.00 -0.20           C  
ATOM   1148  CG  ASN A  77     -12.048   3.666  -5.216  1.00  0.71           C  
ATOM   1149  OD1 ASN A  77     -11.710   2.502  -5.426  1.00 -0.59           O  
ATOM   1150  ND2 ASN A  77     -12.183   4.162  -3.991  1.00 -0.92           N  
ATOM   1151  HN  ASN A  77     -11.552   2.414  -7.596  1.00  0.27           H  
ATOM   1152  HA  ASN A  77     -11.590   5.070  -8.231  1.00  0.10           H  
ATOM   1153  HB1 ASN A  77     -12.212   5.518  -6.046  1.00  0.08           H  
ATOM   1154  HB2 ASN A  77     -13.248   4.476  -6.648  1.00  0.08           H  
ATOM   1155 1HD2 ASN A  77     -12.033   3.664  -3.305  1.00  0.42           H  
ATOM   1156 2HD2 ASN A  77     -12.419   4.982  -3.883  1.00  0.42           H  
ATOM   1157  N   GLY A  78      -9.554   5.761  -6.800  1.00 -0.42           N  
ATOM   1158  CA  GLY A  78      -8.197   6.044  -6.371  1.00 -0.03           C  
ATOM   1159  C   GLY A  78      -7.778   5.199  -5.183  1.00  0.60           C  
ATOM   1160  O   GLY A  78      -8.119   5.505  -4.041  1.00 -0.57           O  
ATOM   1161  HN  GLY A  78     -10.064   6.454  -6.825  1.00  0.27           H  
ATOM   1162  HA1 GLY A  78      -7.584   5.872  -7.102  1.00  0.07           H  
ATOM   1163  HA2 GLY A  78      -8.124   6.980  -6.123  1.00  0.07           H  
ATOM   1164  N   GLU A  79      -7.037   4.130  -5.456  1.00 -0.52           N  
ATOM   1165  CA  GLU A  79      -6.557   3.240  -4.403  1.00  0.04           C  
ATOM   1166  C   GLU A  79      -5.202   3.709  -3.878  1.00  0.54           C  
ATOM   1167  O   GLU A  79      -4.313   4.042  -4.663  1.00 -0.58           O  
ATOM   1168  CB  GLU A  79      -6.448   1.806  -4.925  1.00  0.06           C  
ATOM   1169  CG  GLU A  79      -5.974   0.804  -3.883  1.00  0.01           C  
ATOM   1170  CD  GLU A  79      -5.992  -0.623  -4.391  1.00  0.81           C  
ATOM   1171  OE1 GLU A  79      -6.382  -0.835  -5.559  1.00 -0.82           O  
ATOM   1172  OE2 GLU A  79      -5.619  -1.533  -3.622  1.00 -0.82           O  
ATOM   1173  HN  GLU A  79      -6.795   3.896  -6.246  1.00  0.29           H  
ATOM   1174  HA  GLU A  79      -7.195   3.249  -3.658  1.00  0.11           H  
ATOM   1175  HB1 GLU A  79      -7.320   1.519  -5.235  1.00 -0.02           H  
ATOM   1176  HB2 GLU A  79      -5.815   1.789  -5.660  1.00 -0.02           H  
ATOM   1177  HG1 GLU A  79      -5.063   1.021  -3.628  1.00 -0.04           H  
ATOM   1178  HG2 GLU A  79      -6.556   0.855  -3.108  1.00 -0.04           H  
ATOM   1179  N   PRO A  80      -5.038   3.737  -2.545  1.00 -0.25           N  
ATOM   1180  CA  PRO A  80      -3.777   4.155  -1.922  1.00 -0.03           C  
ATOM   1181  C   PRO A  80      -2.577   3.377  -2.457  1.00  0.59           C  
ATOM   1182  O   PRO A  80      -2.613   2.148  -2.499  1.00 -0.57           O  
ATOM   1183  CB  PRO A  80      -3.999   3.836  -0.440  1.00 -0.01           C  
ATOM   1184  CG  PRO A  80      -5.474   3.904  -0.258  1.00  0.02           C  
ATOM   1185  CD  PRO A  80      -6.060   3.394  -1.539  1.00  0.02           C  
ATOM   1186  HA  PRO A  80      -3.630   5.117  -2.037  1.00  0.06           H  
ATOM   1187  HB1 PRO A  80      -3.667   2.946  -0.241  1.00  0.03           H  
ATOM   1188  HB2 PRO A  80      -3.554   4.500   0.110  1.00  0.03           H  
ATOM   1189  HG1 PRO A  80      -5.736   3.340   0.486  1.00  0.02           H  
ATOM   1190  HG2 PRO A  80      -5.741   4.823  -0.101  1.00  0.02           H  
ATOM   1191  HD1 PRO A  80      -6.183   2.434  -1.496  1.00  0.04           H  
ATOM   1192  HD2 PRO A  80      -6.894   3.852  -1.735  1.00  0.04           H  
ATOM   1193  N   CYS A  81      -1.531   4.091  -2.861  1.00 -0.42           N  
ATOM   1194  CA  CYS A  81      -0.331   3.463  -3.405  1.00  0.04           C  
ATOM   1195  C   CYS A  81       0.858   3.665  -2.469  1.00  0.60           C  
ATOM   1196  O   CYS A  81       1.584   2.722  -2.159  1.00 -0.57           O  
ATOM   1197  CB  CYS A  81      -0.013   4.035  -4.787  1.00 -0.08           C  
ATOM   1198  SG  CYS A  81       0.321   5.808  -4.789  1.00 -0.11           S  
ATOM   1199  HN  CYS A  81      -1.492   4.951  -2.832  1.00  0.27           H  
ATOM   1200  HA  CYS A  81      -0.486   2.500  -3.499  1.00  0.08           H  
ATOM   1201  HB1 CYS A  81       0.772   3.585  -5.138  1.00  0.09           H  
ATOM   1202  HB2 CYS A  81      -0.771   3.876  -5.373  1.00  0.09           H  
ATOM   1203  N   GLY A  82       1.048   4.901  -2.017  1.00 -0.42           N  
ATOM   1204  CA  GLY A  82       2.141   5.226  -1.119  1.00 -0.03           C  
ATOM   1205  C   GLY A  82       2.069   6.660  -0.640  1.00  0.60           C  
ATOM   1206  O   GLY A  82       1.576   7.534  -1.353  1.00 -0.57           O  
ATOM   1207  HN  GLY A  82       0.551   5.573  -2.219  1.00  0.27           H  
ATOM   1208  HA1 GLY A  82       2.112   4.639  -0.346  1.00  0.07           H  
ATOM   1209  HA2 GLY A  82       2.986   5.093  -1.576  1.00  0.07           H  
ATOM   1210  N   LYS A  83       2.563   6.898   0.571  1.00 -0.35           N  
ATOM   1211  CA  LYS A  83       2.543   8.228   1.173  1.00 -0.24           C  
ATOM   1212  C   LYS A  83       2.820   9.311   0.140  1.00  0.73           C  
ATOM   1213  O   LYS A  83       2.128  10.328   0.086  1.00 -0.59           O  
ATOM   1214  CB  LYS A  83       3.588   8.321   2.283  1.00 -0.01           C  
ATOM   1215  CG  LYS A  83       3.305   7.457   3.495  1.00  0.02           C  
ATOM   1216  CD  LYS A  83       4.343   7.711   4.572  1.00 -0.05           C  
ATOM   1217  CE  LYS A  83       4.232   6.719   5.710  1.00 -0.01           C  
ATOM   1218  NZ  LYS A  83       5.350   6.887   6.677  1.00 -0.38           N1+
ATOM   1219  HN  LYS A  83       2.919   6.298   1.073  1.00  0.28           H  
ATOM   1220  HA  LYS A  83       1.660   8.395   1.565  1.00  0.14           H  
ATOM   1221  HB1 LYS A  83       4.447   8.048   1.923  1.00  0.04           H  
ATOM   1222  HB2 LYS A  83       3.639   9.242   2.584  1.00  0.04           H  
ATOM   1223  HG1 LYS A  83       2.429   7.676   3.853  1.00  0.01           H  
ATOM   1224  HG2 LYS A  83       3.343   6.521   3.243  1.00  0.01           H  
ATOM   1225  HD1 LYS A  83       5.229   7.630   4.185  1.00  0.06           H  
ATOM   1226  HD2 LYS A  83       4.215   8.602   4.934  1.00  0.06           H  
ATOM   1227  HE1 LYS A  83       3.396   6.862   6.181  1.00  0.11           H  
ATOM   1228  HE2 LYS A  83       4.269   5.817   5.355  1.00  0.11           H  
ATOM   1229  HZ1 LYS A  83       6.130   6.757   6.267  1.00  0.34           H  
ATOM   1230  HZ2 LYS A  83       5.336   7.708   7.019  1.00  0.34           H  
ATOM   1231  HZ3 LYS A  83       5.270   6.297   7.339  1.00  0.34           H  
ATOM   1232  N   THR A  84       3.839   9.082  -0.680  1.00 -0.42           N  
ATOM   1233  CA  THR A  84       4.249  10.050  -1.687  1.00 -0.04           C  
ATOM   1234  C   THR A  84       3.946   9.515  -3.080  1.00  0.60           C  
ATOM   1235  O   THR A  84       4.818   9.474  -3.946  1.00 -0.57           O  
ATOM   1236  CB  THR A  84       5.749  10.357  -1.578  1.00  0.37           C  
ATOM   1237  OG1 THR A  84       6.068  10.705  -0.225  1.00 -0.68           O  
ATOM   1238  CG2 THR A  84       6.137  11.505  -2.494  1.00 -0.24           C  
ATOM   1239  HN  THR A  84       4.315   8.366  -0.672  1.00  0.27           H  
ATOM   1240  HA  THR A  84       3.750  10.884  -1.561  1.00  0.10           H  
ATOM   1241  HB  THR A  84       6.258   9.573  -1.837  1.00  0.00           H  
ATOM   1242 1HG2 THR A  84       5.940  11.279  -3.405  1.00  0.06           H  
ATOM   1243 2HG2 THR A  84       5.646  12.295  -2.255  1.00  0.06           H  
ATOM   1244 3HG2 THR A  84       7.076  11.686  -2.414  1.00  0.06           H  
ATOM   1245  HG1 THR A  84       6.868  10.869  -0.159  1.00  0.41           H  
ATOM   1246  N   CYS A  85       2.705   9.089  -3.283  1.00 -0.42           N  
ATOM   1247  CA  CYS A  85       2.274   8.614  -4.588  1.00  0.04           C  
ATOM   1248  C   CYS A  85       0.817   8.964  -4.842  1.00  0.60           C  
ATOM   1249  O   CYS A  85      -0.049   8.738  -3.997  1.00 -0.57           O  
ATOM   1250  CB  CYS A  85       2.476   7.102  -4.713  1.00 -0.08           C  
ATOM   1251  SG  CYS A  85       1.701   6.359  -6.175  1.00 -0.11           S  
ATOM   1252  HN  CYS A  85       2.093   9.066  -2.680  1.00  0.27           H  
ATOM   1253  HA  CYS A  85       2.814   9.049  -5.281  1.00  0.08           H  
ATOM   1254  HB1 CYS A  85       3.428   6.918  -4.759  1.00  0.09           H  
ATOM   1255  HB2 CYS A  85       2.097   6.672  -3.929  1.00  0.09           H  
ATOM   1256  N   LEU A  86       0.560   9.522  -6.018  1.00 -0.42           N  
ATOM   1257  CA  LEU A  86      -0.798   9.777  -6.463  1.00 -0.05           C  
ATOM   1258  C   LEU A  86      -0.989   9.004  -7.757  1.00  0.60           C  
ATOM   1259  O   LEU A  86      -0.221   9.162  -8.705  1.00 -0.57           O  
ATOM   1260  CB  LEU A  86      -1.042  11.272  -6.670  1.00 -0.11           C  
ATOM   1261  CG  LEU A  86      -2.473  11.641  -7.065  1.00  0.35           C  
ATOM   1262  CD1 LEU A  86      -3.470  11.144  -6.020  1.00 -0.41           C  
ATOM   1263  CD2 LEU A  86      -2.601  13.141  -7.261  1.00 -0.41           C  
ATOM   1264  HN  LEU A  86       1.163   9.764  -6.580  1.00  0.27           H  
ATOM   1265  HA  LEU A  86      -1.435   9.443  -5.798  1.00  0.09           H  
ATOM   1266  HB1 LEU A  86      -0.839  11.736  -5.842  1.00  0.05           H  
ATOM   1267  HB2 LEU A  86      -0.454  11.588  -7.372  1.00  0.05           H  
ATOM   1268  HG  LEU A  86      -2.687  11.211  -7.908  1.00 -0.04           H  
ATOM   1269 1HD1 LEU A  86      -4.357  11.389  -6.294  1.00  0.10           H  
ATOM   1270 2HD1 LEU A  86      -3.399  10.188  -5.951  1.00  0.10           H  
ATOM   1271 3HD1 LEU A  86      -3.264  11.549  -5.175  1.00  0.10           H  
ATOM   1272 1HD2 LEU A  86      -3.504  13.348  -7.508  1.00  0.10           H  
ATOM   1273 2HD2 LEU A  86      -2.376  13.584  -6.439  1.00  0.10           H  
ATOM   1274 3HD2 LEU A  86      -1.999  13.416  -7.955  1.00  0.10           H  
ATOM   1275  N   GLU A  87      -2.000   8.149  -7.780  1.00 -0.52           N  
ATOM   1276  CA  GLU A  87      -2.170   7.198  -8.867  1.00  0.04           C  
ATOM   1277  C   GLU A  87      -2.696   7.861 -10.138  1.00  0.54           C  
ATOM   1278  O   GLU A  87      -3.612   8.681 -10.093  1.00 -0.58           O  
ATOM   1279  CB  GLU A  87      -3.120   6.084  -8.427  1.00  0.06           C  
ATOM   1280  CG  GLU A  87      -3.143   4.888  -9.353  1.00  0.01           C  
ATOM   1281  CD  GLU A  87      -4.038   3.777  -8.843  1.00  0.81           C  
ATOM   1282  OE1 GLU A  87      -4.818   4.027  -7.900  1.00 -0.82           O  
ATOM   1283  OE2 GLU A  87      -3.963   2.652  -9.382  1.00 -0.82           O  
ATOM   1284  HN  GLU A  87      -2.608   8.098  -7.172  1.00  0.29           H  
ATOM   1285  HA  GLU A  87      -1.304   6.793  -9.074  1.00  0.11           H  
ATOM   1286  HB1 GLU A  87      -2.849   5.772  -7.549  1.00 -0.02           H  
ATOM   1287  HB2 GLU A  87      -4.021   6.440  -8.384  1.00 -0.02           H  
ATOM   1288  HG1 GLU A  87      -3.473   5.166 -10.221  1.00 -0.04           H  
ATOM   1289  HG2 GLU A  87      -2.243   4.534  -9.438  1.00 -0.04           H  
ATOM   1290  N   GLU A  88      -2.097   7.500 -11.268  1.00 -0.52           N  
ATOM   1291  CA  GLU A  88      -2.595   7.902 -12.579  1.00  0.04           C  
ATOM   1292  C   GLU A  88      -2.613   6.684 -13.489  1.00  0.54           C  
ATOM   1293  O   GLU A  88      -1.617   6.367 -14.139  1.00 -0.58           O  
ATOM   1294  CB  GLU A  88      -1.728   8.998 -13.195  1.00  0.06           C  
ATOM   1295  CG  GLU A  88      -2.160   9.396 -14.602  1.00  0.01           C  
ATOM   1296  CD  GLU A  88      -1.326  10.518 -15.183  1.00  0.81           C  
ATOM   1297  OE1 GLU A  88      -0.304  10.885 -14.568  1.00 -0.82           O  
ATOM   1298  OE2 GLU A  88      -1.693  11.037 -16.259  1.00 -0.82           O  
ATOM   1299  HN  GLU A  88      -1.387   7.015 -11.303  1.00  0.29           H  
ATOM   1300  HA  GLU A  88      -3.511   8.240 -12.492  1.00  0.11           H  
ATOM   1301  HB1 GLU A  88      -1.775   9.788 -12.634  1.00 -0.02           H  
ATOM   1302  HB2 GLU A  88      -0.811   8.683 -13.244  1.00 -0.02           H  
ATOM   1303  HG1 GLU A  88      -2.078   8.627 -15.186  1.00 -0.04           H  
ATOM   1304  HG2 GLU A  88      -3.085   9.693 -14.575  1.00 -0.04           H  
ATOM   1305  N   ARG A  89      -3.752   6.005 -13.527  1.00 -0.35           N  
ATOM   1306  CA  ARG A  89      -3.890   4.772 -14.288  1.00 -0.26           C  
ATOM   1307  C   ARG A  89      -4.144   5.061 -15.765  1.00  0.73           C  
ATOM   1308  O   ARG A  89      -4.247   4.144 -16.578  1.00 -0.59           O  
ATOM   1309  CB  ARG A  89      -5.028   3.940 -13.701  1.00 -0.00           C  
ATOM   1310  CG  ARG A  89      -4.863   3.687 -12.210  1.00  0.04           C  
ATOM   1311  CD  ARG A  89      -6.124   3.127 -11.582  1.00  0.05           C  
ATOM   1312  NE  ARG A  89      -7.205   4.107 -11.564  1.00 -0.53           N  
ATOM   1313  CZ  ARG A  89      -8.418   3.864 -11.081  1.00  0.81           C  
ATOM   1314  NH1 ARG A  89      -8.706   2.672 -10.577  1.00 -0.86           N  
ATOM   1315  NH2 ARG A  89      -9.344   4.812 -11.106  1.00 -0.86           N  
ATOM   1316  HN  ARG A  89      -4.470   6.242 -13.115  1.00  0.28           H  
ATOM   1317  HA  ARG A  89      -3.062   4.254 -14.216  1.00  0.16           H  
ATOM   1318  HB1 ARG A  89      -5.866   4.410 -13.834  1.00  0.03           H  
ATOM   1319  HB2 ARG A  89      -5.054   3.080 -14.149  1.00  0.03           H  
ATOM   1320  HG1 ARG A  89      -4.148   3.047 -12.073  1.00  0.03           H  
ATOM   1321  HG2 ARG A  89      -4.651   4.524 -11.767  1.00  0.03           H  
ATOM   1322  HD1 ARG A  89      -6.421   2.359 -12.093  1.00  0.07           H  
ATOM   1323  HD2 ARG A  89      -5.937   2.867 -10.667  1.00  0.07           H  
ATOM   1324  HE  ARG A  89      -7.066   4.867 -11.940  1.00  0.35           H  
ATOM   1325 1HH1 ARG A  89      -9.493   2.515 -10.265  1.00  0.45           H  
ATOM   1326 2HH1 ARG A  89      -8.107   2.056 -10.561  1.00  0.45           H  
ATOM   1327 1HH2 ARG A  89      -9.160   5.586 -11.433  1.00  0.45           H  
ATOM   1328 2HH2 ARG A  89     -10.130   4.654 -10.794  1.00  0.45           H  
ATOM   1329  N   ASP A  90      -4.234   6.341 -16.105  1.00 -0.52           N  
ATOM   1330  CA  ASP A  90      -4.457   6.755 -17.483  1.00  0.04           C  
ATOM   1331  C   ASP A  90      -3.315   6.293 -18.382  1.00  0.54           C  
ATOM   1332  O   ASP A  90      -2.166   6.691 -18.194  1.00 -0.58           O  
ATOM   1333  CB  ASP A  90      -4.600   8.275 -17.556  1.00 -0.03           C  
ATOM   1334  CG  ASP A  90      -5.849   8.776 -16.861  1.00  0.80           C  
ATOM   1335  OD1 ASP A  90      -6.857   8.040 -16.852  1.00 -0.80           O  
ATOM   1336  OD2 ASP A  90      -5.825   9.902 -16.325  1.00 -0.80           O  
ATOM   1337  HN  ASP A  90      -4.168   6.996 -15.551  1.00  0.29           H  
ATOM   1338  HA  ASP A  90      -5.288   6.351 -17.811  1.00  0.09           H  
ATOM   1339  HB1 ASP A  90      -3.832   8.685 -17.127  1.00 -0.01           H  
ATOM   1340  HB2 ASP A  90      -4.645   8.544 -18.486  1.00 -0.01           H  
ATOM   1341  N   ASN A  91      -3.640   5.445 -19.353  1.00 -0.42           N  
ATOM   1342  CA  ASN A  91      -2.655   4.963 -20.314  1.00  0.01           C  
ATOM   1343  C   ASN A  91      -1.506   4.217 -19.651  1.00  0.60           C  
ATOM   1344  O   ASN A  91      -0.347   4.402 -20.018  1.00 -0.57           O  
ATOM   1345  CB  ASN A  91      -2.113   6.132 -21.140  1.00 -0.20           C  
ATOM   1346  CG  ASN A  91      -3.202   6.862 -21.903  1.00  0.71           C  
ATOM   1347  OD1 ASN A  91      -3.572   6.465 -23.007  1.00 -0.59           O  
ATOM   1348  ND2 ASN A  91      -3.721   7.935 -21.318  1.00 -0.92           N  
ATOM   1349  HN  ASN A  91      -4.432   5.130 -19.476  1.00  0.27           H  
ATOM   1350  HA  ASN A  91      -3.097   4.342 -20.931  1.00  0.10           H  
ATOM   1351  HB1 ASN A  91      -1.686   6.769 -20.544  1.00  0.08           H  
ATOM   1352  HB2 ASN A  91      -1.470   5.794 -21.782  1.00  0.08           H  
ATOM   1353 1HD2 ASN A  91      -4.342   8.382 -21.711  1.00  0.42           H  
ATOM   1354 2HD2 ASN A  91      -3.437   8.182 -20.545  1.00  0.42           H  
ATOM   1355  N   GLN A  92      -1.828   3.370 -18.677  1.00 -0.42           N  
ATOM   1356  CA  GLN A  92      -0.816   2.551 -18.018  1.00 -0.00           C  
ATOM   1357  C   GLN A  92      -0.510   1.305 -18.840  1.00  0.60           C  
ATOM   1358  O   GLN A  92       0.381   0.530 -18.496  1.00 -0.57           O  
ATOM   1359  CB  GLN A  92      -1.259   2.157 -16.603  1.00 -0.00           C  
ATOM   1360  CG  GLN A  92      -2.515   1.293 -16.545  1.00 -0.06           C  
ATOM   1361  CD  GLN A  92      -2.718   0.642 -15.187  1.00  0.69           C  
ATOM   1362  OE1 GLN A  92      -1.760   0.216 -14.542  1.00 -0.61           O  
ATOM   1363  NE2 GLN A  92      -3.969   0.559 -14.749  1.00 -0.94           N  
ATOM   1364  HN  GLN A  92      -2.627   3.252 -18.378  1.00  0.27           H  
ATOM   1365  HA  GLN A  92       0.011   3.070 -17.940  1.00  0.09           H  
ATOM   1366  HB1 GLN A  92      -0.541   1.659 -16.181  1.00  0.02           H  
ATOM   1367  HB2 GLN A  92      -1.437   2.966 -16.097  1.00  0.02           H  
ATOM   1368  HG1 GLN A  92      -3.288   1.846 -16.731  1.00  0.04           H  
ATOM   1369  HG2 GLN A  92      -2.445   0.588 -17.208  1.00  0.04           H  
ATOM   1370 1HE2 GLN A  92      -4.614   0.866 -15.228  1.00  0.43           H  
ATOM   1371 2HE2 GLN A  92      -4.134   0.198 -13.986  1.00  0.43           H  
ATOM   1372  N   TRP A  93      -1.256   1.116 -19.926  1.00 -0.42           N  
ATOM   1373  CA  TRP A  93      -1.021  -0.002 -20.834  1.00 -0.03           C  
ATOM   1374  C   TRP A  93      -1.136  -1.342 -20.122  1.00  0.60           C  
ATOM   1375  O   TRP A  93      -0.267  -2.204 -20.240  1.00 -0.57           O  
ATOM   1376  CB  TRP A  93       0.345   0.138 -21.503  1.00 -0.00           C  
ATOM   1377  CG  TRP A  93       0.279   0.939 -22.757  1.00 -0.14           C  
ATOM   1378  CD1 TRP A  93      -0.001   2.268 -22.868  1.00 -0.16           C  
ATOM   1379  CD2 TRP A  93       0.487   0.459 -24.086  1.00  0.12           C  
ATOM   1380  NE1 TRP A  93       0.020   2.648 -24.188  1.00 -0.34           N  
ATOM   1381  CE2 TRP A  93       0.319   1.554 -24.956  1.00  0.14           C  
ATOM   1382  CE3 TRP A  93       0.802  -0.791 -24.627  1.00 -0.24           C  
ATOM   1383  CZ2 TRP A  93       0.455   1.438 -26.336  1.00 -0.26           C  
ATOM   1384  CZ3 TRP A  93       0.938  -0.904 -25.996  1.00 -0.20           C  
ATOM   1385  CH2 TRP A  93       0.764   0.204 -26.834  1.00 -0.11           C  
ATOM   1386  HN  TRP A  93      -1.908   1.625 -20.159  1.00  0.27           H  
ATOM   1387  HA  TRP A  93      -1.702   0.020 -21.538  1.00  0.11           H  
ATOM   1388  HB1 TRP A  93       0.954   0.581 -20.894  1.00  0.03           H  
ATOM   1389  HB2 TRP A  93       0.680  -0.745 -21.728  1.00  0.03           H  
ATOM   1390  HD1 TRP A  93      -0.185   2.835 -22.153  1.00  0.21           H  
ATOM   1391  HE1 TRP A  93      -0.128   3.442 -24.482  1.00  0.34           H  
ATOM   1392  HE3 TRP A  93       0.918  -1.531 -24.076  1.00  0.17           H  
ATOM   1393  HZ2 TRP A  93       0.342   2.171 -26.896  1.00  0.16           H  
ATOM   1394  HZ3 TRP A  93       1.147  -1.731 -26.367  1.00  0.14           H  
ATOM   1395  HH2 TRP A  93       0.861   0.098 -27.754  1.00  0.14           H  
ATOM   1396  N   LEU A  94      -2.226  -1.507 -19.383  1.00 -0.42           N  
ATOM   1397  CA  LEU A  94      -2.507  -2.754 -18.693  1.00 -0.05           C  
ATOM   1398  C   LEU A  94      -2.933  -3.820 -19.697  1.00  0.60           C  
ATOM   1399  O   LEU A  94      -3.858  -3.609 -20.479  1.00 -0.57           O  
ATOM   1400  CB  LEU A  94      -3.616  -2.531 -17.669  1.00 -0.11           C  
ATOM   1401  CG  LEU A  94      -3.962  -3.718 -16.776  1.00  0.35           C  
ATOM   1402  CD1 LEU A  94      -2.799  -4.043 -15.846  1.00 -0.41           C  
ATOM   1403  CD2 LEU A  94      -5.231  -3.415 -15.994  1.00 -0.41           C  
ATOM   1404  HN  LEU A  94      -2.825  -0.902 -19.265  1.00  0.27           H  
ATOM   1405  HA  LEU A  94      -1.702  -3.063 -18.225  1.00  0.09           H  
ATOM   1406  HB1 LEU A  94      -3.351  -1.801 -17.088  1.00  0.05           H  
ATOM   1407  HB2 LEU A  94      -4.424  -2.285 -18.145  1.00  0.05           H  
ATOM   1408  HG  LEU A  94      -4.129  -4.495 -17.331  1.00 -0.04           H  
ATOM   1409 1HD1 LEU A  94      -3.038  -4.791 -15.295  1.00  0.10           H  
ATOM   1410 2HD1 LEU A  94      -2.026  -4.261 -16.375  1.00  0.10           H  
ATOM   1411 3HD1 LEU A  94      -2.614  -3.278 -15.296  1.00  0.10           H  
ATOM   1412 1HD2 LEU A  94      -5.439  -4.168 -15.436  1.00  0.10           H  
ATOM   1413 2HD2 LEU A  94      -5.084  -2.636 -15.454  1.00  0.10           H  
ATOM   1414 3HD2 LEU A  94      -5.946  -3.257 -16.613  1.00  0.10           H  
ATOM   1415  N   GLY A  95      -2.256  -4.963 -19.675  1.00 -0.42           N  
ATOM   1416  CA  GLY A  95      -2.538  -6.033 -20.614  1.00 -0.03           C  
ATOM   1417  C   GLY A  95      -1.458  -6.129 -21.677  1.00  0.60           C  
ATOM   1418  O   GLY A  95      -1.618  -6.823 -22.680  1.00 -0.57           O  
ATOM   1419  HN  GLY A  95      -1.624  -5.142 -19.118  1.00  0.27           H  
ATOM   1420  HA1 GLY A  95      -2.585  -6.879 -20.142  1.00  0.07           H  
ATOM   1421  HA2 GLY A  95      -3.390  -5.870 -21.049  1.00  0.07           H  
ATOM   1422  N   VAL A  96      -0.353  -5.425 -21.453  1.00 -0.42           N  
ATOM   1423  CA  VAL A  96       0.772  -5.428 -22.383  1.00 -0.09           C  
ATOM   1424  C   VAL A  96       1.470  -6.781 -22.370  1.00  0.60           C  
ATOM   1425  O   VAL A  96       2.139  -7.154 -23.333  1.00 -0.57           O  
ATOM   1426  CB  VAL A  96       1.810  -4.344 -22.025  1.00  0.30           C  
ATOM   1427  CG1 VAL A  96       2.502  -4.684 -20.707  1.00 -0.32           C  
ATOM   1428  CG2 VAL A  96       2.827  -4.185 -23.153  1.00 -0.32           C  
ATOM   1429  HN  VAL A  96      -0.228  -4.929 -20.760  1.00  0.27           H  
ATOM   1430  HA  VAL A  96       0.445  -5.256 -23.291  1.00  0.10           H  
ATOM   1431  HB  VAL A  96       1.347  -3.487 -21.912  1.00 -0.03           H  
ATOM   1432 1HG1 VAL A  96       3.143  -3.996 -20.504  1.00  0.08           H  
ATOM   1433 2HG1 VAL A  96       1.843  -4.731 -20.011  1.00  0.08           H  
ATOM   1434 3HG1 VAL A  96       2.946  -5.530 -20.796  1.00  0.08           H  
ATOM   1435 1HG2 VAL A  96       3.460  -3.506 -22.908  1.00  0.08           H  
ATOM   1436 2HG2 VAL A  96       3.278  -5.021 -23.287  1.00  0.08           H  
ATOM   1437 3HG2 VAL A  96       2.366  -3.928 -23.956  1.00  0.08           H  
ATOM   1438  N   THR A  97       1.315  -7.508 -21.271  1.00 -0.42           N  
ATOM   1439  CA  THR A  97       1.910  -8.831 -21.148  1.00 -0.04           C  
ATOM   1440  C   THR A  97       1.051  -9.734 -20.279  1.00  0.60           C  
ATOM   1441  O   THR A  97       0.352  -9.272 -19.382  1.00 -0.57           O  
ATOM   1442  CB  THR A  97       3.328  -8.763 -20.543  1.00  0.37           C  
ATOM   1443  OG1 THR A  97       3.867 -10.085 -20.426  1.00 -0.68           O  
ATOM   1444  CG2 THR A  97       3.302  -8.098 -19.174  1.00 -0.24           C  
ATOM   1445  HN  THR A  97       0.869  -7.259 -20.580  1.00  0.27           H  
ATOM   1446  HA  THR A  97       1.976  -9.236 -22.037  1.00  0.10           H  
ATOM   1447  HB  THR A  97       3.897  -8.235 -21.125  1.00  0.00           H  
ATOM   1448 1HG2 THR A  97       2.959  -7.205 -19.249  1.00  0.06           H  
ATOM   1449 2HG2 THR A  97       2.741  -8.599 -18.577  1.00  0.06           H  
ATOM   1450 3HG2 THR A  97       4.189  -8.062 -18.810  1.00  0.06           H  
ATOM   1451  HG1 THR A  97       3.391 -10.542 -19.939  1.00  0.41           H  
ATOM   1452  N   LEU A  98       1.115 -11.030 -20.560  1.00 -0.42           N  
ATOM   1453  CA  LEU A  98       0.396 -12.023 -19.781  1.00 -0.05           C  
ATOM   1454  C   LEU A  98       1.253 -13.270 -19.650  1.00  0.60           C  
ATOM   1455  O   LEU A  98       1.889 -13.704 -20.610  1.00 -0.57           O  
ATOM   1456  CB  LEU A  98      -0.940 -12.359 -20.441  1.00 -0.11           C  
ATOM   1457  CG  LEU A  98      -2.114 -11.460 -20.061  1.00  0.35           C  
ATOM   1458  CD1 LEU A  98      -3.281 -11.691 -21.009  1.00 -0.41           C  
ATOM   1459  CD2 LEU A  98      -2.523 -11.716 -18.616  1.00 -0.41           C  
ATOM   1460  HN  LEU A  98       1.574 -11.362 -21.206  1.00  0.27           H  
ATOM   1461  HA  LEU A  98       0.221 -11.671 -18.883  1.00  0.09           H  
ATOM   1462  HB1 LEU A  98      -0.829 -12.302 -21.403  1.00  0.05           H  
ATOM   1463  HB2 LEU A  98      -1.180 -13.268 -20.197  1.00  0.05           H  
ATOM   1464  HG  LEU A  98      -1.842 -10.532 -20.139  1.00 -0.04           H  
ATOM   1465 1HD1 LEU A  98      -4.008 -11.118 -20.756  1.00  0.10           H  
ATOM   1466 2HD1 LEU A  98      -3.001 -11.488 -21.905  1.00  0.10           H  
ATOM   1467 3HD1 LEU A  98      -3.553 -12.610 -20.951  1.00  0.10           H  
ATOM   1468 1HD2 LEU A  98      -3.261 -11.143 -18.393  1.00  0.10           H  
ATOM   1469 2HD2 LEU A  98      -2.782 -12.636 -18.523  1.00  0.10           H  
ATOM   1470 3HD2 LEU A  98      -1.778 -11.526 -18.043  1.00  0.10           H  
ATOM   1471  N   SER A  99       1.270 -13.838 -18.452  1.00 -0.42           N  
ATOM   1472  CA  SER A  99       2.059 -15.028 -18.188  1.00 -0.03           C  
ATOM   1473  C   SER A  99       1.355 -15.856 -17.129  1.00  0.60           C  
ATOM   1474  O   SER A  99       0.707 -15.313 -16.234  1.00 -0.57           O  
ATOM   1475  CB  SER A  99       3.463 -14.642 -17.721  1.00  0.21           C  
ATOM   1476  OG  SER A  99       4.294 -15.782 -17.578  1.00 -0.65           O  
ATOM   1477  HN  SER A  99       0.830 -13.550 -17.772  1.00  0.27           H  
ATOM   1478  HA  SER A  99       2.135 -15.562 -19.006  1.00  0.08           H  
ATOM   1479  HB1 SER A  99       3.859 -14.045 -18.377  1.00  0.04           H  
ATOM   1480  HB2 SER A  99       3.397 -14.193 -16.865  1.00  0.04           H  
ATOM   1481  HG  SER A  99       4.943 -15.718 -18.073  1.00  0.43           H  
ATOM   1482  N   ARG A 100       1.471 -17.174 -17.237  1.00 -0.35           N  
ATOM   1483  CA  ARG A 100       0.827 -18.067 -16.289  1.00 -0.26           C  
ATOM   1484  C   ARG A 100       1.838 -18.942 -15.561  1.00  0.73           C  
ATOM   1485  O   ARG A 100       2.931 -19.206 -16.059  1.00 -0.59           O  
ATOM   1486  CB  ARG A 100      -0.198 -18.947 -16.997  1.00 -0.00           C  
ATOM   1487  CG  ARG A 100      -0.680 -20.108 -16.148  1.00  0.04           C  
ATOM   1488  CD  ARG A 100      -1.573 -21.045 -16.929  1.00  0.05           C  
ATOM   1489  NE  ARG A 100      -1.597 -22.380 -16.332  1.00 -0.53           N  
ATOM   1490  CZ  ARG A 100      -2.439 -22.769 -15.380  1.00  0.81           C  
ATOM   1491  NH2 ARG A 100      -3.347 -21.929 -14.906  1.00 -0.86           N  
ATOM   1492  NH1 ARG A 100      -2.376 -24.004 -14.905  1.00 -0.86           N  
ATOM   1493  HN  ARG A 100       1.919 -17.575 -17.852  1.00  0.28           H  
ATOM   1494  HA  ARG A 100       0.353 -17.530 -15.619  1.00  0.16           H  
ATOM   1495  HB1 ARG A 100      -0.971 -18.408 -17.229  1.00  0.03           H  
ATOM   1496  HB2 ARG A 100       0.203 -19.313 -17.802  1.00  0.03           H  
ATOM   1497  HG1 ARG A 100       0.088 -20.613 -15.835  1.00  0.03           H  
ATOM   1498  HG2 ARG A 100      -1.184 -19.765 -15.396  1.00  0.03           H  
ATOM   1499  HD1 ARG A 100      -2.479 -20.698 -16.930  1.00  0.07           H  
ATOM   1500  HD2 ARG A 100      -1.241 -21.124 -17.837  1.00  0.07           H  
ATOM   1501  HE  ARG A 100      -1.024 -22.953 -16.618  1.00  0.35           H  
ATOM   1502 1HH1 ARG A 100      -2.921 -24.257 -14.290  1.00  0.45           H  
ATOM   1503 2HH1 ARG A 100      -1.789 -24.554 -15.211  1.00  0.45           H  
ATOM   1504 1HH2 ARG A 100      -3.392 -21.127 -15.210  1.00  0.45           H  
ATOM   1505 2HH2 ARG A 100      -3.890 -22.187 -14.291  1.00  0.45           H  
ATOM   1506  N   GLN A 101       1.443 -19.392 -14.376  1.00 -0.42           N  
ATOM   1507  CA  GLN A 101       2.266 -20.259 -13.549  1.00 -0.00           C  
ATOM   1508  C   GLN A 101       2.021 -21.720 -13.929  1.00  0.60           C  
ATOM   1509  O   GLN A 101       0.876 -22.126 -14.128  1.00 -0.57           O  
ATOM   1510  CB  GLN A 101       1.907 -20.031 -12.079  1.00 -0.00           C  
ATOM   1511  CG  GLN A 101       2.775 -20.777 -11.085  1.00 -0.06           C  
ATOM   1512  CD  GLN A 101       2.287 -20.617  -9.660  1.00  0.69           C  
ATOM   1513  OE1 GLN A 101       1.208 -20.080  -9.420  1.00 -0.61           O  
ATOM   1514  NE2 GLN A 101       3.081 -21.083  -8.705  1.00 -0.94           N  
ATOM   1515  HN  GLN A 101       0.683 -19.203 -14.024  1.00  0.27           H  
ATOM   1516  HA  GLN A 101       3.214 -20.049 -13.683  1.00  0.09           H  
ATOM   1517  HB1 GLN A 101       1.989 -19.083 -11.886  1.00  0.02           H  
ATOM   1518  HB2 GLN A 101       0.991 -20.314 -11.937  1.00  0.02           H  
ATOM   1519  HG1 GLN A 101       2.765 -21.722 -11.304  1.00  0.04           H  
ATOM   1520  HG2 GLN A 101       3.680 -20.433 -11.135  1.00  0.04           H  
ATOM   1521 1HE2 GLN A 101       3.830 -21.453  -8.911  1.00  0.43           H  
ATOM   1522 2HE2 GLN A 101       2.848 -21.016  -7.880  1.00  0.43           H  
ATOM   1523  N   PRO A 102       3.097 -22.517 -14.031  1.00 -0.25           N  
ATOM   1524  CA  PRO A 102       2.976 -23.931 -14.412  1.00 -0.03           C  
ATOM   1525  C   PRO A 102       2.181 -24.756 -13.401  1.00  0.59           C  
ATOM   1526  O   PRO A 102       2.145 -24.413 -12.220  1.00 -0.57           O  
ATOM   1527  CB  PRO A 102       4.432 -24.409 -14.453  1.00 -0.01           C  
ATOM   1528  CG  PRO A 102       5.178 -23.454 -13.577  1.00  0.02           C  
ATOM   1529  CD  PRO A 102       4.494 -22.136 -13.754  1.00  0.02           C  
ATOM   1530  HA  PRO A 102       2.576 -24.019 -15.300  1.00  0.06           H  
ATOM   1531  HB1 PRO A 102       4.491 -25.312 -14.105  1.00  0.03           H  
ATOM   1532  HB2 PRO A 102       4.763 -24.370 -15.364  1.00  0.03           H  
ATOM   1533  HG1 PRO A 102       5.122 -23.747 -12.654  1.00  0.02           H  
ATOM   1534  HG2 PRO A 102       6.103 -23.401 -13.864  1.00  0.02           H  
ATOM   1535  HD1 PRO A 102       4.547 -21.614 -12.939  1.00  0.04           H  
ATOM   1536  HD2 PRO A 102       4.870 -21.660 -14.510  1.00  0.04           H  
ATOM   1537  N   GLY A 103       1.555 -25.831 -13.869  1.00 -0.42           N  
ATOM   1538  CA  GLY A 103       0.765 -26.696 -13.011  1.00 -0.03           C  
ATOM   1539  C   GLY A 103      -0.686 -26.260 -13.001  1.00  0.60           C  
ATOM   1540  O   GLY A 103      -1.006 -25.150 -13.425  1.00 -0.57           O  
ATOM   1541  HN  GLY A 103       1.574 -26.082 -14.692  1.00  0.27           H  
ATOM   1542  HA1 GLY A 103       0.816 -27.611 -13.328  1.00  0.07           H  
ATOM   1543  HA2 GLY A 103       1.109 -26.661 -12.103  1.00  0.07           H  
ATOM   1544  N   GLU A 104      -1.571 -27.132 -12.531  1.00 -0.52           N  
ATOM   1545  CA  GLU A 104      -2.980 -26.782 -12.415  1.00  0.04           C  
ATOM   1546  C   GLU A 104      -3.148 -25.809 -11.255  1.00  0.54           C  
ATOM   1547  O   GLU A 104      -2.331 -25.790 -10.335  1.00 -0.58           O  
ATOM   1548  CB  GLU A 104      -3.841 -28.028 -12.202  1.00  0.06           C  
ATOM   1549  CG  GLU A 104      -3.559 -28.769 -10.906  1.00  0.01           C  
ATOM   1550  CD  GLU A 104      -4.611 -29.814 -10.591  1.00  0.81           C  
ATOM   1551  OE1 GLU A 104      -5.578 -29.940 -11.373  1.00 -0.82           O  
ATOM   1552  OE2 GLU A 104      -4.474 -30.510  -9.562  1.00 -0.82           O  
ATOM   1553  HN  GLU A 104      -1.382 -27.931 -12.273  1.00  0.29           H  
ATOM   1554  HA  GLU A 104      -3.276 -26.338 -13.238  1.00  0.11           H  
ATOM   1555  HB1 GLU A 104      -4.774 -27.765 -12.193  1.00 -0.02           H  
ATOM   1556  HB2 GLU A 104      -3.681 -28.646 -12.933  1.00 -0.02           H  
ATOM   1557  HG1 GLU A 104      -2.702 -29.216 -10.975  1.00 -0.04           H  
ATOM   1558  HG2 GLU A 104      -3.541 -28.131 -10.174  1.00 -0.04           H  
ATOM   1559  N   ASN A 105      -4.199 -24.998 -11.299  1.00 -0.42           N  
ATOM   1560  CA  ASN A 105      -4.396 -23.955 -10.301  1.00  0.01           C  
ATOM   1561  C   ASN A 105      -3.220 -22.989 -10.293  1.00  0.60           C  
ATOM   1562  O   ASN A 105      -2.966 -22.307  -9.300  1.00 -0.57           O  
ATOM   1563  CB  ASN A 105      -4.576 -24.566  -8.912  1.00 -0.20           C  
ATOM   1564  CG  ASN A 105      -5.703 -25.569  -8.865  1.00  0.71           C  
ATOM   1565  OD1 ASN A 105      -6.592 -25.564  -9.716  1.00 -0.59           O  
ATOM   1566  ND2 ASN A 105      -5.677 -26.434  -7.862  1.00 -0.92           N  
ATOM   1567  HN  ASN A 105      -4.814 -25.030 -11.901  1.00  0.27           H  
ATOM   1568  HA  ASN A 105      -5.207 -23.449 -10.518  1.00  0.10           H  
ATOM   1569  HB1 ASN A 105      -3.758 -25.022  -8.659  1.00  0.08           H  
ATOM   1570  HB2 ASN A 105      -4.774 -23.860  -8.278  1.00  0.08           H  
ATOM   1571 1HD2 ASN A 105      -5.137 -26.313  -7.204  1.00  0.42           H  
ATOM   1572 2HD2 ASN A 105      -6.294 -27.234  -7.870  1.00  0.42           H  
ATOM   1573  N   GLY A 106      -2.499 -22.937 -11.409  1.00 -0.42           N  
ATOM   1574  CA  GLY A 106      -1.395 -22.013 -11.557  1.00 -0.03           C  
ATOM   1575  C   GLY A 106      -1.923 -20.598 -11.650  1.00  0.60           C  
ATOM   1576  O   GLY A 106      -2.828 -20.316 -12.434  1.00 -0.57           O  
ATOM   1577  HN  GLY A 106      -2.636 -23.433 -12.099  1.00  0.27           H  
ATOM   1578  HA1 GLY A 106      -0.801 -22.080 -10.793  1.00  0.07           H  
ATOM   1579  HA2 GLY A 106      -0.895 -22.217 -12.363  1.00  0.07           H  
ATOM   1580  N   SER A 107      -1.362 -19.704 -10.843  1.00 -0.42           N  
ATOM   1581  CA  SER A 107      -1.821 -18.325 -10.805  1.00 -0.03           C  
ATOM   1582  C   SER A 107      -1.360 -17.577 -12.051  1.00  0.60           C  
ATOM   1583  O   SER A 107      -0.674 -18.137 -12.906  1.00 -0.57           O  
ATOM   1584  CB  SER A 107      -1.311 -17.632  -9.542  1.00  0.21           C  
ATOM   1585  OG  SER A 107      -1.844 -18.241  -8.380  1.00 -0.65           O  
ATOM   1586  HN  SER A 107      -0.711 -19.874 -10.306  1.00  0.27           H  
ATOM   1587  HA  SER A 107      -2.800 -18.312 -10.786  1.00  0.08           H  
ATOM   1588  HB1 SER A 107      -0.344 -17.694  -9.518  1.00  0.04           H  
ATOM   1589  HB2 SER A 107      -1.582 -16.699  -9.563  1.00  0.04           H  
ATOM   1590  HG  SER A 107      -1.623 -19.030  -8.350  1.00  0.43           H  
ATOM   1591  N   ILE A 108      -1.731 -16.305 -12.141  1.00 -0.42           N  
ATOM   1592  CA  ILE A 108      -1.509 -15.527 -13.351  1.00 -0.06           C  
ATOM   1593  C   ILE A 108      -0.999 -14.134 -13.032  1.00  0.60           C  
ATOM   1594  O   ILE A 108      -1.224 -13.608 -11.943  1.00 -0.57           O  
ATOM   1595  CB  ILE A 108      -2.811 -15.413 -14.161  1.00  0.13           C  
ATOM   1596  CG1 ILE A 108      -3.179 -16.785 -14.727  1.00 -0.04           C  
ATOM   1597  CG2 ILE A 108      -2.681 -14.376 -15.277  1.00 -0.32           C  
ATOM   1598  CD1 ILE A 108      -4.497 -16.813 -15.440  1.00 -0.07           C  
ATOM   1599  HN  ILE A 108      -2.115 -15.867 -11.509  1.00  0.27           H  
ATOM   1600  HA  ILE A 108      -0.841 -15.979 -13.907  1.00  0.09           H  
ATOM   1601  HB  ILE A 108      -3.520 -15.131 -13.562  1.00  0.02           H  
ATOM   1602 1HG1 ILE A 108      -2.495 -17.055 -15.359  1.00  0.02           H  
ATOM   1603 2HG1 ILE A 108      -3.224 -17.422 -13.997  1.00  0.02           H  
ATOM   1604 1HG2 ILE A 108      -3.509 -14.332 -15.760  1.00  0.09           H  
ATOM   1605 2HG2 ILE A 108      -2.482 -13.522 -14.886  1.00  0.09           H  
ATOM   1606 3HG2 ILE A 108      -1.970 -14.640 -15.866  1.00  0.09           H  
ATOM   1607 1HD1 ILE A 108      -4.657 -17.701 -15.766  1.00  0.02           H  
ATOM   1608 2HD1 ILE A 108      -5.190 -16.558 -14.825  1.00  0.02           H  
ATOM   1609 3HD1 ILE A 108      -4.468 -16.194 -16.174  1.00  0.02           H  
ATOM   1610  N   VAL A 109      -0.308 -13.542 -13.998  1.00 -0.42           N  
ATOM   1611  CA  VAL A 109       0.215 -12.196 -13.846  1.00 -0.09           C  
ATOM   1612  C   VAL A 109       0.073 -11.405 -15.139  1.00  0.60           C  
ATOM   1613  O   VAL A 109       0.447 -11.874 -16.213  1.00 -0.57           O  
ATOM   1614  CB  VAL A 109       1.702 -12.215 -13.433  1.00  0.30           C  
ATOM   1615  CG1 VAL A 109       2.539 -12.974 -14.461  1.00 -0.32           C  
ATOM   1616  CG2 VAL A 109       2.218 -10.791 -13.240  1.00 -0.32           C  
ATOM   1617  HN  VAL A 109      -0.130 -13.904 -14.758  1.00  0.27           H  
ATOM   1618  HA  VAL A 109      -0.291 -11.732 -13.146  1.00  0.10           H  
ATOM   1619  HB  VAL A 109       1.787 -12.683 -12.576  1.00 -0.03           H  
ATOM   1620 1HG1 VAL A 109       3.456 -12.970 -14.181  1.00  0.08           H  
ATOM   1621 2HG1 VAL A 109       2.217 -13.876 -14.520  1.00  0.08           H  
ATOM   1622 3HG1 VAL A 109       2.454 -12.539 -15.313  1.00  0.08           H  
ATOM   1623 1HG2 VAL A 109       3.142 -10.826 -12.982  1.00  0.08           H  
ATOM   1624 2HG2 VAL A 109       2.125 -10.311 -14.065  1.00  0.08           H  
ATOM   1625 3HG2 VAL A 109       1.702 -10.363 -12.551  1.00  0.08           H  
ATOM   1626  N   THR A 110      -0.490 -10.206 -15.025  1.00 -0.42           N  
ATOM   1627  CA  THR A 110      -0.508  -9.251 -16.123  1.00 -0.04           C  
ATOM   1628  C   THR A 110       0.147  -7.979 -15.608  1.00  0.60           C  
ATOM   1629  O   THR A 110       0.354  -7.835 -14.405  1.00 -0.57           O  
ATOM   1630  CB  THR A 110      -1.942  -8.954 -16.604  1.00  0.37           C  
ATOM   1631  OG1 THR A 110      -1.898  -8.288 -17.873  1.00 -0.68           O  
ATOM   1632  CG2 THR A 110      -2.684  -8.086 -15.599  1.00 -0.24           C  
ATOM   1633  HN  THR A 110      -0.873  -9.920 -14.311  1.00  0.27           H  
ATOM   1634  HA  THR A 110       0.016  -9.598 -16.875  1.00  0.10           H  
ATOM   1635  HB  THR A 110      -2.426  -9.788 -16.699  1.00  0.00           H  
ATOM   1636 1HG2 THR A 110      -2.737  -8.536 -14.752  1.00  0.06           H  
ATOM   1637 2HG2 THR A 110      -2.223  -7.252 -15.483  1.00  0.06           H  
ATOM   1638 3HG2 THR A 110      -3.575  -7.909 -15.913  1.00  0.06           H  
ATOM   1639  HG1 THR A 110      -1.523  -8.764 -18.426  1.00  0.41           H  
ATOM   1640  N   CYS A 111       0.478  -7.058 -16.505  1.00 -0.42           N  
ATOM   1641  CA  CYS A 111       1.211  -5.867 -16.102  1.00  0.04           C  
ATOM   1642  C   CYS A 111       0.817  -4.641 -16.918  1.00  0.60           C  
ATOM   1643  O   CYS A 111       0.170  -4.751 -17.956  1.00 -0.57           O  
ATOM   1644  CB  CYS A 111       2.716  -6.111 -16.237  1.00 -0.08           C  
ATOM   1645  SG  CYS A 111       3.321  -7.572 -15.358  1.00 -0.11           S  
ATOM   1646  HN  CYS A 111       0.293  -7.098 -17.343  1.00  0.27           H  
ATOM   1647  HA  CYS A 111       1.019  -5.678 -15.161  1.00  0.08           H  
ATOM   1648  HB1 CYS A 111       2.928  -6.225 -17.177  1.00  0.09           H  
ATOM   1649  HB2 CYS A 111       3.188  -5.341 -15.886  1.00  0.09           H  
ATOM   1650  N   GLY A 112       1.223  -3.473 -16.430  1.00 -0.42           N  
ATOM   1651  CA  GLY A 112       0.979  -2.213 -17.107  1.00 -0.03           C  
ATOM   1652  C   GLY A 112       2.198  -1.328 -16.946  1.00  0.60           C  
ATOM   1653  O   GLY A 112       2.282  -0.533 -16.010  1.00 -0.57           O  
ATOM   1654  HN  GLY A 112       1.653  -3.388 -15.690  1.00  0.27           H  
ATOM   1655  HA1 GLY A 112       0.818  -2.366 -18.051  1.00  0.07           H  
ATOM   1656  HA2 GLY A 112       0.208  -1.769 -16.720  1.00  0.07           H  
ATOM   1657  N   HIS A 113       3.147  -1.479 -17.863  1.00 -0.42           N  
ATOM   1658  CA  HIS A 113       4.475  -0.887 -17.712  1.00  0.02           C  
ATOM   1659  C   HIS A 113       4.479   0.638 -17.598  1.00  0.60           C  
ATOM   1660  O   HIS A 113       5.330   1.200 -16.911  1.00 -0.57           O  
ATOM   1661  CB  HIS A 113       5.389  -1.323 -18.864  1.00 -0.05           C  
ATOM   1662  CG  HIS A 113       4.940  -0.851 -20.210  1.00 -0.03           C  
ATOM   1663  CD2 HIS A 113       3.699  -1.157 -20.734  1.00  0.13           C  
ATOM   1664  ND1 HIS A 113       5.565  -0.105 -21.150  1.00 -0.38           N  
ATOM   1665  NE2 HIS A 113       3.583  -0.612 -21.931  1.00 -0.57           N  
ATOM   1666  CE1 HIS A 113       4.703   0.032 -22.207  1.00  0.21           C  
ATOM   1667  HN  HIS A 113       3.047  -1.924 -18.591  1.00  0.27           H  
ATOM   1668  HA  HIS A 113       4.868  -1.237 -16.886  1.00  0.09           H  
ATOM   1669  HB1 HIS A 113       6.277  -0.967 -18.707  1.00  0.04           H  
ATOM   1670  HB2 HIS A 113       5.421  -2.291 -18.885  1.00  0.04           H  
ATOM   1671  HD1 HIS A 113       6.561   0.307 -21.080  1.00  0.37           H  
ATOM   1672  HD2 HIS A 113       2.942  -1.749 -20.242  1.00  0.12           H  
ATOM   1673  HE1 HIS A 113       4.906   0.577 -23.117  1.00  0.14           H  
ATOM   1674  N   ARG A 114       3.538   1.308 -18.253  1.00 -0.35           N  
ATOM   1675  CA  ARG A 114       3.522   2.768 -18.253  1.00 -0.26           C  
ATOM   1676  C   ARG A 114       2.605   3.338 -17.172  1.00  0.73           C  
ATOM   1677  O   ARG A 114       2.065   4.437 -17.314  1.00 -0.59           O  
ATOM   1678  CB  ARG A 114       3.140   3.306 -19.634  1.00 -0.00           C  
ATOM   1679  CG  ARG A 114       3.063   4.824 -19.684  1.00  0.04           C  
ATOM   1680  CD  ARG A 114       4.438   5.458 -19.558  1.00  0.05           C  
ATOM   1681  NE  ARG A 114       5.311   5.090 -20.670  1.00 -0.53           N  
ATOM   1682  CZ  ARG A 114       5.319   5.692 -21.859  1.00  0.81           C  
ATOM   1683  NH1 ARG A 114       4.498   6.704 -22.111  1.00 -0.86           N  
ATOM   1684  NH2 ARG A 114       6.153   5.279 -22.803  1.00 -0.86           N  
ATOM   1685  HN  ARG A 114       2.901   0.944 -18.705  1.00  0.28           H  
ATOM   1686  HA  ARG A 114       4.429   3.084 -18.059  1.00  0.16           H  
ATOM   1687  HB1 ARG A 114       3.805   3.018 -20.277  1.00  0.03           H  
ATOM   1688  HB2 ARG A 114       2.270   2.954 -19.876  1.00  0.03           H  
ATOM   1689  HG1 ARG A 114       2.680   5.096 -20.534  1.00  0.03           H  
ATOM   1690  HG2 ARG A 114       2.513   5.141 -18.951  1.00  0.03           H  
ATOM   1691  HD1 ARG A 114       4.345   6.423 -19.552  1.00  0.07           H  
ATOM   1692  HD2 ARG A 114       4.853   5.155 -18.734  1.00  0.07           H  
ATOM   1693  HE  ARG A 114       5.859   4.438 -20.550  1.00  0.35           H  
ATOM   1694 1HH1 ARG A 114       4.511   7.087 -22.881  1.00  0.45           H  
ATOM   1695 2HH1 ARG A 114       3.954   6.978 -21.503  1.00  0.45           H  
ATOM   1696 1HH2 ARG A 114       6.781   4.509 -22.621  1.00  0.45           H  
ATOM   1697 2HH2 ARG A 114       6.161   5.734 -23.704  1.00  0.45           H  
ATOM   1698  N   TRP A 115       2.439   2.584 -16.092  1.00 -0.42           N  
ATOM   1699  CA  TRP A 115       1.759   3.078 -14.902  1.00 -0.03           C  
ATOM   1700  C   TRP A 115       2.577   4.236 -14.342  1.00  0.60           C  
ATOM   1701  O   TRP A 115       3.804   4.172 -14.325  1.00 -0.57           O  
ATOM   1702  CB  TRP A 115       1.644   1.956 -13.873  1.00 -0.00           C  
ATOM   1703  CG  TRP A 115       0.963   2.355 -12.602  1.00 -0.14           C  
ATOM   1704  CD1 TRP A 115      -0.333   2.113 -12.255  1.00 -0.16           C  
ATOM   1705  CD2 TRP A 115       1.544   3.064 -11.506  1.00  0.12           C  
ATOM   1706  NE1 TRP A 115      -0.596   2.625 -11.010  1.00 -0.34           N  
ATOM   1707  CE2 TRP A 115       0.544   3.218 -10.526  1.00  0.14           C  
ATOM   1708  CE3 TRP A 115       2.815   3.588 -11.255  1.00 -0.24           C  
ATOM   1709  CZ2 TRP A 115       0.771   3.870  -9.321  1.00 -0.26           C  
ATOM   1710  CZ3 TRP A 115       3.041   4.236 -10.055  1.00 -0.20           C  
ATOM   1711  CH2 TRP A 115       2.024   4.371  -9.105  1.00 -0.11           C  
ATOM   1712  HN  TRP A 115       2.715   1.773 -16.022  1.00  0.27           H  
ATOM   1713  HA  TRP A 115       0.862   3.398 -15.132  1.00  0.11           H  
ATOM   1714  HB1 TRP A 115       1.137   1.228 -14.263  1.00  0.03           H  
ATOM   1715  HB2 TRP A 115       2.537   1.650 -13.644  1.00  0.03           H  
ATOM   1716  HD1 TRP A 115      -0.950   1.661 -12.785  1.00  0.21           H  
ATOM   1717  HE1 TRP A 115      -1.351   2.584 -10.600  1.00  0.34           H  
ATOM   1718  HE3 TRP A 115       3.498   3.501 -11.882  1.00  0.17           H  
ATOM   1719  HZ2 TRP A 115       0.096   3.962  -8.688  1.00  0.16           H  
ATOM   1720  HZ3 TRP A 115       3.882   4.588  -9.876  1.00  0.14           H  
ATOM   1721  HH2 TRP A 115       2.206   4.812  -8.307  1.00  0.14           H  
ATOM   1722  N   LYS A 116       1.909   5.289 -13.879  1.00 -0.35           N  
ATOM   1723  CA  LYS A 116       2.602   6.527 -13.532  1.00 -0.24           C  
ATOM   1724  C   LYS A 116       2.360   6.986 -12.102  1.00  0.73           C  
ATOM   1725  O   LYS A 116       1.416   6.554 -11.443  1.00 -0.59           O  
ATOM   1726  CB  LYS A 116       2.179   7.643 -14.486  1.00 -0.01           C  
ATOM   1727  CG  LYS A 116       2.446   7.330 -15.940  1.00  0.02           C  
ATOM   1728  CD  LYS A 116       1.778   8.332 -16.858  1.00 -0.05           C  
ATOM   1729  CE  LYS A 116       0.916   7.627 -17.890  1.00 -0.01           C  
ATOM   1730  NZ  LYS A 116       0.422   8.565 -18.932  1.00 -0.38           N1+
ATOM   1731  HN  LYS A 116       1.058   5.314 -13.757  1.00  0.28           H  
ATOM   1732  HA  LYS A 116       3.567   6.389 -13.642  1.00  0.14           H  
ATOM   1733  HB1 LYS A 116       1.227   7.797 -14.385  1.00  0.04           H  
ATOM   1734  HB2 LYS A 116       2.669   8.450 -14.261  1.00  0.04           H  
ATOM   1735  HG1 LYS A 116       3.402   7.357 -16.103  1.00  0.01           H  
ATOM   1736  HG2 LYS A 116       2.097   6.448 -16.146  1.00  0.01           H  
ATOM   1737  HD1 LYS A 116       1.210   8.920 -16.335  1.00  0.06           H  
ATOM   1738  HD2 LYS A 116       2.457   8.843 -17.325  1.00  0.06           H  
ATOM   1739  HE1 LYS A 116       1.440   6.937 -18.326  1.00  0.11           H  
ATOM   1740  HE2 LYS A 116       0.146   7.233 -17.448  1.00  0.11           H  
ATOM   1741  HZ1 LYS A 116      -0.066   9.207 -18.556  1.00  0.34           H  
ATOM   1742  HZ2 LYS A 116       1.112   8.937 -19.356  1.00  0.34           H  
ATOM   1743  HZ3 LYS A 116      -0.079   8.127 -19.522  1.00  0.34           H  
ATOM   1744  N   ASN A 117       3.231   7.879 -11.641  1.00 -0.42           N  
ATOM   1745  CA  ASN A 117       3.062   8.542 -10.359  1.00  0.01           C  
ATOM   1746  C   ASN A 117       2.932  10.041 -10.593  1.00  0.60           C  
ATOM   1747  O   ASN A 117       3.930  10.759 -10.631  1.00 -0.57           O  
ATOM   1748  CB  ASN A 117       4.253   8.248  -9.445  1.00 -0.20           C  
ATOM   1749  CG  ASN A 117       4.073   8.819  -8.054  1.00  0.71           C  
ATOM   1750  OD1 ASN A 117       2.956   9.120  -7.637  1.00 -0.59           O  
ATOM   1751  ND2 ASN A 117       5.171   8.966  -7.325  1.00 -0.92           N  
ATOM   1752  HN  ASN A 117       3.939   8.121 -12.063  1.00  0.27           H  
ATOM   1753  HA  ASN A 117       2.245   8.219  -9.924  1.00  0.10           H  
ATOM   1754  HB1 ASN A 117       4.361   7.288  -9.365  1.00  0.08           H  
ATOM   1755  HB2 ASN A 117       5.051   8.642  -9.830  1.00  0.08           H  
ATOM   1756 1HD2 ASN A 117       5.120   9.286  -6.528  1.00  0.42           H  
ATOM   1757 2HD2 ASN A 117       5.935   8.742  -7.649  1.00  0.42           H  
ATOM   1758  N   ILE A 118       1.697  10.507 -10.761  1.00 -0.42           N  
ATOM   1759  CA  ILE A 118       1.442  11.900 -11.108  1.00 -0.06           C  
ATOM   1760  C   ILE A 118       1.948  12.844 -10.020  1.00  0.60           C  
ATOM   1761  O   ILE A 118       2.205  14.019 -10.276  1.00 -0.57           O  
ATOM   1762  CB  ILE A 118      -0.060  12.158 -11.350  1.00  0.13           C  
ATOM   1763  CG1 ILE A 118      -0.266  13.520 -12.017  1.00 -0.04           C  
ATOM   1764  CG2 ILE A 118      -0.830  12.068 -10.043  1.00 -0.32           C  
ATOM   1765  CD1 ILE A 118      -1.707  13.807 -12.376  1.00 -0.07           C  
ATOM   1766  HN  ILE A 118       0.986  10.031 -10.678  1.00  0.27           H  
ATOM   1767  HA  ILE A 118       1.922  12.113 -11.937  1.00  0.09           H  
ATOM   1768  HB  ILE A 118      -0.393  11.470 -11.948  1.00  0.02           H  
ATOM   1769 1HG1 ILE A 118       0.033  14.214 -11.410  1.00  0.02           H  
ATOM   1770 2HG1 ILE A 118       0.256  13.550 -12.834  1.00  0.02           H  
ATOM   1771 1HG2 ILE A 118      -1.760  12.231 -10.218  1.00  0.09           H  
ATOM   1772 2HG2 ILE A 118      -0.716  11.191  -9.672  1.00  0.09           H  
ATOM   1773 3HG2 ILE A 118      -0.491  12.729  -9.434  1.00  0.09           H  
ATOM   1774 1HD1 ILE A 118      -1.759  14.672 -12.788  1.00  0.02           H  
ATOM   1775 2HD1 ILE A 118      -2.016  13.134 -12.987  1.00  0.02           H  
ATOM   1776 3HD1 ILE A 118      -2.236  13.792 -11.576  1.00  0.02           H  
ATOM   1777  N   PHE A 119       2.082  12.324  -8.804  1.00 -0.42           N  
ATOM   1778  CA  PHE A 119       2.680  13.080  -7.710  1.00 -0.00           C  
ATOM   1779  C   PHE A 119       3.964  13.732  -8.217  1.00  0.60           C  
ATOM   1780  O   PHE A 119       4.644  13.177  -9.080  1.00 -0.57           O  
ATOM   1781  CB  PHE A 119       2.987  12.147  -6.535  1.00 -0.03           C  
ATOM   1782  CG  PHE A 119       2.984  12.825  -5.193  1.00  0.01           C  
ATOM   1783  CD1 PHE A 119       4.050  13.609  -4.790  1.00 -0.13           C  
ATOM   1784  CD2 PHE A 119       1.916  12.661  -4.324  1.00 -0.13           C  
ATOM   1785  CE1 PHE A 119       4.045  14.226  -3.550  1.00 -0.17           C  
ATOM   1786  CE2 PHE A 119       1.910  13.272  -3.086  1.00 -0.17           C  
ATOM   1787  CZ  PHE A 119       2.975  14.056  -2.698  1.00 -0.11           C  
ATOM   1788  HN  PHE A 119       1.832  11.531  -8.586  1.00  0.27           H  
ATOM   1789  HA  PHE A 119       2.063  13.780  -7.408  1.00  0.10           H  
ATOM   1790  HB1 PHE A 119       2.320  11.443  -6.514  1.00  0.03           H  
ATOM   1791  HB2 PHE A 119       3.868  11.760  -6.667  1.00  0.03           H  
ATOM   1792  HD1 PHE A 119       4.774  13.728  -5.360  1.00  0.13           H  
ATOM   1793  HD2 PHE A 119       1.195  12.132  -4.581  1.00  0.13           H  
ATOM   1794  HE1 PHE A 119       4.766  14.755  -3.292  1.00  0.14           H  
ATOM   1795  HE2 PHE A 119       1.185  13.157  -2.514  1.00  0.14           H  
ATOM   1796  HZ  PHE A 119       2.971  14.470  -1.866  1.00  0.13           H  
ATOM   1797  N   TYR A 120       4.281  14.914  -7.694  1.00 -0.42           N  
ATOM   1798  CA  TYR A 120       5.483  15.649  -8.093  1.00 -0.00           C  
ATOM   1799  C   TYR A 120       5.395  16.230  -9.505  1.00  0.60           C  
ATOM   1800  O   TYR A 120       6.384  16.746 -10.024  1.00 -0.57           O  
ATOM   1801  CB  TYR A 120       6.740  14.761  -7.951  1.00 -0.01           C  
ATOM   1802  CG  TYR A 120       7.081  14.385  -6.523  1.00 -0.00           C  
ATOM   1803  CD1 TYR A 120       7.400  15.390  -5.588  1.00 -0.19           C  
ATOM   1804  CD2 TYR A 120       7.125  13.031  -6.140  1.00 -0.19           C  
ATOM   1805  CE1 TYR A 120       7.730  15.049  -4.266  1.00 -0.23           C  
ATOM   1806  CE2 TYR A 120       7.467  12.681  -4.823  1.00 -0.23           C  
ATOM   1807  CZ  TYR A 120       7.758  13.690  -3.877  1.00  0.32           C  
ATOM   1808  OH  TYR A 120       8.052  13.347  -2.592  1.00 -0.56           O  
ATOM   1809  HN  TYR A 120       3.586  15.562  -7.356  1.00  0.27           H  
ATOM   1810  HA  TYR A 120       5.584  16.479  -7.408  1.00  0.09           H  
ATOM   1811  HB1 TYR A 120       6.602  13.860  -8.551  1.00  0.03           H  
ATOM   1812  HB2 TYR A 120       7.604  15.293  -8.353  1.00  0.03           H  
ATOM   1813  HD1 TYR A 120       7.392  16.430  -5.883  1.00  0.17           H  
ATOM   1814  HD2 TYR A 120       6.899  12.254  -6.855  1.00  0.17           H  
ATOM   1815  HE1 TYR A 120       7.967  15.826  -3.555  1.00  0.17           H  
ATOM   1816  HE2 TYR A 120       7.499  11.643  -4.530  1.00  0.17           H  
ATOM   1817  HH  TYR A 120       8.131  14.107  -2.014  1.00  0.40           H  
ATOM   1818  N   ILE A 121       4.221  16.151 -10.126  1.00 -0.42           N  
ATOM   1819  CA  ILE A 121       4.038  16.726 -11.456  1.00 -0.06           C  
ATOM   1820  C   ILE A 121       4.210  18.239 -11.403  1.00  0.60           C  
ATOM   1821  O   ILE A 121       4.631  18.861 -12.378  1.00 -0.57           O  
ATOM   1822  CB  ILE A 121       2.644  16.418 -12.031  1.00  0.13           C  
ATOM   1823  CG1 ILE A 121       2.568  16.868 -13.493  1.00 -0.04           C  
ATOM   1824  CG2 ILE A 121       1.563  17.096 -11.195  1.00 -0.32           C  
ATOM   1825  CD1 ILE A 121       1.260  16.527 -14.168  1.00 -0.07           C  
ATOM   1826  HN  ILE A 121       3.519  15.774  -9.802  1.00  0.27           H  
ATOM   1827  HA  ILE A 121       4.712  16.359 -12.065  1.00  0.09           H  
ATOM   1828  HB  ILE A 121       2.503  15.459 -11.997  1.00  0.02           H  
ATOM   1829 1HG1 ILE A 121       2.678  17.831 -13.529  1.00  0.02           H  
ATOM   1830 2HG1 ILE A 121       3.280  16.436 -13.989  1.00  0.02           H  
ATOM   1831 1HG2 ILE A 121       0.704  16.891 -11.572  1.00  0.09           H  
ATOM   1832 2HG2 ILE A 121       1.614  16.770 -10.295  1.00  0.09           H  
ATOM   1833 3HG2 ILE A 121       1.708  18.046 -11.209  1.00  0.09           H  
ATOM   1834 1HD1 ILE A 121       1.287  16.838 -15.076  1.00  0.02           H  
ATOM   1835 2HD1 ILE A 121       1.139  15.575 -14.153  1.00  0.02           H  
ATOM   1836 3HD1 ILE A 121       0.543  16.955 -13.695  1.00  0.02           H  
ATOM   1837  N   LYS A 122       3.879  18.821 -10.252  1.00 -0.35           N  
ATOM   1838  CA  LYS A 122       3.996  20.260 -10.031  1.00 -0.24           C  
ATOM   1839  C   LYS A 122       5.165  20.882 -10.793  1.00  0.73           C  
ATOM   1840  O   LYS A 122       5.089  22.032 -11.227  1.00 -0.59           O  
ATOM   1841  CB  LYS A 122       4.138  20.551  -8.534  1.00 -0.01           C  
ATOM   1842  CG  LYS A 122       5.178  19.693  -7.826  1.00  0.02           C  
ATOM   1843  CD  LYS A 122       5.121  19.886  -6.320  1.00 -0.05           C  
ATOM   1844  CE  LYS A 122       6.067  18.938  -5.600  1.00 -0.01           C  
ATOM   1845  NZ  LYS A 122       6.070  19.170  -4.130  1.00 -0.38           N1+
ATOM   1846  HN  LYS A 122       3.576  18.392  -9.570  1.00  0.28           H  
ATOM   1847  HA  LYS A 122       3.174  20.694 -10.343  1.00  0.14           H  
ATOM   1848  HB1 LYS A 122       4.395  21.479  -8.421  1.00  0.04           H  
ATOM   1849  HB2 LYS A 122       3.282  20.393  -8.105  1.00  0.04           H  
ATOM   1850  HG1 LYS A 122       5.008  18.758  -8.020  1.00  0.01           H  
ATOM   1851  HG2 LYS A 122       6.064  19.945  -8.132  1.00  0.01           H  
ATOM   1852  HD1 LYS A 122       5.380  20.796  -6.103  1.00  0.06           H  
ATOM   1853  HD2 LYS A 122       4.220  19.710  -6.007  1.00  0.06           H  
ATOM   1854  HE1 LYS A 122       5.787  18.024  -5.762  1.00  0.11           H  
ATOM   1855  HE2 LYS A 122       6.969  19.076  -5.929  1.00  0.11           H  
ATOM   1856  HZ1 LYS A 122       6.328  20.003  -3.955  1.00  0.34           H  
ATOM   1857  HZ2 LYS A 122       5.251  19.044  -3.802  1.00  0.34           H  
ATOM   1858  HZ3 LYS A 122       6.630  18.603  -3.735  1.00  0.34           H  
ATOM   1859  N   ASN A 123       6.243  20.120 -10.950  1.00 -0.42           N  
ATOM   1860  CA  ASN A 123       7.417  20.589 -11.677  1.00  0.01           C  
ATOM   1861  C   ASN A 123       8.078  19.507 -12.562  1.00  0.60           C  
ATOM   1862  O   ASN A 123       8.554  19.772 -13.665  1.00 -0.57           O  
ATOM   1863  CB  ASN A 123       8.449  21.195 -10.711  1.00 -0.20           C  
ATOM   1864  CG  ASN A 123       9.707  21.706 -11.421  1.00  0.71           C  
ATOM   1865  ND2 ASN A 123      10.823  21.465 -10.974  1.00 -0.92           N  
ATOM   1866  OD1 ASN A 123       9.547  22.416 -12.537  1.00 -0.59           O  
ATOM   1867  HN  ASN A 123       6.453  19.253 -10.474  1.00  0.27           H  
ATOM   1868  HA  ASN A 123       7.055  21.381 -12.333  1.00  0.10           H  
ATOM   1869  HB1 ASN A 123       7.989  22.023 -10.174  1.00  0.08           H  
ATOM   1870  HB2 ASN A 123       8.743  20.437  -9.983  1.00  0.08           H  
ATOM   1871 1HD2 ASN A 123      11.644  21.807 -11.453  1.00  0.42           H  
ATOM   1872 2HD2 ASN A 123      10.922  20.925 -10.126  1.00  0.42           H  
ATOM   1873  N   GLU A 124       8.315  18.307 -11.914  1.00 -0.52           N  
ATOM   1874  CA  GLU A 124       9.167  17.227 -12.397  1.00  0.04           C  
ATOM   1875  C   GLU A 124       8.216  16.177 -13.002  1.00  0.54           C  
ATOM   1876  O   GLU A 124       6.989  16.225 -12.907  1.00 -0.58           O  
ATOM   1877  CB  GLU A 124       9.974  16.645 -11.218  1.00  0.06           C  
ATOM   1878  CG  GLU A 124      10.965  17.629 -10.567  1.00  0.01           C  
ATOM   1879  CD  GLU A 124      12.448  17.452 -11.019  1.00  0.81           C  
ATOM   1880  OE1 GLU A 124      12.765  17.410 -12.240  1.00 -0.82           O  
ATOM   1881  OE2 GLU A 124      13.330  17.381 -10.124  1.00 -0.82           O  
ATOM   1882  HN  GLU A 124       7.901  18.165 -11.004  1.00  0.29           H  
ATOM   1883  HA  GLU A 124       9.848  17.580 -13.171  1.00  0.11           H  
ATOM   1884  HB1 GLU A 124       9.267  16.319 -10.453  1.00 -0.02           H  
ATOM   1885  HB2 GLU A 124      10.522  15.765 -11.554  1.00 -0.02           H  
ATOM   1886  HG1 GLU A 124      10.644  18.659 -10.723  1.00 -0.04           H  
ATOM   1887  HG2 GLU A 124      10.954  17.449  -9.490  1.00 -0.04           H  
ATOM   1888  N   ASN A 125       8.835  15.228 -13.706  1.00 -0.42           N  
ATOM   1889  CA  ASN A 125       8.204  14.469 -14.781  1.00  0.01           C  
ATOM   1890  C   ASN A 125       7.377  13.271 -14.375  1.00  0.60           C  
ATOM   1891  O   ASN A 125       7.528  12.733 -13.280  1.00 -0.57           O  
ATOM   1892  CB  ASN A 125       9.209  14.247 -15.909  1.00 -0.20           C  
ATOM   1893  CG  ASN A 125       9.308  15.562 -16.643  1.00  0.71           C  
ATOM   1894  OD1 ASN A 125       8.345  16.005 -17.256  1.00 -0.59           O  
ATOM   1895  ND2 ASN A 125      10.377  16.301 -16.475  1.00 -0.92           N  
ATOM   1896  HN  ASN A 125       9.822  15.107 -13.558  1.00  0.27           H  
ATOM   1897  HA  ASN A 125       7.435  15.082 -15.212  1.00  0.10           H  
ATOM   1898  HB1 ASN A 125      10.174  13.931 -15.515  1.00  0.08           H  
ATOM   1899  HB2 ASN A 125       8.847  13.491 -16.605  1.00  0.08           H  
ATOM   1900 1HD2 ASN A 125      11.181  15.913 -16.021  1.00  0.42           H  
ATOM   1901 2HD2 ASN A 125      10.437  17.131 -17.035  1.00  0.42           H  
ATOM   1902  N   LYS A 126       6.420  12.872 -15.342  1.00 -0.35           N  
ATOM   1903  CA  LYS A 126       5.682  11.710 -14.960  1.00 -0.24           C  
ATOM   1904  C   LYS A 126       6.675  10.559 -14.866  1.00  0.73           C  
ATOM   1905  O   LYS A 126       7.578  10.451 -15.697  1.00 -0.59           O  
ATOM   1906  CB  LYS A 126       4.570  11.397 -15.973  1.00 -0.01           C  
ATOM   1907  CG  LYS A 126       3.478  12.477 -15.994  1.00  0.02           C  
ATOM   1908  CD  LYS A 126       2.321  12.059 -16.915  1.00 -0.05           C  
ATOM   1909  CE  LYS A 126       1.177  13.078 -16.904  1.00 -0.01           C  
ATOM   1910  NZ  LYS A 126       1.589  14.378 -17.463  1.00 -0.38           N1+
ATOM   1911  HN  LYS A 126       6.310  13.313 -16.243  1.00  0.28           H  
ATOM   1912  HA  LYS A 126       5.227  11.871 -13.981  1.00  0.14           H  
ATOM   1913  HB1 LYS A 126       5.001  11.294 -16.970  1.00  0.04           H  
ATOM   1914  HB2 LYS A 126       4.114  10.446 -15.697  1.00  0.04           H  
ATOM   1915  HG1 LYS A 126       3.094  12.619 -14.983  1.00  0.01           H  
ATOM   1916  HG2 LYS A 126       3.906  13.417 -16.347  1.00  0.01           H  
ATOM   1917  HD1 LYS A 126       2.687  11.937 -17.935  1.00  0.06           H  
ATOM   1918  HD2 LYS A 126       1.925  11.101 -16.575  1.00  0.06           H  
ATOM   1919  HE1 LYS A 126       0.351  12.683 -17.498  1.00  0.11           H  
ATOM   1920  HE2 LYS A 126       0.833  13.216 -15.878  1.00  0.11           H  
ATOM   1921  HZ1 LYS A 126       2.349  14.759 -16.917  1.00  0.34           H  
ATOM   1922  HZ2 LYS A 126       1.910  14.261 -18.416  1.00  0.34           H  
ATOM   1923  HZ3 LYS A 126       0.816  15.026 -17.455  1.00  0.34           H  
ATOM   1924  N   LEU A 127       6.442   9.659 -13.916  1.00 -0.42           N  
ATOM   1925  CA  LEU A 127       7.365   8.561 -13.645  1.00 -0.05           C  
ATOM   1926  C   LEU A 127       6.735   7.197 -13.913  1.00  0.60           C  
ATOM   1927  O   LEU A 127       5.967   6.691 -13.093  1.00 -0.57           O  
ATOM   1928  CB  LEU A 127       7.864   8.648 -12.181  1.00 -0.11           C  
ATOM   1929  CG  LEU A 127       8.681   9.894 -11.789  1.00  0.35           C  
ATOM   1930  CD1 LEU A 127       9.099   9.790 -10.315  1.00 -0.41           C  
ATOM   1931  CD2 LEU A 127       9.931  10.083 -12.660  1.00 -0.41           C  
ATOM   1932  HN  LEU A 127       5.658   9.787 -13.295  1.00  0.27           H  
ATOM   1933  HA  LEU A 127       8.226   8.629 -14.296  1.00  0.09           H  
ATOM   1934  HB1 LEU A 127       6.991   8.599 -11.527  1.00  0.05           H  
ATOM   1935  HB2 LEU A 127       8.461   7.767 -11.974  1.00  0.05           H  
ATOM   1936  HG  LEU A 127       8.047  10.771 -11.886  1.00 -0.04           H  
ATOM   1937 1HD1 LEU A 127       9.641  10.689 -10.020  1.00  0.10           H  
ATOM   1938 2HD1 LEU A 127       8.214   9.697  -9.685  1.00  0.10           H  
ATOM   1939 3HD1 LEU A 127       9.738   8.920 -10.164  1.00  0.10           H  
ATOM   1940 1HD2 LEU A 127      10.513  10.927 -12.290  1.00  0.10           H  
ATOM   1941 2HD2 LEU A 127      10.545   9.182 -12.637  1.00  0.10           H  
ATOM   1942 3HD2 LEU A 127       9.640  10.295 -13.687  1.00  0.10           H  
ATOM   1943  N   PRO A 128       7.055   6.597 -15.070  1.00 -0.25           N  
ATOM   1944  CA  PRO A 128       6.606   5.243 -15.412  1.00 -0.03           C  
ATOM   1945  C   PRO A 128       7.317   4.166 -14.590  1.00  0.59           C  
ATOM   1946  O   PRO A 128       8.284   3.571 -15.061  1.00 -0.57           O  
ATOM   1947  CB  PRO A 128       6.971   5.112 -16.899  1.00 -0.01           C  
ATOM   1948  CG  PRO A 128       7.202   6.512 -17.382  1.00  0.02           C  
ATOM   1949  CD  PRO A 128       7.734   7.249 -16.201  1.00  0.02           C  
ATOM   1950  HA  PRO A 128       5.635   5.159 -15.301  1.00  0.06           H  
ATOM   1951  HB1 PRO A 128       7.778   4.582 -16.992  1.00  0.03           H  
ATOM   1952  HB2 PRO A 128       6.236   4.702 -17.380  1.00  0.03           H  
ATOM   1953  HG1 PRO A 128       7.850   6.506 -18.103  1.00  0.02           H  
ATOM   1954  HG2 PRO A 128       6.362   6.897 -17.677  1.00  0.02           H  
ATOM   1955  HD1 PRO A 128       8.694   7.132 -16.132  1.00  0.04           H  
ATOM   1956  HD2 PRO A 128       7.491   8.187 -16.248  1.00  0.04           H  
ATOM   1957  N   THR A 129       6.839   3.927 -13.373  1.00 -0.42           N  
ATOM   1958  CA  THR A 129       7.412   2.900 -12.511  1.00 -0.04           C  
ATOM   1959  C   THR A 129       6.805   1.547 -12.864  1.00  0.60           C  
ATOM   1960  O   THR A 129       7.329   0.498 -12.485  1.00 -0.57           O  
ATOM   1961  CB  THR A 129       7.144   3.205 -11.022  1.00  0.37           C  
ATOM   1962  OG1 THR A 129       5.751   3.036 -10.737  1.00 -0.68           O  
ATOM   1963  CG2 THR A 129       7.571   4.630 -10.680  1.00 -0.24           C  
ATOM   1964  HN  THR A 129       6.178   4.348 -13.020  1.00  0.27           H  
ATOM   1965  HA  THR A 129       8.380   2.855 -12.651  1.00  0.10           H  
ATOM   1966  HB  THR A 129       7.661   2.594 -10.473  1.00  0.00           H  
ATOM   1967 1HG2 THR A 129       8.508   4.744 -10.853  1.00  0.06           H  
ATOM   1968 2HG2 THR A 129       7.077   5.257 -11.215  1.00  0.06           H  
ATOM   1969 3HG2 THR A 129       7.401   4.810  -9.752  1.00  0.06           H  
ATOM   1970  HG1 THR A 129       5.350   2.808 -11.418  1.00  0.41           H  
ATOM   1971  N   GLY A 130       5.696   1.581 -13.596  1.00 -0.42           N  
ATOM   1972  CA  GLY A 130       5.035   0.369 -14.039  1.00 -0.03           C  
ATOM   1973  C   GLY A 130       4.452  -0.407 -12.877  1.00  0.60           C  
ATOM   1974  O   GLY A 130       4.165   0.162 -11.826  1.00 -0.57           O  
ATOM   1975  HN  GLY A 130       5.305   2.304 -13.849  1.00  0.27           H  
ATOM   1976  HA1 GLY A 130       4.318   0.594 -14.652  1.00  0.07           H  
ATOM   1977  HA2 GLY A 130       5.672  -0.199 -14.501  1.00  0.07           H  
ATOM   1978  N   GLY A 131       4.278  -1.709 -13.068  1.00 -0.42           N  
ATOM   1979  CA  GLY A 131       3.733  -2.572 -12.038  1.00 -0.03           C  
ATOM   1980  C   GLY A 131       2.987  -3.749 -12.636  1.00  0.60           C  
ATOM   1981  O   GLY A 131       2.671  -3.753 -13.824  1.00 -0.57           O  
ATOM   1982  HN  GLY A 131       4.472  -2.119 -13.799  1.00  0.27           H  
ATOM   1983  HA1 GLY A 131       4.453  -2.910 -11.481  1.00  0.07           H  
ATOM   1984  HA2 GLY A 131       3.121  -2.068 -11.479  1.00  0.07           H  
ATOM   1985  N   CYS A 132       2.706  -4.751 -11.810  1.00 -0.42           N  
ATOM   1986  CA  CYS A 132       2.013  -5.952 -12.262  1.00  0.04           C  
ATOM   1987  C   CYS A 132       1.051  -6.454 -11.190  1.00  0.60           C  
ATOM   1988  O   CYS A 132       1.208  -6.147 -10.011  1.00 -0.57           O  
ATOM   1989  CB  CYS A 132       3.026  -7.045 -12.614  1.00 -0.08           C  
ATOM   1990  SG  CYS A 132       4.243  -6.559 -13.861  1.00 -0.11           S  
ATOM   1991  HN  CYS A 132       2.907  -4.760 -10.974  1.00  0.27           H  
ATOM   1992  HA  CYS A 132       1.494  -5.743 -13.067  1.00  0.08           H  
ATOM   1993  HB1 CYS A 132       3.510  -7.291 -11.810  1.00  0.09           H  
ATOM   1994  HB2 CYS A 132       2.546  -7.816 -12.955  1.00  0.09           H  
ATOM   1995  N   TYR A 133       0.055  -7.228 -11.608  1.00 -0.42           N  
ATOM   1996  CA  TYR A 133      -0.925  -7.788 -10.685  1.00 -0.00           C  
ATOM   1997  C   TYR A 133      -0.816  -9.309 -10.648  1.00  0.60           C  
ATOM   1998  O   TYR A 133      -0.664  -9.953 -11.683  1.00 -0.57           O  
ATOM   1999  CB  TYR A 133      -2.339  -7.385 -11.107  1.00 -0.01           C  
ATOM   2000  CG  TYR A 133      -2.600  -5.895 -11.059  1.00 -0.00           C  
ATOM   2001  CD1 TYR A 133      -2.200  -5.065 -12.099  1.00 -0.19           C  
ATOM   2002  CD2 TYR A 133      -3.256  -5.318  -9.977  1.00 -0.19           C  
ATOM   2003  CE1 TYR A 133      -2.440  -3.703 -12.060  1.00 -0.23           C  
ATOM   2004  CE2 TYR A 133      -3.500  -3.957  -9.933  1.00 -0.23           C  
ATOM   2005  CZ  TYR A 133      -3.091  -3.156 -10.976  1.00  0.32           C  
ATOM   2006  OH  TYR A 133      -3.330  -1.800 -10.937  1.00 -0.56           O  
ATOM   2007  HN  TYR A 133      -0.077  -7.444 -12.429  1.00  0.27           H  
ATOM   2008  HA  TYR A 133      -0.759  -7.442  -9.783  1.00  0.09           H  
ATOM   2009  HB1 TYR A 133      -2.486  -7.681 -12.018  1.00  0.03           H  
ATOM   2010  HB2 TYR A 133      -2.975  -7.815 -10.516  1.00  0.03           H  
ATOM   2011  HD1 TYR A 133      -1.760  -5.431 -12.833  1.00  0.17           H  
ATOM   2012  HD2 TYR A 133      -3.535  -5.857  -9.273  1.00  0.17           H  
ATOM   2013  HE1 TYR A 133      -2.165  -3.161 -12.762  1.00  0.17           H  
ATOM   2014  HE2 TYR A 133      -3.939  -3.585  -9.201  1.00  0.17           H  
ATOM   2015  HH  TYR A 133      -2.963  -1.470 -10.282  1.00  0.40           H  
ATOM   2016  N   GLY A 134      -0.901  -9.879  -9.449  1.00 -0.42           N  
ATOM   2017  CA  GLY A 134      -0.852 -11.318  -9.281  1.00 -0.03           C  
ATOM   2018  C   GLY A 134      -2.252 -11.887  -9.163  1.00  0.60           C  
ATOM   2019  O   GLY A 134      -2.782 -12.035  -8.063  1.00 -0.57           O  
ATOM   2020  HN  GLY A 134      -0.988  -9.444  -8.713  1.00  0.27           H  
ATOM   2021  HA1 GLY A 134      -0.412 -11.725 -10.044  1.00  0.07           H  
ATOM   2022  HA2 GLY A 134      -0.356 -11.539  -8.477  1.00  0.07           H  
ATOM   2023  N   VAL A 135      -2.855 -12.194 -10.307  1.00 -0.42           N  
ATOM   2024  CA  VAL A 135      -4.207 -12.741 -10.344  1.00 -0.09           C  
ATOM   2025  C   VAL A 135      -4.178 -14.229 -10.004  1.00  0.60           C  
ATOM   2026  O   VAL A 135      -3.234 -14.929 -10.365  1.00 -0.57           O  
ATOM   2027  CB  VAL A 135      -4.850 -12.553 -11.737  1.00  0.30           C  
ATOM   2028  CG1 VAL A 135      -6.299 -13.031 -11.734  1.00 -0.32           C  
ATOM   2029  CG2 VAL A 135      -4.764 -11.095 -12.174  1.00 -0.32           C  
ATOM   2030  HN  VAL A 135      -2.498 -12.096 -11.083  1.00  0.27           H  
ATOM   2031  HA  VAL A 135      -4.763 -12.282  -9.680  1.00  0.10           H  
ATOM   2032  HB  VAL A 135      -4.357 -13.092 -12.390  1.00 -0.03           H  
ATOM   2033 1HG1 VAL A 135      -6.672 -12.902 -12.609  1.00  0.08           H  
ATOM   2034 2HG1 VAL A 135      -6.320 -13.961 -11.501  1.00  0.08           H  
ATOM   2035 3HG1 VAL A 135      -6.794 -12.520 -11.088  1.00  0.08           H  
ATOM   2036 1HG2 VAL A 135      -5.169 -11.004 -13.039  1.00  0.08           H  
ATOM   2037 2HG2 VAL A 135      -5.230 -10.549 -11.536  1.00  0.08           H  
ATOM   2038 3HG2 VAL A 135      -3.842 -10.835 -12.215  1.00  0.08           H  
ATOM   2039  N   PRO A 136      -5.204 -14.715  -9.288  1.00 -0.25           N  
ATOM   2040  CA  PRO A 136      -5.302 -16.141  -8.962  1.00 -0.03           C  
ATOM   2041  C   PRO A 136      -6.078 -16.941 -10.012  1.00  0.59           C  
ATOM   2042  O   PRO A 136      -6.687 -16.348 -10.903  1.00 -0.57           O  
ATOM   2043  CB  PRO A 136      -6.067 -16.129  -7.642  1.00 -0.01           C  
ATOM   2044  CG  PRO A 136      -6.981 -14.950  -7.774  1.00  0.02           C  
ATOM   2045  CD  PRO A 136      -6.217 -13.920  -8.574  1.00  0.02           C  
ATOM   2046  HA  PRO A 136      -4.413 -16.534  -8.830  1.00  0.06           H  
ATOM   2047  HB1 PRO A 136      -6.573 -16.951  -7.546  1.00  0.03           H  
ATOM   2048  HB2 PRO A 136      -5.450 -16.011  -6.902  1.00  0.03           H  
ATOM   2049  HG1 PRO A 136      -7.787 -15.215  -8.241  1.00  0.02           H  
ATOM   2050  HG2 PRO A 136      -7.195 -14.607  -6.892  1.00  0.02           H  
ATOM   2051  HD1 PRO A 136      -6.806 -13.477  -9.204  1.00  0.04           H  
ATOM   2052  HD2 PRO A 136      -5.790 -13.282  -7.981  1.00  0.04           H  
ATOM   2053  N   PRO A 137      -6.057 -18.280  -9.902  1.00 -0.25           N  
ATOM   2054  CA  PRO A 137      -6.768 -19.208 -10.790  1.00 -0.03           C  
ATOM   2055  C   PRO A 137      -8.276 -18.971 -10.801  1.00  0.59           C  
ATOM   2056  O   PRO A 137      -8.915 -19.125 -11.842  1.00 -0.57           O  
ATOM   2057  CB  PRO A 137      -6.458 -20.580 -10.183  1.00 -0.01           C  
ATOM   2058  CG  PRO A 137      -5.193 -20.384  -9.421  1.00  0.02           C  
ATOM   2059  CD  PRO A 137      -5.272 -18.995  -8.882  1.00  0.02           C  
ATOM   2060  HA  PRO A 137      -6.415 -19.159 -11.704  1.00  0.06           H  
ATOM   2061  HB1 PRO A 137      -7.178 -20.847  -9.590  1.00  0.03           H  
ATOM   2062  HB2 PRO A 137      -6.336 -21.233 -10.892  1.00  0.03           H  
ATOM   2063  HG1 PRO A 137      -5.143 -21.030  -8.699  1.00  0.02           H  
ATOM   2064  HG2 PRO A 137      -4.435 -20.478 -10.018  1.00  0.02           H  
ATOM   2065  HD1 PRO A 137      -5.737 -18.989  -8.030  1.00  0.04           H  
ATOM   2066  HD2 PRO A 137      -4.385 -18.611  -8.806  1.00  0.04           H  
ATOM   2067  N   ASP A 138      -8.830 -18.606  -9.649  1.00 -0.52           N  
ATOM   2068  CA  ASP A 138     -10.259 -18.334  -9.528  1.00  0.04           C  
ATOM   2069  C   ASP A 138     -10.666 -17.179 -10.437  1.00  0.54           C  
ATOM   2070  O   ASP A 138     -11.847 -17.009 -10.745  1.00 -0.58           O  
ATOM   2071  CB  ASP A 138     -10.616 -17.987  -8.082  1.00 -0.03           C  
ATOM   2072  CG  ASP A 138     -10.077 -18.995  -7.087  1.00  0.80           C  
ATOM   2073  OD1 ASP A 138      -9.906 -20.174  -7.461  1.00 -0.80           O  
ATOM   2074  OD2 ASP A 138      -9.827 -18.605  -5.927  1.00 -0.80           O  
ATOM   2075  HN  ASP A 138      -8.393 -18.508  -8.914  1.00  0.29           H  
ATOM   2076  HA  ASP A 138     -10.765 -19.130  -9.793  1.00  0.09           H  
ATOM   2077  HB1 ASP A 138     -10.244 -17.121  -7.862  1.00 -0.01           H  
ATOM   2078  HB2 ASP A 138     -11.582 -17.966  -7.991  1.00 -0.01           H  
ATOM   2079  N   LEU A 139      -9.684 -16.385 -10.850  1.00 -0.42           N  
ATOM   2080  CA  LEU A 139      -9.926 -15.221 -11.698  1.00 -0.05           C  
ATOM   2081  C   LEU A 139     -10.792 -14.188 -10.988  1.00  0.60           C  
ATOM   2082  O   LEU A 139     -11.522 -13.433 -11.628  1.00 -0.57           O  
ATOM   2083  CB  LEU A 139     -10.571 -15.639 -13.021  1.00 -0.11           C  
ATOM   2084  CG  LEU A 139      -9.696 -16.503 -13.931  1.00  0.35           C  
ATOM   2085  CD1 LEU A 139     -10.483 -16.938 -15.159  1.00 -0.41           C  
ATOM   2086  CD2 LEU A 139      -8.423 -15.757 -14.323  1.00 -0.41           C  
ATOM   2087  HN  LEU A 139      -8.855 -16.498 -10.650  1.00  0.27           H  
ATOM   2088  HA  LEU A 139      -9.066 -14.799 -11.905  1.00  0.09           H  
ATOM   2089  HB1 LEU A 139     -11.375 -16.144 -12.826  1.00  0.05           H  
ATOM   2090  HB2 LEU A 139     -10.803 -14.839 -13.516  1.00  0.05           H  
ATOM   2091  HG  LEU A 139      -9.434 -17.302 -13.447  1.00 -0.04           H  
ATOM   2092 1HD1 LEU A 139      -9.917 -17.477 -15.716  1.00  0.10           H  
ATOM   2093 2HD1 LEU A 139     -11.247 -17.446 -14.877  1.00  0.10           H  
ATOM   2094 3HD1 LEU A 139     -10.767 -16.156 -15.639  1.00  0.10           H  
ATOM   2095 1HD2 LEU A 139      -7.894 -16.321 -14.892  1.00  0.10           H  
ATOM   2096 2HD2 LEU A 139      -8.664 -14.954 -14.790  1.00  0.10           H  
ATOM   2097 3HD2 LEU A 139      -7.931 -15.539 -13.528  1.00  0.10           H  
ATOM   2098  N   ARG A 140     -10.701 -14.155  -9.662  1.00 -0.35           N  
ATOM   2099  CA  ARG A 140     -11.351 -13.112  -8.883  1.00 -0.26           C  
ATOM   2100  C   ARG A 140     -10.397 -11.933  -8.760  1.00  0.73           C  
ATOM   2101  O   ARG A 140      -9.685 -11.794  -7.767  1.00 -0.59           O  
ATOM   2102  CB  ARG A 140     -11.748 -13.630  -7.499  1.00 -0.00           C  
ATOM   2103  CG  ARG A 140     -12.823 -14.705  -7.534  1.00  0.04           C  
ATOM   2104  CD  ARG A 140     -13.363 -14.995  -6.142  1.00  0.05           C  
ATOM   2105  NE  ARG A 140     -12.361 -15.620  -5.283  1.00 -0.53           N  
ATOM   2106  CZ  ARG A 140     -12.557 -15.922  -4.002  1.00  0.81           C  
ATOM   2107  NH1 ARG A 140     -13.720 -15.657  -3.423  1.00 -0.86           N  
ATOM   2108  NH2 ARG A 140     -11.589 -16.488  -3.296  1.00 -0.86           N  
ATOM   2109  HN  ARG A 140     -10.269 -14.730  -9.191  1.00  0.28           H  
ATOM   2110  HA  ARG A 140     -12.160 -12.812  -9.346  1.00  0.16           H  
ATOM   2111  HB1 ARG A 140     -10.964 -14.010  -7.070  1.00  0.03           H  
ATOM   2112  HB2 ARG A 140     -12.085 -12.890  -6.973  1.00  0.03           H  
ATOM   2113  HG1 ARG A 140     -13.559 -14.404  -8.088  1.00  0.03           H  
ATOM   2114  HG2 ARG A 140     -12.447 -15.524  -7.891  1.00  0.03           H  
ATOM   2115  HD1 ARG A 140     -13.639 -14.163  -5.729  1.00  0.07           H  
ATOM   2116  HD2 ARG A 140     -14.117 -15.599  -6.214  1.00  0.07           H  
ATOM   2117  HE  ARG A 140     -11.594 -15.803  -5.626  1.00  0.35           H  
ATOM   2118 1HH1 ARG A 140     -13.842 -15.853  -2.595  1.00  0.45           H  
ATOM   2119 2HH1 ARG A 140     -14.352 -15.289  -3.876  1.00  0.45           H  
ATOM   2120 1HH2 ARG A 140     -10.833 -16.662  -3.666  1.00  0.45           H  
ATOM   2121 2HH2 ARG A 140     -11.718 -16.682  -2.468  1.00  0.45           H  
ATOM   2122  N   THR A 141     -10.381 -11.097  -9.793  1.00 -0.42           N  
ATOM   2123  CA  THR A 141      -9.467  -9.963  -9.869  1.00 -0.04           C  
ATOM   2124  C   THR A 141      -9.607  -9.031  -8.671  1.00  0.60           C  
ATOM   2125  O   THR A 141      -8.641  -8.397  -8.247  1.00 -0.57           O  
ATOM   2126  CB  THR A 141      -9.724  -9.149 -11.138  1.00  0.37           C  
ATOM   2127  OG1 THR A 141     -11.129  -8.894 -11.265  1.00 -0.68           O  
ATOM   2128  CG2 THR A 141      -9.233  -9.899 -12.364  1.00 -0.24           C  
ATOM   2129  HN  THR A 141     -10.900 -11.167 -10.474  1.00  0.27           H  
ATOM   2130  HA  THR A 141      -8.544 -10.292  -9.895  1.00  0.10           H  
ATOM   2131  HB  THR A 141      -9.248  -8.305 -11.085  1.00  0.00           H  
ATOM   2132 1HG2 THR A 141      -8.289 -10.064 -12.292  1.00  0.06           H  
ATOM   2133 2HG2 THR A 141      -9.692 -10.739 -12.440  1.00  0.06           H  
ATOM   2134 3HG2 THR A 141      -9.400  -9.380 -13.155  1.00  0.06           H  
ATOM   2135  HG1 THR A 141     -11.269  -8.087 -11.270  1.00  0.41           H  
ATOM   2136  N   GLU A 142     -10.822  -8.945  -8.139  1.00 -0.52           N  
ATOM   2137  CA  GLU A 142     -11.092  -8.158  -6.942  1.00  0.04           C  
ATOM   2138  C   GLU A 142     -10.231  -8.615  -5.762  1.00  0.54           C  
ATOM   2139  O   GLU A 142     -10.130  -7.924  -4.750  1.00 -0.58           O  
ATOM   2140  CB  GLU A 142     -12.576  -8.259  -6.580  1.00  0.06           C  
ATOM   2141  CG  GLU A 142     -13.086  -9.689  -6.427  1.00  0.01           C  
ATOM   2142  CD  GLU A 142     -14.593  -9.794  -6.581  1.00  0.81           C  
ATOM   2143  OE1 GLU A 142     -15.261  -8.740  -6.649  1.00 -0.82           O  
ATOM   2144  OE2 GLU A 142     -15.107 -10.932  -6.640  1.00 -0.82           O  
ATOM   2145  HN  GLU A 142     -11.516  -9.340  -8.459  1.00  0.29           H  
ATOM   2146  HA  GLU A 142     -10.885  -7.217  -7.122  1.00  0.11           H  
ATOM   2147  HB1 GLU A 142     -12.722  -7.802  -5.737  1.00 -0.02           H  
ATOM   2148  HB2 GLU A 142     -13.095  -7.832  -7.279  1.00 -0.02           H  
ATOM   2149  HG1 GLU A 142     -12.676 -10.245  -7.107  1.00 -0.04           H  
ATOM   2150  HG2 GLU A 142     -12.852 -10.016  -5.544  1.00 -0.04           H  
ATOM   2151  N   LEU A 143      -9.609  -9.781  -5.911  1.00 -0.42           N  
ATOM   2152  CA  LEU A 143      -8.800 -10.385  -4.861  1.00 -0.05           C  
ATOM   2153  C   LEU A 143      -7.335 -10.464  -5.289  1.00  0.60           C  
ATOM   2154  O   LEU A 143      -6.567 -11.266  -4.762  1.00 -0.57           O  
ATOM   2155  CB  LEU A 143      -9.333 -11.788  -4.563  1.00 -0.11           C  
ATOM   2156  CG  LEU A 143      -8.665 -12.611  -3.462  1.00  0.35           C  
ATOM   2157  CD1 LEU A 143      -8.786 -11.902  -2.124  1.00 -0.41           C  
ATOM   2158  CD2 LEU A 143      -9.276 -14.001  -3.406  1.00 -0.41           C  
ATOM   2159  HN  LEU A 143      -9.644 -10.254  -6.630  1.00  0.27           H  
ATOM   2160  HA  LEU A 143      -8.860  -9.844  -4.045  1.00  0.09           H  
ATOM   2161  HB1 LEU A 143     -10.268 -11.703  -4.320  1.00  0.05           H  
ATOM   2162  HB2 LEU A 143      -9.267 -12.309  -5.378  1.00  0.05           H  
ATOM   2163  HG  LEU A 143      -7.722 -12.706  -3.666  1.00 -0.04           H  
ATOM   2164 1HD1 LEU A 143      -8.361 -12.434  -1.449  1.00  0.10           H  
ATOM   2165 2HD1 LEU A 143      -8.356 -11.044  -2.186  1.00  0.10           H  
ATOM   2166 3HD1 LEU A 143      -9.717 -11.787  -1.916  1.00  0.10           H  
ATOM   2167 1HD2 LEU A 143      -8.845 -14.503  -2.710  1.00  0.10           H  
ATOM   2168 2HD2 LEU A 143     -10.215 -13.923  -3.221  1.00  0.10           H  
ATOM   2169 3HD2 LEU A 143      -9.144 -14.435  -4.252  1.00  0.10           H  
ATOM   2170  N   SER A 144      -6.946  -9.623  -6.244  1.00 -0.42           N  
ATOM   2171  CA  SER A 144      -5.610  -9.701  -6.824  1.00 -0.03           C  
ATOM   2172  C   SER A 144      -4.560  -9.090  -5.906  1.00  0.60           C  
ATOM   2173  O   SER A 144      -4.888  -8.464  -4.898  1.00 -0.57           O  
ATOM   2174  CB  SER A 144      -5.577  -9.005  -8.189  1.00  0.21           C  
ATOM   2175  OG  SER A 144      -5.774  -7.607  -8.062  1.00 -0.65           O  
ATOM   2176  HN  SER A 144      -7.439  -9.000  -6.571  1.00  0.27           H  
ATOM   2177  HA  SER A 144      -5.379 -10.644  -6.961  1.00  0.08           H  
ATOM   2178  HB1 SER A 144      -4.713  -9.164  -8.601  1.00  0.04           H  
ATOM   2179  HB2 SER A 144      -6.281  -9.374  -8.745  1.00  0.04           H  
ATOM   2180  HG  SER A 144      -6.442  -7.380  -8.480  1.00  0.43           H  
ATOM   2181  N   LYS A 145      -3.294  -9.277  -6.267  1.00 -0.35           N  
ATOM   2182  CA  LYS A 145      -2.182  -8.752  -5.487  1.00 -0.24           C  
ATOM   2183  C   LYS A 145      -1.292  -7.871  -6.357  1.00  0.73           C  
ATOM   2184  O   LYS A 145      -0.805  -8.302  -7.399  1.00 -0.59           O  
ATOM   2185  CB  LYS A 145      -1.365  -9.901  -4.897  1.00 -0.01           C  
ATOM   2186  CG  LYS A 145      -0.280  -9.451  -3.940  1.00  0.02           C  
ATOM   2187  CD  LYS A 145       0.430 -10.639  -3.313  1.00 -0.05           C  
ATOM   2188  CE  LYS A 145       1.407 -10.201  -2.228  1.00 -0.01           C  
ATOM   2189  NZ  LYS A 145       0.726  -9.563  -1.063  1.00 -0.38           N1+
ATOM   2190  HN  LYS A 145      -3.052  -9.710  -6.969  1.00  0.28           H  
ATOM   2191  HA  LYS A 145      -2.529  -8.209  -4.750  1.00  0.14           H  
ATOM   2192  HB1 LYS A 145      -1.963 -10.491  -4.410  1.00  0.04           H  
ATOM   2193  HB2 LYS A 145      -0.941 -10.387  -5.621  1.00  0.04           H  
ATOM   2194  HG1 LYS A 145       0.376  -8.924  -4.423  1.00  0.01           H  
ATOM   2195  HG2 LYS A 145      -0.676  -8.923  -3.229  1.00  0.01           H  
ATOM   2196  HD1 LYS A 145      -0.226 -11.227  -2.909  1.00  0.06           H  
ATOM   2197  HD2 LYS A 145       0.928 -11.112  -3.998  1.00  0.06           H  
ATOM   2198  HE1 LYS A 145       1.890 -10.979  -1.905  1.00  0.11           H  
ATOM   2199  HE2 LYS A 145       2.029  -9.557  -2.604  1.00  0.11           H  
ATOM   2200  HZ1 LYS A 145       0.280  -8.841  -1.329  1.00  0.34           H  
ATOM   2201  HZ2 LYS A 145       0.154 -10.136  -0.693  1.00  0.34           H  
ATOM   2202  HZ3 LYS A 145       1.329  -9.322  -0.453  1.00  0.34           H  
ATOM   2203  N   ARG A 146      -1.077  -6.636  -5.919  1.00 -0.35           N  
ATOM   2204  CA  ARG A 146      -0.307  -5.671  -6.694  1.00 -0.26           C  
ATOM   2205  C   ARG A 146       1.197  -5.894  -6.533  1.00  0.73           C  
ATOM   2206  O   ARG A 146       1.666  -6.295  -5.470  1.00 -0.59           O  
ATOM   2207  CB  ARG A 146      -0.680  -4.249  -6.264  1.00 -0.00           C  
ATOM   2208  CG  ARG A 146       0.243  -3.166  -6.792  1.00  0.04           C  
ATOM   2209  CD  ARG A 146      -0.011  -2.858  -8.256  1.00  0.05           C  
ATOM   2210  NE  ARG A 146       0.723  -1.670  -8.679  1.00 -0.53           N  
ATOM   2211  CZ  ARG A 146       0.761  -1.211  -9.926  1.00  0.81           C  
ATOM   2212  NH1 ARG A 146       0.107  -1.839 -10.894  1.00 -0.86           N  
ATOM   2213  NH2 ARG A 146       1.460  -0.120 -10.204  1.00 -0.86           N  
ATOM   2214  HN  ARG A 146      -1.369  -6.330  -5.171  1.00  0.28           H  
ATOM   2215  HA  ARG A 146      -0.529  -5.770  -7.643  1.00  0.16           H  
ATOM   2216  HB1 ARG A 146      -1.574  -4.056  -6.584  1.00  0.03           H  
ATOM   2217  HB2 ARG A 146      -0.663  -4.205  -5.296  1.00  0.03           H  
ATOM   2218  HG1 ARG A 146       0.101  -2.353  -6.283  1.00  0.03           H  
ATOM   2219  HG2 ARG A 146       1.164  -3.460  -6.701  1.00  0.03           H  
ATOM   2220  HD1 ARG A 146       0.280  -3.607  -8.797  1.00  0.07           H  
ATOM   2221  HD2 ARG A 146      -0.959  -2.694  -8.389  1.00  0.07           H  
ATOM   2222  HE  ARG A 146       1.164  -1.238  -8.081  1.00  0.35           H  
ATOM   2223 1HH1 ARG A 146       0.135  -1.536 -11.699  1.00  0.45           H  
ATOM   2224 2HH1 ARG A 146      -0.349  -2.547 -10.717  1.00  0.45           H  
ATOM   2225 1HH2 ARG A 146       1.886   0.289  -9.579  1.00  0.45           H  
ATOM   2226 2HH2 ARG A 146       1.487   0.179 -11.009  1.00  0.45           H  
ATOM   2227  N   ILE A 147       1.944  -5.618  -7.598  1.00 -0.42           N  
ATOM   2228  CA  ILE A 147       3.393  -5.801  -7.612  1.00 -0.06           C  
ATOM   2229  C   ILE A 147       4.061  -4.569  -8.208  1.00  0.60           C  
ATOM   2230  O   ILE A 147       3.828  -4.235  -9.367  1.00 -0.57           O  
ATOM   2231  CB  ILE A 147       3.792  -7.037  -8.449  1.00  0.13           C  
ATOM   2232  CG1 ILE A 147       3.107  -8.292  -7.899  1.00 -0.04           C  
ATOM   2233  CG2 ILE A 147       5.308  -7.212  -8.475  1.00 -0.32           C  
ATOM   2234  CD1 ILE A 147       3.546  -8.668  -6.493  1.00 -0.07           C  
ATOM   2235  HN  ILE A 147       1.629  -5.316  -8.339  1.00  0.27           H  
ATOM   2236  HA  ILE A 147       3.719  -5.923  -6.695  1.00  0.09           H  
ATOM   2237  HB  ILE A 147       3.487  -6.898  -9.360  1.00  0.02           H  
ATOM   2238 1HG1 ILE A 147       2.149  -8.141  -7.880  1.00  0.02           H  
ATOM   2239 2HG1 ILE A 147       3.311  -9.039  -8.482  1.00  0.02           H  
ATOM   2240 1HG2 ILE A 147       5.524  -7.985  -9.000  1.00  0.09           H  
ATOM   2241 2HG2 ILE A 147       5.706  -6.429  -8.862  1.00  0.09           H  
ATOM   2242 3HG2 ILE A 147       5.623  -7.328  -7.575  1.00  0.09           H  
ATOM   2243 1HD1 ILE A 147       3.077  -9.459  -6.220  1.00  0.02           H  
ATOM   2244 2HD1 ILE A 147       4.493  -8.831  -6.494  1.00  0.02           H  
ATOM   2245 3HD1 ILE A 147       3.341  -7.943  -5.898  1.00  0.02           H  
ATOM   2246  N   ALA A 148       4.887  -3.894  -7.415  1.00 -0.42           N  
ATOM   2247  CA  ALA A 148       5.554  -2.677  -7.866  1.00  0.03           C  
ATOM   2248  C   ALA A 148       7.014  -2.657  -7.414  1.00  0.60           C  
ATOM   2249  O   ALA A 148       7.335  -2.106  -6.363  1.00 -0.57           O  
ATOM   2250  CB  ALA A 148       4.810  -1.445  -7.354  1.00 -0.18           C  
ATOM   2251  HN  ALA A 148       5.080  -4.121  -6.608  1.00  0.27           H  
ATOM   2252  HA  ALA A 148       5.542  -2.652  -8.846  1.00  0.08           H  
ATOM   2253  HB1 ALA A 148       5.263  -0.656  -7.661  1.00  0.06           H  
ATOM   2254  HB2 ALA A 148       3.912  -1.460  -7.693  1.00  0.06           H  
ATOM   2255  HB3 ALA A 148       4.798  -1.464  -6.394  1.00  0.06           H  
ATOM   2256  N   PRO A 149       7.903  -3.266  -8.215  1.00 -0.25           N  
ATOM   2257  CA  PRO A 149       9.334  -3.406  -7.915  1.00 -0.03           C  
ATOM   2258  C   PRO A 149      10.100  -2.089  -7.967  1.00  0.59           C  
ATOM   2259  O   PRO A 149      11.060  -1.911  -7.218  1.00 -0.57           O  
ATOM   2260  CB  PRO A 149       9.843  -4.335  -9.029  1.00 -0.01           C  
ATOM   2261  CG  PRO A 149       8.615  -4.925  -9.660  1.00  0.02           C  
ATOM   2262  CD  PRO A 149       7.553  -3.900  -9.495  1.00  0.02           C  
ATOM   2263  HA  PRO A 149       9.466  -3.834  -7.041  1.00  0.06           H  
ATOM   2264  HB1 PRO A 149      10.345  -3.818  -9.678  1.00  0.03           H  
ATOM   2265  HB2 PRO A 149      10.397  -5.033  -8.644  1.00  0.03           H  
ATOM   2266  HG1 PRO A 149       8.783  -5.097 -10.600  1.00  0.02           H  
ATOM   2267  HG2 PRO A 149       8.373  -5.745  -9.200  1.00  0.02           H  
ATOM   2268  HD1 PRO A 149       7.592  -3.252 -10.217  1.00  0.04           H  
ATOM   2269  HD2 PRO A 149       6.681  -4.320  -9.439  1.00  0.04           H  
ATOM   2270  N   CYS A 150       9.677  -1.181  -8.840  1.00 -0.42           N  
ATOM   2271  CA  CYS A 150      10.438   0.035  -9.113  1.00  0.04           C  
ATOM   2272  C   CYS A 150       9.976   1.235  -8.296  1.00  0.60           C  
ATOM   2273  O   CYS A 150      10.577   2.307  -8.371  1.00 -0.57           O  
ATOM   2274  CB  CYS A 150      10.343   0.383 -10.599  1.00 -0.08           C  
ATOM   2275  SG  CYS A 150      11.377  -0.643 -11.668  1.00 -0.11           S  
ATOM   2276  HN  CYS A 150       8.948  -1.246  -9.292  1.00  0.27           H  
ATOM   2277  HA  CYS A 150      11.381  -0.127  -8.901  1.00  0.08           H  
ATOM   2278  HB1 CYS A 150       9.424   0.274 -10.887  1.00  0.09           H  
ATOM   2279  HB2 CYS A 150      10.618   1.304 -10.720  1.00  0.09           H  
ATOM   2280  N   TYR A 151       8.918   1.066  -7.509  1.00 -0.42           N  
ATOM   2281  CA  TYR A 151       8.329   2.202  -6.811  1.00 -0.00           C  
ATOM   2282  C   TYR A 151       8.988   2.479  -5.464  1.00  0.60           C  
ATOM   2283  O   TYR A 151       9.449   1.565  -4.780  1.00 -0.57           O  
ATOM   2284  CB  TYR A 151       6.826   2.008  -6.611  1.00 -0.01           C  
ATOM   2285  CG  TYR A 151       6.230   3.060  -5.706  1.00 -0.00           C  
ATOM   2286  CD1 TYR A 151       6.135   4.382  -6.120  1.00 -0.19           C  
ATOM   2287  CD2 TYR A 151       5.784   2.740  -4.433  1.00 -0.19           C  
ATOM   2288  CE1 TYR A 151       5.604   5.352  -5.295  1.00 -0.23           C  
ATOM   2289  CE2 TYR A 151       5.248   3.704  -3.600  1.00 -0.23           C  
ATOM   2290  CZ  TYR A 151       5.162   5.008  -4.036  1.00  0.32           C  
ATOM   2291  OH  TYR A 151       4.627   5.976  -3.214  1.00 -0.56           O  
ATOM   2292  HN  TYR A 151       8.527   0.312  -7.365  1.00  0.27           H  
ATOM   2293  HA  TYR A 151       8.450   3.001  -7.366  1.00  0.09           H  
ATOM   2294  HB1 TYR A 151       6.380   2.062  -7.471  1.00  0.03           H  
ATOM   2295  HB2 TYR A 151       6.669   1.139  -6.208  1.00  0.03           H  
ATOM   2296  HD1 TYR A 151       6.433   4.617  -6.968  1.00  0.17           H  
ATOM   2297  HD2 TYR A 151       5.842   1.861  -4.135  1.00  0.17           H  
ATOM   2298  HE1 TYR A 151       5.542   6.233  -5.586  1.00  0.17           H  
ATOM   2299  HE2 TYR A 151       4.949   3.474  -2.750  1.00  0.17           H  
ATOM   2300  HH  TYR A 151       5.069   6.033  -2.525  1.00  0.40           H  
ATOM   2301  N   GLN A 152       9.016   3.756  -5.096  1.00 -0.42           N  
ATOM   2302  CA  GLN A 152       9.592   4.189  -3.830  1.00 -0.00           C  
ATOM   2303  C   GLN A 152       9.157   5.620  -3.516  1.00  0.60           C  
ATOM   2304  O   GLN A 152       9.007   6.445  -4.418  1.00 -0.57           O  
ATOM   2305  CB  GLN A 152      11.118   4.108  -3.887  1.00 -0.00           C  
ATOM   2306  CG  GLN A 152      11.812   4.527  -2.601  1.00 -0.06           C  
ATOM   2307  CD  GLN A 152      13.323   4.472  -2.710  1.00  0.69           C  
ATOM   2308  OE1 GLN A 152      13.877   3.574  -3.341  1.00 -0.61           O  
ATOM   2309  NE2 GLN A 152      13.996   5.438  -2.098  1.00 -0.94           N  
ATOM   2310  HN  GLN A 152       8.704   4.400  -5.571  1.00  0.27           H  
ATOM   2311  HA  GLN A 152       9.276   3.604  -3.109  1.00  0.09           H  
ATOM   2312  HB1 GLN A 152      11.374   3.192  -4.076  1.00  0.02           H  
ATOM   2313  HB2 GLN A 152      11.434   4.690  -4.596  1.00  0.02           H  
ATOM   2314  HG1 GLN A 152      11.558   5.439  -2.387  1.00  0.04           H  
ATOM   2315  HG2 GLN A 152      11.540   3.930  -1.886  1.00  0.04           H  
ATOM   2316 1HE2 GLN A 152      13.574   6.053  -1.668  1.00  0.43           H  
ATOM   2317 2HE2 GLN A 152      14.856   5.451  -2.130  1.00  0.43           H  
ATOM   2318  N   ASP A 153       8.961   5.910  -2.233  1.00 -0.52           N  
ATOM   2319  CA  ASP A 153       8.527   7.234  -1.802  1.00  0.04           C  
ATOM   2320  C   ASP A 153       9.646   8.263  -1.922  1.00  0.54           C  
ATOM   2321  O   ASP A 153      10.827   7.923  -1.865  1.00 -0.58           O  
ATOM   2322  CB  ASP A 153       8.030   7.188  -0.353  1.00 -0.03           C  
ATOM   2323  CG  ASP A 153       6.682   6.511  -0.217  1.00  0.80           C  
ATOM   2324  OD1 ASP A 153       6.290   5.768  -1.137  1.00 -0.80           O  
ATOM   2325  OD2 ASP A 153       6.016   6.719   0.818  1.00 -0.80           O  
ATOM   2326  HN  ASP A 153       9.072   5.352  -1.588  1.00  0.29           H  
ATOM   2327  HA  ASP A 153       7.782   7.528  -2.370  1.00  0.09           H  
ATOM   2328  HB1 ASP A 153       8.670   6.695   0.183  1.00 -0.01           H  
ATOM   2329  HB2 ASP A 153       7.947   8.095  -0.018  1.00 -0.01           H  
ATOM   2330  N   TYR A 154       9.261   9.525  -2.097  1.00 -0.42           N  
ATOM   2331  CA  TYR A 154      10.207  10.636  -2.089  1.00 -0.00           C  
ATOM   2332  C   TYR A 154      11.198  10.544  -3.244  1.00  0.60           C  
ATOM   2333  O   TYR A 154      12.410  10.598  -3.042  1.00 -0.57           O  
ATOM   2334  CB  TYR A 154      10.948  10.690  -0.751  1.00 -0.01           C  
ATOM   2335  CG  TYR A 154      10.023  10.787   0.442  1.00 -0.00           C  
ATOM   2336  CD1 TYR A 154       9.431  11.994   0.790  1.00 -0.19           C  
ATOM   2337  CD2 TYR A 154       9.736   9.674   1.217  1.00 -0.19           C  
ATOM   2338  CE1 TYR A 154       8.582  12.089   1.876  1.00 -0.23           C  
ATOM   2339  CE2 TYR A 154       8.889   9.758   2.306  1.00 -0.23           C  
ATOM   2340  CZ  TYR A 154       8.315  10.968   2.631  1.00  0.32           C  
ATOM   2341  OH  TYR A 154       7.468  11.055   3.713  1.00 -0.56           O  
ATOM   2342  HN  TYR A 154       8.445   9.766  -2.225  1.00  0.27           H  
ATOM   2343  HA  TYR A 154       9.708  11.475  -2.188  1.00  0.09           H  
ATOM   2344  HB1 TYR A 154      11.477   9.881  -0.653  1.00  0.03           H  
ATOM   2345  HB2 TYR A 154      11.529  11.467  -0.744  1.00  0.03           H  
ATOM   2346  HD1 TYR A 154       9.610  12.754   0.281  1.00  0.17           H  
ATOM   2347  HD2 TYR A 154      10.121   8.855   1.001  1.00  0.17           H  
ATOM   2348  HE1 TYR A 154       8.193  12.905   2.097  1.00  0.17           H  
ATOM   2349  HE2 TYR A 154       8.707   9.002   2.817  1.00  0.17           H  
ATOM   2350  HH  TYR A 154       6.727  11.305   3.469  1.00  0.40           H  
ATOM   2351  N   VAL A 155      10.666  10.414  -4.457  1.00 -0.42           N  
ATOM   2352  CA  VAL A 155      11.483  10.371  -5.662  1.00 -0.09           C  
ATOM   2353  C   VAL A 155      10.997  11.427  -6.646  1.00  0.60           C  
ATOM   2354  O   VAL A 155       9.812  11.757  -6.677  1.00 -0.57           O  
ATOM   2355  CB  VAL A 155      11.416   8.993  -6.341  1.00  0.30           C  
ATOM   2356  CG1 VAL A 155      11.921   7.913  -5.397  1.00 -0.32           C  
ATOM   2357  CG2 VAL A 155       9.994   8.697  -6.803  1.00 -0.32           C  
ATOM   2358  HN  VAL A 155       9.823  10.347  -4.607  1.00  0.27           H  
ATOM   2359  HA  VAL A 155      12.416  10.563  -5.434  1.00  0.10           H  
ATOM   2360  HB  VAL A 155      11.996   8.999  -7.131  1.00 -0.03           H  
ATOM   2361 1HG1 VAL A 155      11.871   7.063  -5.839  1.00  0.08           H  
ATOM   2362 2HG1 VAL A 155      12.830   8.105  -5.159  1.00  0.08           H  
ATOM   2363 3HG1 VAL A 155      11.371   7.904  -4.609  1.00  0.08           H  
ATOM   2364 1HG2 VAL A 155       9.975   7.834  -7.223  1.00  0.08           H  
ATOM   2365 2HG2 VAL A 155       9.410   8.704  -6.041  1.00  0.08           H  
ATOM   2366 3HG2 VAL A 155       9.721   9.373  -7.429  1.00  0.08           H  
ATOM   2367  N   LYS A 156      11.916  11.954  -7.448  1.00 -0.35           N  
ATOM   2368  CA  LYS A 156      11.577  13.011  -8.394  1.00 -0.24           C  
ATOM   2369  C   LYS A 156      12.211  13.027  -9.802  1.00  0.73           C  
ATOM   2370  O   LYS A 156      11.511  13.323 -10.765  1.00 -0.59           O  
ATOM   2371  CB  LYS A 156      11.715  14.391  -7.719  1.00 -0.01           C  
ATOM   2372  CG  LYS A 156      13.159  14.755  -7.330  1.00  0.02           C  
ATOM   2373  CD  LYS A 156      13.243  16.153  -6.701  1.00 -0.05           C  
ATOM   2374  CE  LYS A 156      14.679  16.504  -6.294  1.00 -0.01           C  
ATOM   2375  NZ  LYS A 156      15.584  16.554  -7.458  1.00 -0.38           N1+
ATOM   2376  HN  LYS A 156      12.904  11.975  -7.244  1.00  0.28           H  
ATOM   2377  HA  LYS A 156      10.508  12.868  -8.559  1.00  0.14           H  
ATOM   2378  HB1 LYS A 156      11.329  15.149  -8.402  1.00  0.04           H  
ATOM   2379  HB2 LYS A 156      11.093  14.403  -6.822  1.00  0.04           H  
ATOM   2380  HG1 LYS A 156      13.543  14.021  -6.621  1.00  0.01           H  
ATOM   2381  HG2 LYS A 156      13.778  14.746  -8.223  1.00  0.01           H  
ATOM   2382  HD1 LYS A 156      12.877  16.897  -7.410  1.00  0.06           H  
ATOM   2383  HD2 LYS A 156      12.613  16.183  -5.811  1.00  0.06           H  
ATOM   2384  HE1 LYS A 156      14.676  17.477  -5.802  1.00  0.11           H  
ATOM   2385  HE2 LYS A 156      15.040  15.757  -5.585  1.00  0.11           H  
ATOM   2386  HZ1 LYS A 156      15.607  15.647  -7.903  1.00  0.34           H  
ATOM   2387  HZ2 LYS A 156      15.232  17.223  -8.139  1.00  0.34           H  
ATOM   2388  HZ3 LYS A 156      16.516  16.804  -7.160  1.00  0.34           H  
ATOM   2389  N   LYS A 157      13.535  12.830  -9.957  1.00 -0.35           N  
ATOM   2390  CA  LYS A 157      14.190  12.813 -11.280  1.00 -0.24           C  
ATOM   2391  C   LYS A 157      13.782  11.559 -12.051  1.00  0.73           C  
ATOM   2392  O   LYS A 157      13.534  10.515 -11.464  1.00 -0.59           O  
ATOM   2393  CB  LYS A 157      15.728  12.923 -11.188  1.00 -0.01           C  
ATOM   2394  CG  LYS A 157      16.270  14.234 -10.590  1.00  0.02           C  
ATOM   2395  CD  LYS A 157      15.738  15.530 -11.227  1.00 -0.05           C  
ATOM   2396  CE  LYS A 157      16.056  15.701 -12.719  1.00 -0.01           C  
ATOM   2397  NZ  LYS A 157      15.485  16.976 -13.227  1.00 -0.38           N1+
ATOM   2398  HN  LYS A 157      14.107  12.627  -9.160  1.00  0.28           H  
ATOM   2399  HA  LYS A 157      13.803  13.657 -11.852  1.00  0.14           H  
ATOM   2400  HB1 LYS A 157      16.147  12.813 -12.189  1.00  0.04           H  
ATOM   2401  HB2 LYS A 157      16.108  12.090 -10.592  1.00  0.04           H  
ATOM   2402  HG1 LYS A 157      17.358  14.224 -10.673  1.00  0.01           H  
ATOM   2403  HG2 LYS A 157      16.022  14.253  -9.529  1.00  0.01           H  
ATOM   2404  HD1 LYS A 157      16.161  16.375 -10.682  1.00  0.06           H  
ATOM   2405  HD2 LYS A 157      14.659  15.555 -11.096  1.00  0.06           H  
ATOM   2406  HE1 LYS A 157      15.626  14.859 -13.266  1.00  0.11           H  
ATOM   2407  HE2 LYS A 157      17.141  15.678 -12.868  1.00  0.11           H  
ATOM   2408  HZ1 LYS A 157      14.478  17.022 -13.014  1.00  0.34           H  
ATOM   2409  HZ2 LYS A 157      15.898  17.763 -12.748  1.00  0.34           H  
ATOM   2410  HZ3 LYS A 157      15.636  17.069 -14.222  1.00  0.34           H  
ATOM   2411  N   PHE A 158      13.721  11.687 -13.375  1.00 -0.42           N  
ATOM   2412  CA  PHE A 158      13.092  10.694 -14.244  1.00 -0.00           C  
ATOM   2413  C   PHE A 158      13.921   9.429 -14.479  1.00  0.60           C  
ATOM   2414  O   PHE A 158      13.396   8.324 -14.392  1.00 -0.57           O  
ATOM   2415  CB  PHE A 158      12.738  11.373 -15.571  1.00 -0.03           C  
ATOM   2416  CG  PHE A 158      12.080  10.447 -16.572  1.00  0.01           C  
ATOM   2417  CD1 PHE A 158      12.859   9.686 -17.468  1.00 -0.13           C  
ATOM   2418  CD2 PHE A 158      10.679  10.342 -16.606  1.00 -0.13           C  
ATOM   2419  CE1 PHE A 158      12.239   8.829 -18.393  1.00 -0.17           C  
ATOM   2420  CE2 PHE A 158      10.061   9.492 -17.536  1.00 -0.17           C  
ATOM   2421  CZ  PHE A 158      10.839   8.736 -18.426  1.00 -0.11           C  
ATOM   2422  HN  PHE A 158      13.934  12.585 -13.766  1.00  0.27           H  
ATOM   2423  HA  PHE A 158      12.167  10.361 -13.784  1.00  0.10           H  
ATOM   2424  HB1 PHE A 158      12.065  12.208 -15.371  1.00  0.03           H  
ATOM   2425  HB2 PHE A 158      13.646  11.783 -16.015  1.00  0.03           H  
ATOM   2426  HD1 PHE A 158      13.935   9.757 -17.458  1.00  0.13           H  
ATOM   2427  HD2 PHE A 158      10.073  10.915 -15.920  1.00  0.13           H  
ATOM   2428  HE1 PHE A 158      12.833   8.227 -19.066  1.00  0.14           H  
ATOM   2429  HE2 PHE A 158       8.988   9.415 -17.561  1.00  0.14           H  
ATOM   2430  HZ  PHE A 158      10.365   8.078 -19.130  1.00  0.13           H  
ATOM   2431  N   GLY A 159      15.156   9.589 -14.959  1.00 -0.42           N  
ATOM   2432  CA  GLY A 159      15.828   8.510 -15.686  1.00 -0.03           C  
ATOM   2433  C   GLY A 159      16.866   7.729 -14.886  1.00  0.60           C  
ATOM   2434  O   GLY A 159      17.116   6.573 -15.199  1.00 -0.57           O  
ATOM   2435  HN  GLY A 159      15.537  10.518 -15.009  1.00  0.27           H  
ATOM   2436  HA1 GLY A 159      15.097   7.792 -16.062  1.00  0.07           H  
ATOM   2437  HA2 GLY A 159      16.312   8.952 -16.552  1.00  0.07           H  
ATOM   2438  N   GLU A 160      17.519   8.347 -13.906  1.00 -0.52           N  
ATOM   2439  CA  GLU A 160      18.525   7.669 -13.083  1.00  0.04           C  
ATOM   2440  C   GLU A 160      17.841   6.643 -12.180  1.00  0.54           C  
ATOM   2441  O   GLU A 160      16.744   6.916 -11.685  1.00 -0.58           O  
ATOM   2442  CB  GLU A 160      19.376   8.688 -12.307  1.00  0.06           C  
ATOM   2443  CG  GLU A 160      18.578   9.646 -11.397  1.00  0.01           C  
ATOM   2444  CD  GLU A 160      19.358  10.931 -11.083  1.00  0.81           C  
ATOM   2445  OE1 GLU A 160      19.370  11.345  -9.902  1.00 -0.82           O  
ATOM   2446  OE2 GLU A 160      19.841  11.544 -12.068  1.00 -0.82           O  
ATOM   2447  HN  GLU A 160      17.210   9.253 -13.599  1.00  0.29           H  
ATOM   2448  HA  GLU A 160      19.202   7.129 -13.744  1.00  0.11           H  
ATOM   2449  HB1 GLU A 160      20.110   8.154 -11.702  1.00 -0.02           H  
ATOM   2450  HB2 GLU A 160      19.925   9.262 -13.051  1.00 -0.02           H  
ATOM   2451  HG1 GLU A 160      17.648   9.941 -11.890  1.00 -0.04           H  
ATOM   2452  HG2 GLU A 160      18.313   9.122 -10.476  1.00 -0.04           H  
ATOM   2453  N   ASN A 161      18.455   5.465 -12.011  1.00 -0.42           N  
ATOM   2454  CA  ASN A 161      17.872   4.384 -11.226  1.00  0.01           C  
ATOM   2455  C   ASN A 161      16.486   3.996 -11.755  1.00  0.60           C  
ATOM   2456  O   ASN A 161      16.182   4.219 -12.927  1.00 -0.57           O  
ATOM   2457  CB  ASN A 161      17.877   4.667  -9.713  1.00 -0.20           C  
ATOM   2458  CG  ASN A 161      19.285   4.859  -9.155  1.00  0.71           C  
ATOM   2459  ND2 ASN A 161      19.930   3.773  -8.730  1.00 -0.92           N  
ATOM   2460  OD1 ASN A 161      19.803   5.970  -9.125  1.00 -0.59           O  
ATOM   2461  HN  ASN A 161      19.380   5.339 -12.393  1.00  0.27           H  
ATOM   2462  HA  ASN A 161      18.500   3.516 -11.374  1.00  0.10           H  
ATOM   2463  HB1 ASN A 161      17.288   5.559  -9.499  1.00  0.08           H  
ATOM   2464  HB2 ASN A 161      17.405   3.829  -9.198  1.00  0.08           H  
ATOM   2465 1HD2 ASN A 161      20.865   3.872  -8.363  1.00  0.42           H  
ATOM   2466 2HD2 ASN A 161      19.487   2.868  -8.764  1.00  0.42           H  
ATOM   2467  N   PHE A 162      15.648   3.413 -10.902  1.00 -0.42           N  
ATOM   2468  CA  PHE A 162      14.392   2.813 -11.349  1.00 -0.00           C  
ATOM   2469  C   PHE A 162      13.192   3.741 -11.170  1.00  0.60           C  
ATOM   2470  O   PHE A 162      12.090   3.279 -10.873  1.00 -0.57           O  
ATOM   2471  CB  PHE A 162      14.160   1.472 -10.616  1.00 -0.03           C  
ATOM   2472  CG  PHE A 162      15.305   0.479 -10.625  1.00  0.01           C  
ATOM   2473  CD1 PHE A 162      16.271   0.450 -11.638  1.00 -0.13           C  
ATOM   2474  CD2 PHE A 162      15.393  -0.472  -9.598  1.00 -0.13           C  
ATOM   2475  CE1 PHE A 162      17.312  -0.477 -11.614  1.00 -0.17           C  
ATOM   2476  CE2 PHE A 162      16.431  -1.406  -9.578  1.00 -0.17           C  
ATOM   2477  CZ  PHE A 162      17.388  -1.409 -10.588  1.00 -0.11           C  
ATOM   2478  HN  PHE A 162      15.840   3.355  -9.911  1.00  0.27           H  
ATOM   2479  HA  PHE A 162      14.454   2.617 -12.427  1.00  0.10           H  
ATOM   2480  HB1 PHE A 162      13.914   1.695  -9.568  1.00  0.03           H  
ATOM   2481  HB2 PHE A 162      13.283   0.969 -11.044  1.00  0.03           H  
ATOM   2482  HD1 PHE A 162      16.230   1.152 -12.464  1.00  0.13           H  
ATOM   2483  HD2 PHE A 162      14.655  -0.488  -8.800  1.00  0.13           H  
ATOM   2484  HE1 PHE A 162      18.062  -0.475 -12.398  1.00  0.14           H  
ATOM   2485  HE2 PHE A 162      16.493  -2.132  -8.774  1.00  0.14           H  
ATOM   2486  HZ  PHE A 162      18.191  -2.136 -10.582  1.00  0.13           H  
ATOM   2487  N   ALA A 163      13.398   5.041 -11.363  1.00 -0.42           N  
ATOM   2488  CA  ALA A 163      12.315   6.008 -11.224  1.00  0.03           C  
ATOM   2489  C   ALA A 163      11.336   5.862 -12.385  1.00  0.60           C  
ATOM   2490  O   ALA A 163      10.129   6.053 -12.226  1.00 -0.57           O  
ATOM   2491  CB  ALA A 163      12.875   7.428 -11.112  1.00 -0.18           C  
ATOM   2492  HN  ALA A 163      14.163   5.461 -11.875  1.00  0.27           H  
ATOM   2493  HA  ALA A 163      11.791   5.761 -10.300  1.00  0.08           H  
ATOM   2494  HB1 ALA A 163      12.058   8.138 -10.987  1.00  0.06           H  
ATOM   2495  HB2 ALA A 163      13.538   7.496 -10.249  1.00  0.06           H  
ATOM   2496  HB3 ALA A 163      13.438   7.680 -12.010  1.00  0.06           H  
ATOM   2497  N   SER A 164      11.872   5.510 -13.549  1.00 -0.42           N  
ATOM   2498  CA  SER A 164      11.077   5.337 -14.758  1.00 -0.03           C  
ATOM   2499  C   SER A 164      11.447   4.015 -15.413  1.00  0.60           C  
ATOM   2500  O   SER A 164      11.835   3.975 -16.578  1.00 -0.57           O  
ATOM   2501  CB  SER A 164      11.156   6.546 -15.707  1.00  0.21           C  
ATOM   2502  OG  SER A 164      12.438   6.687 -16.280  1.00 -0.65           O  
ATOM   2503  HN  SER A 164      12.874   5.398 -13.614  1.00  0.27           H  
ATOM   2504  HA  SER A 164      10.039   5.240 -14.470  1.00  0.08           H  
ATOM   2505  HB1 SER A 164      10.435   6.414 -16.514  1.00  0.04           H  
ATOM   2506  HB2 SER A 164      10.902   7.461 -15.171  1.00  0.04           H  
ATOM   2507  HG  SER A 164      12.952   7.209 -15.641  1.00  0.43           H  
ATOM   2508  N   CYS A 165      11.324   2.933 -14.649  1.00 -0.42           N  
ATOM   2509  CA  CYS A 165      11.754   1.617 -15.104  1.00  0.04           C  
ATOM   2510  C   CYS A 165      10.822   1.040 -16.164  1.00  0.60           C  
ATOM   2511  O   CYS A 165      11.245   0.243 -17.000  1.00 -0.57           O  
ATOM   2512  CB  CYS A 165      11.845   0.653 -13.917  1.00 -0.08           C  
ATOM   2513  SG  CYS A 165      10.300   0.435 -13.012  1.00 -0.11           S  
ATOM   2514  HN  CYS A 165      10.992   2.937 -13.856  1.00  0.27           H  
ATOM   2515  HA  CYS A 165      12.648   1.694 -15.499  1.00  0.08           H  
ATOM   2516  HB1 CYS A 165      12.120  -0.218 -14.246  1.00  0.09           H  
ATOM   2517  HB2 CYS A 165      12.508   0.990 -13.294  1.00  0.09           H  
ATOM   2518  N   GLN A 166       9.557   1.445 -16.129  1.00 -0.42           N  
ATOM   2519  CA  GLN A 166       8.552   0.895 -17.033  1.00 -0.00           C  
ATOM   2520  C   GLN A 166       8.533  -0.621 -16.906  1.00  0.60           C  
ATOM   2521  O   GLN A 166       8.462  -1.342 -17.901  1.00 -0.57           O  
ATOM   2522  CB  GLN A 166       8.827   1.315 -18.478  1.00 -0.00           C  
ATOM   2523  CG  GLN A 166       7.744   0.882 -19.449  1.00 -0.06           C  
ATOM   2524  CD  GLN A 166       8.043   1.250 -20.890  1.00  0.69           C  
ATOM   2525  OE1 GLN A 166       7.658   0.534 -21.815  1.00 -0.61           O  
ATOM   2526  NE2 GLN A 166       8.727   2.369 -21.091  1.00 -0.94           N  
ATOM   2527  HN  GLN A 166       9.253   2.041 -15.589  1.00  0.27           H  
ATOM   2528  HA  GLN A 166       7.669   1.235 -16.777  1.00  0.09           H  
ATOM   2529  HB1 GLN A 166       8.893   2.281 -18.517  1.00  0.02           H  
ATOM   2530  HB2 GLN A 166       9.663   0.915 -18.767  1.00  0.02           H  
ATOM   2531  HG1 GLN A 166       7.646  -0.082 -19.402  1.00  0.04           H  
ATOM   2532  HG2 GLN A 166       6.910   1.310 -19.201  1.00  0.04           H  
ATOM   2533 1HE2 GLN A 166       8.951   2.662 -22.031  1.00  0.43           H  
ATOM   2534 2HE2 GLN A 166       9.024   2.928 -20.304  1.00  0.43           H  
ATOM   2535  N   ALA A 167       8.607  -1.094 -15.667  1.00 -0.42           N  
ATOM   2536  CA  ALA A 167       8.625  -2.522 -15.384  1.00  0.03           C  
ATOM   2537  C   ALA A 167       7.271  -3.141 -15.700  1.00  0.60           C  
ATOM   2538  O   ALA A 167       6.234  -2.514 -15.501  1.00 -0.57           O  
ATOM   2539  CB  ALA A 167       8.986  -2.759 -13.925  1.00 -0.18           C  
ATOM   2540  HN  ALA A 167       8.647  -0.601 -14.963  1.00  0.27           H  
ATOM   2541  HA  ALA A 167       9.301  -2.955 -15.944  1.00  0.08           H  
ATOM   2542  HB1 ALA A 167       8.993  -3.703 -13.755  1.00  0.06           H  
ATOM   2543  HB2 ALA A 167       9.855  -2.387 -13.756  1.00  0.06           H  
ATOM   2544  HB3 ALA A 167       8.332  -2.331 -13.368  1.00  0.06           H  
ATOM   2545  N   GLY A 168       7.285  -4.375 -16.198  1.00 -0.42           N  
ATOM   2546  CA  GLY A 168       6.057  -5.078 -16.522  1.00 -0.03           C  
ATOM   2547  C   GLY A 168       5.795  -5.097 -18.016  1.00  0.60           C  
ATOM   2548  O   GLY A 168       4.748  -5.559 -18.466  1.00 -0.57           O  
ATOM   2549  HN  GLY A 168       7.999  -4.825 -16.358  1.00  0.27           H  
ATOM   2550  HA1 GLY A 168       6.115  -5.995 -16.206  1.00  0.07           H  
ATOM   2551  HA2 GLY A 168       5.308  -4.647 -16.081  1.00  0.07           H  
ATOM   2552  N   ILE A 169       6.750  -4.585 -18.787  1.00 -0.42           N  
ATOM   2553  CA  ILE A 169       6.653  -4.593 -20.241  1.00 -0.06           C  
ATOM   2554  C   ILE A 169       6.812  -6.020 -20.738  1.00  0.60           C  
ATOM   2555  O   ILE A 169       6.308  -6.389 -21.798  1.00 -0.57           O  
ATOM   2556  CB  ILE A 169       7.745  -3.724 -20.887  1.00  0.13           C  
ATOM   2557  CG1 ILE A 169       7.452  -3.509 -22.374  1.00 -0.04           C  
ATOM   2558  CG2 ILE A 169       9.115  -4.364 -20.696  1.00 -0.32           C  
ATOM   2559  CD1 ILE A 169       8.422  -2.559 -23.056  1.00 -0.07           C  
ATOM   2560  HN  ILE A 169       7.470  -4.222 -18.488  1.00  0.27           H  
ATOM   2561  HA  ILE A 169       5.774  -4.258 -20.519  1.00  0.09           H  
ATOM   2562  HB  ILE A 169       7.747  -2.860 -20.448  1.00  0.02           H  
ATOM   2563 1HG1 ILE A 169       7.503  -4.364 -22.829  1.00  0.02           H  
ATOM   2564 2HG1 ILE A 169       6.559  -3.141 -22.467  1.00  0.02           H  
ATOM   2565 1HG2 ILE A 169       9.780  -3.806 -21.106  1.00  0.09           H  
ATOM   2566 2HG2 ILE A 169       9.291  -4.448 -19.757  1.00  0.09           H  
ATOM   2567 3HG2 ILE A 169       9.115  -5.230 -21.109  1.00  0.09           H  
ATOM   2568 1HD1 ILE A 169       8.179  -2.474 -23.981  1.00  0.02           H  
ATOM   2569 2HD1 ILE A 169       8.377  -1.704 -22.624  1.00  0.02           H  
ATOM   2570 3HD1 ILE A 169       9.311  -2.915 -22.983  1.00  0.02           H  
ATOM   2571  N   SER A 170       7.528  -6.812 -19.951  1.00 -0.42           N  
ATOM   2572  CA  SER A 170       7.741  -8.218 -20.243  1.00 -0.03           C  
ATOM   2573  C   SER A 170       7.649  -8.987 -18.933  1.00  0.60           C  
ATOM   2574  O   SER A 170       8.062  -8.489 -17.888  1.00 -0.57           O  
ATOM   2575  CB  SER A 170       9.109  -8.425 -20.895  1.00  0.21           C  
ATOM   2576  OG  SER A 170      10.141  -7.880 -20.095  1.00 -0.65           O  
ATOM   2577  HN  SER A 170       7.910  -6.549 -19.225  1.00  0.27           H  
ATOM   2578  HA  SER A 170       7.047  -8.542 -20.853  1.00  0.08           H  
ATOM   2579  HB1 SER A 170       9.264  -9.374 -21.008  1.00  0.04           H  
ATOM   2580  HB2 SER A 170       9.115  -7.983 -21.760  1.00  0.04           H  
ATOM   2581  HG  SER A 170      10.545  -7.301 -20.513  1.00  0.43           H  
ATOM   2582  N   SER A 171       7.100 -10.195 -18.988  1.00 -0.42           N  
ATOM   2583  CA  SER A 171       6.844 -10.955 -17.773  1.00 -0.03           C  
ATOM   2584  C   SER A 171       6.954 -12.452 -18.007  1.00  0.60           C  
ATOM   2585  O   SER A 171       6.682 -12.944 -19.098  1.00 -0.57           O  
ATOM   2586  CB  SER A 171       5.448 -10.635 -17.237  1.00  0.21           C  
ATOM   2587  OG  SER A 171       4.445 -11.038 -18.155  1.00 -0.65           O  
ATOM   2588  HN  SER A 171       6.867 -10.595 -19.713  1.00  0.27           H  
ATOM   2589  HA  SER A 171       7.501 -10.703 -17.091  1.00  0.08           H  
ATOM   2590  HB1 SER A 171       5.317 -11.107 -16.399  1.00  0.04           H  
ATOM   2591  HB2 SER A 171       5.377  -9.679 -17.093  1.00  0.04           H  
ATOM   2592  HG  SER A 171       4.544 -10.645 -18.868  1.00  0.43           H  
ATOM   2593  N   PHE A 172       7.347 -13.171 -16.964  1.00 -0.42           N  
ATOM   2594  CA  PHE A 172       7.352 -14.624 -17.004  1.00 -0.00           C  
ATOM   2595  C   PHE A 172       7.082 -15.169 -15.610  1.00  0.60           C  
ATOM   2596  O   PHE A 172       7.666 -14.709 -14.630  1.00 -0.57           O  
ATOM   2597  CB  PHE A 172       8.679 -15.161 -17.542  1.00 -0.03           C  
ATOM   2598  CG  PHE A 172       8.604 -16.587 -18.006  1.00  0.01           C  
ATOM   2599  CD1 PHE A 172       8.089 -16.896 -19.254  1.00 -0.13           C  
ATOM   2600  CD2 PHE A 172       9.036 -17.621 -17.193  1.00 -0.13           C  
ATOM   2601  CE1 PHE A 172       8.012 -18.205 -19.682  1.00 -0.17           C  
ATOM   2602  CE2 PHE A 172       8.961 -18.933 -17.620  1.00 -0.17           C  
ATOM   2603  CZ  PHE A 172       8.447 -19.223 -18.865  1.00 -0.11           C  
ATOM   2604  HN  PHE A 172       7.618 -12.838 -16.218  1.00  0.27           H  
ATOM   2605  HA  PHE A 172       6.634 -14.932 -17.597  1.00  0.10           H  
ATOM   2606  HB1 PHE A 172       8.955 -14.616 -18.296  1.00  0.03           H  
ATOM   2607  HB2 PHE A 172       9.346 -15.110 -16.839  1.00  0.03           H  
ATOM   2608  HD1 PHE A 172       7.793 -16.213 -19.811  1.00  0.13           H  
ATOM   2609  HD2 PHE A 172       9.383 -17.431 -16.352  1.00  0.13           H  
ATOM   2610  HE1 PHE A 172       7.665 -18.401 -20.523  1.00  0.14           H  
ATOM   2611  HE2 PHE A 172       9.255 -19.619 -17.067  1.00  0.14           H  
ATOM   2612  HZ  PHE A 172       8.396 -20.107 -19.154  1.00  0.13           H  
ATOM   2613  N   TYR A 173       6.188 -16.145 -15.531  1.00 -0.42           N  
ATOM   2614  CA  TYR A 173       5.777 -16.714 -14.256  1.00 -0.00           C  
ATOM   2615  C   TYR A 173       6.263 -18.154 -14.157  1.00  0.60           C  
ATOM   2616  O   TYR A 173       5.853 -19.008 -14.942  1.00 -0.57           O  
ATOM   2617  CB  TYR A 173       4.251 -16.667 -14.138  1.00 -0.01           C  
ATOM   2618  CG  TYR A 173       3.724 -16.623 -12.718  1.00 -0.00           C  
ATOM   2619  CD1 TYR A 173       4.466 -17.128 -11.660  1.00 -0.19           C  
ATOM   2620  CD2 TYR A 173       2.481 -16.070 -12.438  1.00 -0.19           C  
ATOM   2621  CE1 TYR A 173       3.985 -17.087 -10.365  1.00 -0.23           C  
ATOM   2622  CE2 TYR A 173       1.994 -16.023 -11.145  1.00 -0.23           C  
ATOM   2623  CZ  TYR A 173       2.749 -16.534 -10.113  1.00  0.32           C  
ATOM   2624  OH  TYR A 173       2.275 -16.487  -8.820  1.00 -0.56           O  
ATOM   2625  HN  TYR A 173       5.801 -16.502 -16.211  1.00  0.27           H  
ATOM   2626  HA  TYR A 173       6.168 -16.198 -13.522  1.00  0.09           H  
ATOM   2627  HB1 TYR A 173       3.930 -15.873 -14.595  1.00  0.03           H  
ATOM   2628  HB2 TYR A 173       3.883 -17.457 -14.563  1.00  0.03           H  
ATOM   2629  HD1 TYR A 173       5.301 -17.504 -11.825  1.00  0.17           H  
ATOM   2630  HD2 TYR A 173       1.967 -15.724 -13.132  1.00  0.17           H  
ATOM   2631  HE1 TYR A 173       4.494 -17.429  -9.667  1.00  0.17           H  
ATOM   2632  HE2 TYR A 173       1.161 -15.650 -10.973  1.00  0.17           H  
ATOM   2633  HH  TYR A 173       2.786 -16.050  -8.351  1.00  0.40           H  
ATOM   2634  N   THR A 174       7.138 -18.423 -13.193  1.00 -0.42           N  
ATOM   2635  CA  THR A 174       7.631 -19.774 -12.967  1.00 -0.04           C  
ATOM   2636  C   THR A 174       6.924 -20.393 -11.769  1.00  0.60           C  
ATOM   2637  O   THR A 174       5.887 -19.904 -11.327  1.00 -0.57           O  
ATOM   2638  CB  THR A 174       9.145 -19.792 -12.686  1.00  0.37           C  
ATOM   2639  OG1 THR A 174       9.380 -19.495 -11.303  1.00 -0.68           O  
ATOM   2640  CG2 THR A 174       9.877 -18.789 -13.569  1.00 -0.24           C  
ATOM   2641  HN  THR A 174       7.463 -17.835 -12.657  1.00  0.27           H  
ATOM   2642  HA  THR A 174       7.453 -20.327 -13.756  1.00  0.10           H  
ATOM   2643  HB  THR A 174       9.493 -20.675 -12.884  1.00  0.00           H  
ATOM   2644 1HG2 THR A 174       9.737 -19.004 -14.493  1.00  0.06           H  
ATOM   2645 2HG2 THR A 174       9.546 -17.903 -13.399  1.00  0.06           H  
ATOM   2646 3HG2 THR A 174      10.818 -18.813 -13.380  1.00  0.06           H  
ATOM   2647  HG1 THR A 174      10.186 -19.503 -11.146  1.00  0.41           H  
ATOM   2648  N   LYS A 175       7.500 -21.464 -11.239  1.00 -0.35           N  
ATOM   2649  CA  LYS A 175       6.930 -22.161 -10.096  1.00 -0.24           C  
ATOM   2650  C   LYS A 175       6.873 -21.263  -8.865  1.00  0.73           C  
ATOM   2651  O   LYS A 175       5.877 -21.252  -8.139  1.00 -0.59           O  
ATOM   2652  CB  LYS A 175       7.765 -23.400  -9.789  1.00 -0.01           C  
ATOM   2653  CG  LYS A 175       7.229 -24.244  -8.655  1.00  0.02           C  
ATOM   2654  CD  LYS A 175       8.161 -25.400  -8.356  1.00 -0.05           C  
ATOM   2655  CE  LYS A 175       7.622 -26.266  -7.234  1.00 -0.01           C  
ATOM   2656  NZ  LYS A 175       8.545 -27.384  -6.905  1.00 -0.38           N1+
ATOM   2657  HN  LYS A 175       8.232 -21.810 -11.526  1.00  0.28           H  
ATOM   2658  HA  LYS A 175       6.018 -22.448 -10.312  1.00  0.14           H  
ATOM   2659  HB1 LYS A 175       7.797 -23.959 -10.581  1.00  0.04           H  
ATOM   2660  HB2 LYS A 175       8.662 -23.120  -9.550  1.00  0.04           H  
ATOM   2661  HG1 LYS A 175       7.151 -23.699  -7.856  1.00  0.01           H  
ATOM   2662  HG2 LYS A 175       6.363 -24.604  -8.903  1.00  0.01           H  
ATOM   2663  HD1 LYS A 175       8.255 -25.950  -9.149  1.00  0.06           H  
ATOM   2664  HD2 LYS A 175       9.026 -25.053  -8.084  1.00  0.06           H  
ATOM   2665  HE1 LYS A 175       7.507 -25.724  -6.438  1.00  0.11           H  
ATOM   2666  HE2 LYS A 175       6.772 -26.646  -7.506  1.00  0.11           H  
ATOM   2667  HZ1 LYS A 175       8.663 -27.902  -7.619  1.00  0.34           H  
ATOM   2668  HZ2 LYS A 175       9.334 -27.063  -6.648  1.00  0.34           H  
ATOM   2669  HZ3 LYS A 175       8.204 -27.877  -6.245  1.00  0.34           H  
ATOM   2670  N   ASP A 176       7.948 -20.513  -8.634  1.00 -0.52           N  
ATOM   2671  CA  ASP A 176       8.058 -19.660  -7.456  1.00  0.04           C  
ATOM   2672  C   ASP A 176       8.684 -18.308  -7.791  1.00  0.54           C  
ATOM   2673  O   ASP A 176       9.325 -17.689  -6.943  1.00 -0.58           O  
ATOM   2674  CB  ASP A 176       8.888 -20.358  -6.374  1.00 -0.03           C  
ATOM   2675  CG  ASP A 176      10.281 -20.727  -6.850  1.00  0.80           C  
ATOM   2676  OD1 ASP A 176      10.766 -20.111  -7.822  1.00 -0.80           O  
ATOM   2677  OD2 ASP A 176      10.897 -21.631  -6.248  1.00 -0.80           O  
ATOM   2678  HN  ASP A 176       8.634 -20.480  -9.152  1.00  0.29           H  
ATOM   2679  HA  ASP A 176       7.162 -19.498  -7.093  1.00  0.09           H  
ATOM   2680  HB1 ASP A 176       8.979 -19.764  -5.612  1.00 -0.01           H  
ATOM   2681  HB2 ASP A 176       8.437 -21.173  -6.105  1.00 -0.01           H  
ATOM   2682  N   LEU A 177       8.500 -17.850  -9.026  1.00 -0.42           N  
ATOM   2683  CA  LEU A 177       9.056 -16.570  -9.449  1.00 -0.05           C  
ATOM   2684  C   LEU A 177       8.129 -15.816 -10.382  1.00  0.60           C  
ATOM   2685  O   LEU A 177       7.363 -16.413 -11.136  1.00 -0.57           O  
ATOM   2686  CB  LEU A 177      10.396 -16.762 -10.160  1.00 -0.11           C  
ATOM   2687  CG  LEU A 177      11.606 -17.150  -9.315  1.00  0.35           C  
ATOM   2688  CD1 LEU A 177      12.822 -17.319 -10.217  1.00 -0.41           C  
ATOM   2689  CD2 LEU A 177      11.861 -16.109  -8.234  1.00 -0.41           C  
ATOM   2690  HN  LEU A 177       8.056 -18.262  -9.637  1.00  0.27           H  
ATOM   2691  HA  LEU A 177       9.210 -16.012  -8.657  1.00  0.09           H  
ATOM   2692  HB1 LEU A 177      10.283 -17.457 -10.827  1.00  0.05           H  
ATOM   2693  HB2 LEU A 177      10.620 -15.929 -10.605  1.00  0.05           H  
ATOM   2694  HG  LEU A 177      11.432 -18.000  -8.882  1.00 -0.04           H  
ATOM   2695 1HD1 LEU A 177      13.578 -17.563  -9.678  1.00  0.10           H  
ATOM   2696 2HD1 LEU A 177      12.640 -18.009 -10.859  1.00  0.10           H  
ATOM   2697 3HD1 LEU A 177      12.993 -16.489 -10.668  1.00  0.10           H  
ATOM   2698 1HD2 LEU A 177      12.626 -16.376  -7.718  1.00  0.10           H  
ATOM   2699 2HD2 LEU A 177      12.028 -15.260  -8.650  1.00  0.10           H  
ATOM   2700 3HD2 LEU A 177      11.087 -16.051  -7.669  1.00  0.10           H  
ATOM   2701  N   ILE A 178       8.214 -14.493 -10.324  1.00 -0.42           N  
ATOM   2702  CA  ILE A 178       7.594 -13.639 -11.321  1.00 -0.06           C  
ATOM   2703  C   ILE A 178       8.649 -12.690 -11.855  1.00  0.60           C  
ATOM   2704  O   ILE A 178       9.064 -11.756 -11.171  1.00 -0.57           O  
ATOM   2705  CB  ILE A 178       6.426 -12.827 -10.751  1.00  0.13           C  
ATOM   2706  CG1 ILE A 178       5.277 -13.762 -10.366  1.00 -0.04           C  
ATOM   2707  CG2 ILE A 178       5.962 -11.787 -11.768  1.00 -0.32           C  
ATOM   2708  CD1 ILE A 178       4.056 -13.043  -9.838  1.00 -0.07           C  
ATOM   2709  HN  ILE A 178       8.633 -14.062  -9.707  1.00  0.27           H  
ATOM   2710  HA  ILE A 178       7.260 -14.187 -12.062  1.00  0.09           H  
ATOM   2711  HB  ILE A 178       6.730 -12.367  -9.953  1.00  0.02           H  
ATOM   2712 1HG1 ILE A 178       5.010 -14.266 -11.150  1.00  0.02           H  
ATOM   2713 2HG1 ILE A 178       5.587 -14.369  -9.675  1.00  0.02           H  
ATOM   2714 1HG2 ILE A 178       5.233 -11.289 -11.395  1.00  0.09           H  
ATOM   2715 2HG2 ILE A 178       6.694 -11.198 -11.967  1.00  0.09           H  
ATOM   2716 3HG2 ILE A 178       5.678 -12.238 -12.567  1.00  0.09           H  
ATOM   2717 1HD1 ILE A 178       3.381 -13.692  -9.620  1.00  0.02           H  
ATOM   2718 2HD1 ILE A 178       4.300 -12.547  -9.053  1.00  0.02           H  
ATOM   2719 3HD1 ILE A 178       3.728 -12.446 -10.514  1.00  0.02           H  
ATOM   2720  N   VAL A 179       9.088 -12.941 -13.082  1.00 -0.42           N  
ATOM   2721  CA  VAL A 179      10.117 -12.122 -13.700  1.00 -0.09           C  
ATOM   2722  C   VAL A 179       9.483 -10.913 -14.374  1.00  0.60           C  
ATOM   2723  O   VAL A 179       8.386 -11.001 -14.922  1.00 -0.57           O  
ATOM   2724  CB  VAL A 179      10.927 -12.928 -14.727  1.00  0.30           C  
ATOM   2725  CG1 VAL A 179      12.024 -12.061 -15.334  1.00 -0.32           C  
ATOM   2726  CG2 VAL A 179      11.508 -14.175 -14.069  1.00 -0.32           C  
ATOM   2727  HN  VAL A 179       8.804 -13.583 -13.578  1.00  0.27           H  
ATOM   2728  HA  VAL A 179      10.731 -11.801 -13.009  1.00  0.10           H  
ATOM   2729  HB  VAL A 179      10.333 -13.215 -15.450  1.00 -0.03           H  
ATOM   2730 1HG1 VAL A 179      12.517 -12.582 -15.971  1.00  0.08           H  
ATOM   2731 2HG1 VAL A 179      11.621 -11.306 -15.769  1.00  0.08           H  
ATOM   2732 3HG1 VAL A 179      12.609 -11.760 -14.633  1.00  0.08           H  
ATOM   2733 1HG2 VAL A 179      12.011 -14.667 -14.722  1.00  0.08           H  
ATOM   2734 2HG2 VAL A 179      12.081 -13.909 -13.347  1.00  0.08           H  
ATOM   2735 3HG2 VAL A 179      10.789 -14.716 -13.735  1.00  0.08           H  
ATOM   2736  N   MET A 180      10.173  -9.781 -14.315  1.00 -0.42           N  
ATOM   2737  CA  MET A 180       9.665  -8.543 -14.885  1.00 -0.02           C  
ATOM   2738  C   MET A 180      10.785  -7.752 -15.546  1.00  0.60           C  
ATOM   2739  O   MET A 180      11.833  -7.522 -14.946  1.00 -0.57           O  
ATOM   2740  CB  MET A 180       8.998  -7.702 -13.794  1.00  0.03           C  
ATOM   2741  CG  MET A 180       7.618  -8.199 -13.397  1.00  0.00           C  
ATOM   2742  SD  MET A 180       6.949  -7.328 -11.968  1.00 -0.27           S  
ATOM   2743  CE  MET A 180       7.990  -7.968 -10.665  1.00 -0.05           C  
ATOM   2744  HN  MET A 180      10.946  -9.703 -13.946  1.00  0.27           H  
ATOM   2745  HA  MET A 180       8.985  -8.758 -15.558  1.00  0.09           H  
ATOM   2746  HB1 MET A 180       9.558  -7.717 -13.002  1.00  0.02           H  
ATOM   2747  HB2 MET A 180       8.906  -6.791 -14.113  1.00  0.02           H  
ATOM   2748  HG1 MET A 180       7.010  -8.068 -14.140  1.00  0.04           H  
ATOM   2749  HG2 MET A 180       7.673  -9.142 -13.174  1.00  0.04           H  
ATOM   2750  HE1 MET A 180       7.726  -7.569  -9.831  1.00  0.07           H  
ATOM   2751  HE2 MET A 180       7.885  -8.921 -10.619  1.00  0.07           H  
ATOM   2752  HE3 MET A 180       8.905  -7.747 -10.858  1.00  0.07           H  
ATOM   2753  N   GLY A 181      10.558  -7.338 -16.787  1.00 -0.42           N  
ATOM   2754  CA  GLY A 181      11.540  -6.562 -17.518  1.00 -0.03           C  
ATOM   2755  C   GLY A 181      11.375  -5.083 -17.228  1.00  0.60           C  
ATOM   2756  O   GLY A 181      10.255  -4.579 -17.171  1.00 -0.57           O  
ATOM   2757  HN  GLY A 181       9.838  -7.498 -17.228  1.00  0.27           H  
ATOM   2758  HA1 GLY A 181      12.435  -6.834 -17.258  1.00  0.07           H  
ATOM   2759  HA2 GLY A 181      11.433  -6.708 -18.471  1.00  0.07           H  
ATOM   2760  N   ALA A 182      12.496  -4.393 -17.050  1.00 -0.42           N  
ATOM   2761  CA  ALA A 182      12.489  -2.979 -16.705  1.00  0.03           C  
ATOM   2762  C   ALA A 182      13.424  -2.209 -17.638  1.00  0.60           C  
ATOM   2763  O   ALA A 182      14.543  -1.873 -17.257  1.00 -0.57           O  
ATOM   2764  CB  ALA A 182      12.914  -2.796 -15.251  1.00 -0.18           C  
ATOM   2765  HN  ALA A 182      13.285  -4.728 -17.124  1.00  0.27           H  
ATOM   2766  HA  ALA A 182      11.583  -2.620 -16.810  1.00  0.08           H  
ATOM   2767  HB1 ALA A 182      12.906  -1.861 -15.038  1.00  0.06           H  
ATOM   2768  HB2 ALA A 182      12.299  -3.266 -14.684  1.00  0.06           H  
ATOM   2769  HB3 ALA A 182      13.800  -3.150 -15.137  1.00  0.06           H  
ATOM   2770  N   PRO A 183      12.960  -1.932 -18.868  1.00 -0.25           N  
ATOM   2771  CA  PRO A 183      13.733  -1.292 -19.944  1.00 -0.03           C  
ATOM   2772  C   PRO A 183      14.285   0.082 -19.580  1.00  0.59           C  
ATOM   2773  O   PRO A 183      15.460   0.357 -19.820  1.00 -0.57           O  
ATOM   2774  CB  PRO A 183      12.704  -1.137 -21.071  1.00 -0.01           C  
ATOM   2775  CG  PRO A 183      11.641  -2.129 -20.774  1.00  0.02           C  
ATOM   2776  CD  PRO A 183      11.581  -2.234 -19.287  1.00  0.02           C  
ATOM   2777  HA  PRO A 183      14.463  -1.875 -20.241  1.00  0.06           H  
ATOM   2778  HB1 PRO A 183      12.343  -0.237 -21.063  1.00  0.03           H  
ATOM   2779  HB2 PRO A 183      13.123  -1.330 -21.924  1.00  0.03           H  
ATOM   2780  HG1 PRO A 183      10.795  -1.814 -21.127  1.00  0.02           H  
ATOM   2781  HG2 PRO A 183      11.878  -2.985 -21.167  1.00  0.02           H  
ATOM   2782  HD1 PRO A 183      10.968  -1.576 -18.928  1.00  0.04           H  
ATOM   2783  HD2 PRO A 183      11.337  -3.133 -19.022  1.00  0.04           H  
ATOM   2784  N   GLY A 184      13.440   0.936 -19.014  1.00 -0.42           N  
ATOM   2785  CA  GLY A 184      13.805   2.317 -18.767  1.00 -0.03           C  
ATOM   2786  C   GLY A 184      14.701   2.516 -17.559  1.00  0.60           C  
ATOM   2787  O   GLY A 184      15.017   3.648 -17.193  1.00 -0.57           O  
ATOM   2788  HN  GLY A 184      12.644   0.691 -18.426  1.00  0.27           H  
ATOM   2789  HA1 GLY A 184      14.337   2.698 -19.632  1.00  0.07           H  
ATOM   2790  HA2 GLY A 184      12.901   2.921 -18.644  1.00  0.07           H  
ATOM   2791  N   SER A 185      15.117   1.415 -16.942  1.00 -0.42           N  
ATOM   2792  CA  SER A 185      15.961   1.477 -15.757  1.00 -0.03           C  
ATOM   2793  C   SER A 185      17.282   2.177 -16.060  1.00  0.60           C  
ATOM   2794  O   SER A 185      17.891   1.940 -17.100  1.00 -0.57           O  
ATOM   2795  CB  SER A 185      16.243   0.082 -15.214  1.00  0.21           C  
ATOM   2796  OG  SER A 185      15.057  -0.457 -14.646  1.00 -0.65           O  
ATOM   2797  HN  SER A 185      14.821   0.509 -17.294  1.00  0.27           H  
ATOM   2798  HA  SER A 185      15.403   2.058 -15.012  1.00  0.08           H  
ATOM   2799  HB1 SER A 185      16.579  -0.590 -16.000  1.00  0.04           H  
ATOM   2800  HB2 SER A 185      17.022   0.110 -14.450  1.00  0.04           H  
ATOM   2801  HG  SER A 185      14.864  -1.288 -15.114  1.00  0.43           H  
ATOM   2802  N   SER A 186      17.710   3.044 -15.145  1.00 -0.42           N  
ATOM   2803  CA  SER A 186      18.972   3.788 -15.286  1.00 -0.03           C  
ATOM   2804  C   SER A 186      19.333   4.324 -16.695  1.00  0.60           C  
ATOM   2805  O   SER A 186      20.052   3.669 -17.448  1.00 -0.57           O  
ATOM   2806  CB  SER A 186      20.141   2.989 -14.695  1.00  0.21           C  
ATOM   2807  OG  SER A 186      21.302   3.794 -14.609  1.00 -0.65           O  
ATOM   2808  HN  SER A 186      17.126   3.487 -14.446  1.00  0.27           H  
ATOM   2809  HA  SER A 186      18.845   4.657 -14.641  1.00  0.08           H  
ATOM   2810  HB1 SER A 186      19.874   2.650 -13.694  1.00  0.04           H  
ATOM   2811  HB2 SER A 186      20.346   2.119 -15.313  1.00  0.04           H  
ATOM   2812  HG  SER A 186      22.053   3.232 -14.400  1.00  0.43           H  
ATOM   2813  N   TYR A 187      18.810   5.498 -17.069  1.00 -0.42           N  
ATOM   2814  CA  TYR A 187      18.976   6.173 -18.369  1.00 -0.00           C  
ATOM   2815  C   TYR A 187      18.887   5.188 -19.561  1.00  0.60           C  
ATOM   2816  O   TYR A 187      19.738   5.171 -20.455  1.00 -0.57           O  
ATOM   2817  CB  TYR A 187      20.232   7.080 -18.385  1.00 -0.01           C  
ATOM   2818  CG  TYR A 187      20.346   8.271 -17.434  1.00 -0.00           C  
ATOM   2819  CD1 TYR A 187      19.221   8.872 -16.840  1.00 -0.19           C  
ATOM   2820  CD2 TYR A 187      21.621   8.812 -17.169  1.00 -0.19           C  
ATOM   2821  CE1 TYR A 187      19.368   9.935 -15.919  1.00 -0.23           C  
ATOM   2822  CE2 TYR A 187      21.770   9.900 -16.283  1.00 -0.23           C  
ATOM   2823  CZ  TYR A 187      20.650  10.442 -15.618  1.00  0.32           C  
ATOM   2824  OH  TYR A 187      20.830  11.452 -14.719  1.00 -0.56           O  
ATOM   2825  HN  TYR A 187      18.202   5.942 -16.394  1.00  0.27           H  
ATOM   2826  HA  TYR A 187      18.115   6.827 -18.495  1.00  0.09           H  
ATOM   2827  HB1 TYR A 187      21.077   6.443 -18.166  1.00  0.03           H  
ATOM   2828  HB2 TYR A 187      20.361   7.470 -19.395  1.00  0.03           H  
ATOM   2829  HD1 TYR A 187      18.247   8.495 -17.084  1.00  0.17           H  
ATOM   2830  HD2 TYR A 187      22.495   8.383 -17.641  1.00  0.17           H  
ATOM   2831  HE1 TYR A 187      18.512  10.376 -15.438  1.00  0.17           H  
ATOM   2832  HE2 TYR A 187      22.749  10.301 -16.066  1.00  0.17           H  
ATOM   2833  HH  TYR A 187      20.275  11.432 -13.915  1.00  0.40           H  
ATOM   2834  N   TRP A 188      17.827   4.367 -19.564  1.00 -0.42           N  
ATOM   2835  CA  TRP A 188      17.495   3.384 -20.611  1.00 -0.03           C  
ATOM   2836  C   TRP A 188      18.500   2.252 -20.814  1.00  0.60           C  
ATOM   2837  O   TRP A 188      18.575   1.655 -21.891  1.00 -0.57           O  
ATOM   2838  CB  TRP A 188      17.122   4.093 -21.916  1.00 -0.00           C  
ATOM   2839  CG  TRP A 188      15.970   5.009 -21.734  1.00 -0.14           C  
ATOM   2840  CD1 TRP A 188      16.041   6.298 -21.341  1.00 -0.16           C  
ATOM   2841  CD2 TRP A 188      14.558   4.675 -21.784  1.00  0.12           C  
ATOM   2842  NE1 TRP A 188      14.766   6.803 -21.196  1.00 -0.34           N  
ATOM   2843  CE2 TRP A 188      13.820   5.829 -21.409  1.00  0.14           C  
ATOM   2844  CE3 TRP A 188      13.830   3.499 -22.057  1.00 -0.24           C  
ATOM   2845  CZ2 TRP A 188      12.434   5.813 -21.277  1.00 -0.26           C  
ATOM   2846  CZ3 TRP A 188      12.441   3.447 -21.890  1.00 -0.20           C  
ATOM   2847  CH2 TRP A 188      11.761   4.588 -21.455  1.00 -0.11           C  
ATOM   2848  HN  TRP A 188      17.186   4.432 -18.784  1.00  0.27           H  
ATOM   2849  HA  TRP A 188      16.593   2.875 -20.271  1.00  0.11           H  
ATOM   2850  HB1 TRP A 188      17.975   4.646 -22.308  1.00  0.03           H  
ATOM   2851  HB2 TRP A 188      16.837   3.346 -22.654  1.00  0.03           H  
ATOM   2852  HD1 TRP A 188      16.962   6.841 -21.178  1.00  0.21           H  
ATOM   2853  HE1 TRP A 188      14.558   7.763 -20.968  1.00  0.34           H  
ATOM   2854  HE3 TRP A 188      14.359   2.603 -22.341  1.00  0.17           H  
ATOM   2855  HZ2 TRP A 188      11.952   6.732 -20.998  1.00  0.16           H  
ATOM   2856  HZ3 TRP A 188      11.894   2.532 -22.069  1.00  0.14           H  
ATOM   2857  HH2 TRP A 188      10.707   4.500 -21.283  1.00  0.14           H  
ATOM   2858  N   THR A 189      19.291   1.934 -19.796  1.00 -0.42           N  
ATOM   2859  CA  THR A 189      20.025   0.670 -19.785  1.00 -0.04           C  
ATOM   2860  C   THR A 189      19.066  -0.523 -19.689  1.00  0.60           C  
ATOM   2861  O   THR A 189      19.170  -1.441 -20.503  1.00 -0.57           O  
ATOM   2862  CB  THR A 189      21.015   0.601 -18.626  1.00  0.37           C  
ATOM   2863  OG1 THR A 189      20.352   0.715 -17.395  1.00 -0.68           O  
ATOM   2864  CG2 THR A 189      22.164   1.593 -18.672  1.00 -0.24           C  
ATOM   2865  HN  THR A 189      19.205   2.454 -18.928  1.00  0.27           H  
ATOM   2866  HA  THR A 189      20.590   0.563 -20.710  1.00  0.10           H  
ATOM   2867  HB  THR A 189      21.464  -0.367 -18.696  1.00  0.00           H  
ATOM   2868 1HG2 THR A 189      22.832   1.317 -19.480  1.00  0.06           H  
ATOM   2869 2HG2 THR A 189      21.792   2.596 -18.824  1.00  0.06           H  
ATOM   2870 3HG2 THR A 189      22.726   1.547 -17.738  1.00  0.06           H  
ATOM   2871  HG1 THR A 189      20.033   1.615 -17.288  1.00  0.41           H  
ATOM   2872  N   GLY A 190      18.208  -0.539 -18.673  1.00 -0.42           N  
ATOM   2873  CA  GLY A 190      17.268  -1.622 -18.468  1.00 -0.03           C  
ATOM   2874  C   GLY A 190      17.722  -2.553 -17.361  1.00  0.60           C  
ATOM   2875  O   GLY A 190      18.888  -2.541 -16.972  1.00 -0.57           O  
ATOM   2876  HN  GLY A 190      18.203   0.231 -18.012  1.00  0.27           H  
ATOM   2877  HA1 GLY A 190      16.307  -1.186 -18.189  1.00  0.07           H  
ATOM   2878  HA2 GLY A 190      17.143  -2.211 -19.381  1.00  0.07           H  
ATOM   2879  N   SER A 191      16.799  -3.362 -16.848  1.00 -0.42           N  
ATOM   2880  CA  SER A 191      17.136  -4.365 -15.845  1.00 -0.03           C  
ATOM   2881  C   SER A 191      15.998  -5.355 -15.643  1.00  0.60           C  
ATOM   2882  O   SER A 191      14.973  -5.288 -16.316  1.00 -0.57           O  
ATOM   2883  CB  SER A 191      17.482  -3.706 -14.509  1.00  0.21           C  
ATOM   2884  OG  SER A 191      17.793  -4.686 -13.534  1.00 -0.65           O  
ATOM   2885  HN  SER A 191      15.967  -3.349 -17.066  1.00  0.27           H  
ATOM   2886  HA  SER A 191      17.922  -4.865 -16.147  1.00  0.08           H  
ATOM   2887  HB1 SER A 191      18.248  -3.126 -14.631  1.00  0.04           H  
ATOM   2888  HB2 SER A 191      16.719  -3.190 -14.205  1.00  0.04           H  
ATOM   2889  HG  SER A 191      18.558  -4.577 -13.260  1.00  0.43           H  
ATOM   2890  N   LEU A 192      16.194  -6.275 -14.703  1.00 -0.42           N  
ATOM   2891  CA  LEU A 192      15.198  -7.291 -14.397  1.00 -0.05           C  
ATOM   2892  C   LEU A 192      14.774  -7.219 -12.942  1.00  0.60           C  
ATOM   2893  O   LEU A 192      15.438  -6.595 -12.116  1.00 -0.57           O  
ATOM   2894  CB  LEU A 192      15.756  -8.687 -14.672  1.00 -0.11           C  
ATOM   2895  CG  LEU A 192      16.064  -9.049 -16.123  1.00  0.35           C  
ATOM   2896  CD1 LEU A 192      16.355 -10.536 -16.210  1.00 -0.41           C  
ATOM   2897  CD2 LEU A 192      14.916  -8.657 -17.044  1.00 -0.41           C  
ATOM   2898  HN  LEU A 192      16.906  -6.331 -14.224  1.00  0.27           H  
ATOM   2899  HA  LEU A 192      14.407  -7.155 -14.959  1.00  0.09           H  
ATOM   2900  HB1 LEU A 192      16.583  -8.783 -14.174  1.00  0.05           H  
ATOM   2901  HB2 LEU A 192      15.112  -9.335 -14.348  1.00  0.05           H  
ATOM   2902  HG  LEU A 192      16.857  -8.569 -16.408  1.00 -0.04           H  
ATOM   2903 1HD1 LEU A 192      16.548 -10.764 -17.122  1.00  0.10           H  
ATOM   2904 2HD1 LEU A 192      17.111 -10.739 -15.654  1.00  0.10           H  
ATOM   2905 3HD1 LEU A 192      15.586 -11.024 -15.907  1.00  0.10           H  
ATOM   2906 1HD2 LEU A 192      15.143  -8.897 -17.944  1.00  0.10           H  
ATOM   2907 2HD2 LEU A 192      14.123  -9.122 -16.769  1.00  0.10           H  
ATOM   2908 3HD2 LEU A 192      14.778  -7.708 -16.984  1.00  0.10           H  
ATOM   2909  N   PHE A 193      13.659  -7.872 -12.640  1.00 -0.42           N  
ATOM   2910  CA  PHE A 193      13.197  -8.021 -11.270  1.00 -0.00           C  
ATOM   2911  C   PHE A 193      12.571  -9.392 -11.105  1.00  0.60           C  
ATOM   2912  O   PHE A 193      11.857  -9.868 -11.985  1.00 -0.57           O  
ATOM   2913  CB  PHE A 193      12.177  -6.939 -10.921  1.00 -0.03           C  
ATOM   2914  CG  PHE A 193      12.764  -5.564 -10.834  1.00  0.01           C  
ATOM   2915  CD1 PHE A 193      12.923  -4.795 -11.971  1.00 -0.13           C  
ATOM   2916  CD2 PHE A 193      13.162  -5.040  -9.616  1.00 -0.13           C  
ATOM   2917  CE1 PHE A 193      13.465  -3.532 -11.897  1.00 -0.17           C  
ATOM   2918  CE2 PHE A 193      13.704  -3.774  -9.539  1.00 -0.17           C  
ATOM   2919  CZ  PHE A 193      13.855  -3.022 -10.682  1.00 -0.11           C  
ATOM   2920  HN  PHE A 193      13.145  -8.242 -13.221  1.00  0.27           H  
ATOM   2921  HA  PHE A 193      13.956  -7.946 -10.655  1.00  0.10           H  
ATOM   2922  HB1 PHE A 193      11.489  -6.925 -11.606  1.00  0.03           H  
ATOM   2923  HB2 PHE A 193      11.781  -7.147 -10.062  1.00  0.03           H  
ATOM   2924  HD1 PHE A 193      12.662  -5.135 -12.797  1.00  0.13           H  
ATOM   2925  HD2 PHE A 193      13.061  -5.545  -8.843  1.00  0.13           H  
ATOM   2926  HE1 PHE A 193      13.567  -3.023 -12.668  1.00  0.14           H  
ATOM   2927  HE2 PHE A 193      13.969  -3.430  -8.717  1.00  0.14           H  
ATOM   2928  HZ  PHE A 193      14.220  -2.168 -10.631  1.00  0.13           H  
ATOM   2929  N   VAL A 194      12.851 -10.032  -9.978  1.00 -0.42           N  
ATOM   2930  CA  VAL A 194      12.241 -11.313  -9.671  1.00 -0.09           C  
ATOM   2931  C   VAL A 194      11.532 -11.224  -8.331  1.00  0.60           C  
ATOM   2932  O   VAL A 194      12.109 -10.790  -7.335  1.00 -0.57           O  
ATOM   2933  CB  VAL A 194      13.280 -12.455  -9.648  1.00  0.30           C  
ATOM   2934  CG1 VAL A 194      13.720 -12.788 -11.062  1.00 -0.32           C  
ATOM   2935  CG2 VAL A 194      14.466 -12.089  -8.770  1.00 -0.32           C  
ATOM   2936  HN  VAL A 194      13.390  -9.743  -9.375  1.00  0.27           H  
ATOM   2937  HA  VAL A 194      11.573 -11.523 -10.357  1.00  0.10           H  
ATOM   2938  HB  VAL A 194      12.860 -13.254  -9.267  1.00 -0.03           H  
ATOM   2939 1HG1 VAL A 194      14.364 -13.499 -11.029  1.00  0.08           H  
ATOM   2940 2HG1 VAL A 194      12.954 -13.064 -11.572  1.00  0.08           H  
ATOM   2941 3HG1 VAL A 194      14.113 -12.007 -11.458  1.00  0.08           H  
ATOM   2942 1HG2 VAL A 194      15.093 -12.815  -8.775  1.00  0.08           H  
ATOM   2943 2HG2 VAL A 194      14.880 -11.296  -9.119  1.00  0.08           H  
ATOM   2944 3HG2 VAL A 194      14.156 -11.930  -7.876  1.00  0.08           H  
ATOM   2945  N   TYR A 195      10.266 -11.618  -8.321  1.00 -0.42           N  
ATOM   2946  CA  TYR A 195       9.467 -11.599  -7.107  1.00 -0.00           C  
ATOM   2947  C   TYR A 195       9.203 -13.025  -6.648  1.00  0.60           C  
ATOM   2948  O   TYR A 195       8.393 -13.736  -7.239  1.00 -0.57           O  
ATOM   2949  CB  TYR A 195       8.148 -10.862  -7.353  1.00 -0.01           C  
ATOM   2950  CG  TYR A 195       7.181 -10.930  -6.194  1.00 -0.00           C  
ATOM   2951  CD1 TYR A 195       7.233 -10.003  -5.163  1.00 -0.19           C  
ATOM   2952  CD2 TYR A 195       6.211 -11.920  -6.131  1.00 -0.19           C  
ATOM   2953  CE1 TYR A 195       6.349 -10.061  -4.103  1.00 -0.23           C  
ATOM   2954  CE2 TYR A 195       5.323 -11.987  -5.077  1.00 -0.23           C  
ATOM   2955  CZ  TYR A 195       5.396 -11.056  -4.066  1.00  0.32           C  
ATOM   2956  OH  TYR A 195       4.512 -11.119  -3.012  1.00 -0.56           O  
ATOM   2957  HN  TYR A 195       9.844 -11.906  -9.013  1.00  0.27           H  
ATOM   2958  HA  TYR A 195       9.958 -11.129  -6.401  1.00  0.09           H  
ATOM   2959  HB1 TYR A 195       8.340  -9.927  -7.524  1.00  0.03           H  
ATOM   2960  HB2 TYR A 195       7.712 -11.255  -8.126  1.00  0.03           H  
ATOM   2961  HD1 TYR A 195       7.875  -9.330  -5.185  1.00  0.17           H  
ATOM   2962  HD2 TYR A 195       6.158 -12.552  -6.813  1.00  0.17           H  
ATOM   2963  HE1 TYR A 195       6.396  -9.435  -3.419  1.00  0.17           H  
ATOM   2964  HE2 TYR A 195       4.680 -12.657  -5.049  1.00  0.17           H  
ATOM   2965  HH  TYR A 195       4.289 -11.896  -2.878  1.00  0.40           H  
ATOM   2966  N   ASN A 196       9.902 -13.445  -5.600  1.00 -0.42           N  
ATOM   2967  CA  ASN A 196       9.696 -14.770  -5.040  1.00  0.01           C  
ATOM   2968  C   ASN A 196       8.321 -14.835  -4.386  1.00  0.60           C  
ATOM   2969  O   ASN A 196       7.991 -14.010  -3.536  1.00 -0.57           O  
ATOM   2970  CB  ASN A 196      10.784 -15.100  -4.018  1.00 -0.20           C  
ATOM   2971  CG  ASN A 196      10.967 -16.593  -3.820  1.00  0.71           C  
ATOM   2972  OD1 ASN A 196      10.093 -17.274  -3.288  1.00 -0.59           O  
ATOM   2973  ND2 ASN A 196      12.117 -17.107  -4.244  1.00 -0.92           N  
ATOM   2974  HN  ASN A 196      10.503 -12.980  -5.197  1.00  0.27           H  
ATOM   2975  HA  ASN A 196       9.730 -15.437  -5.756  1.00  0.10           H  
ATOM   2976  HB1 ASN A 196      11.627 -14.733  -4.324  1.00  0.08           H  
ATOM   2977  HB2 ASN A 196      10.543 -14.713  -3.162  1.00  0.08           H  
ATOM   2978 1HD2 ASN A 196      12.828 -16.624  -4.251  1.00  0.42           H  
ATOM   2979 2HD2 ASN A 196      12.154 -18.066  -4.560  1.00  0.42           H  
ATOM   2980  N   ILE A 197       7.519 -15.811  -4.792  1.00 -0.42           N  
ATOM   2981  CA  ILE A 197       6.157 -15.954  -4.291  1.00 -0.06           C  
ATOM   2982  C   ILE A 197       6.140 -16.317  -2.813  1.00  0.60           C  
ATOM   2983  O   ILE A 197       5.276 -15.869  -2.057  1.00 -0.57           O  
ATOM   2984  CB  ILE A 197       5.401 -17.050  -5.065  1.00  0.13           C  
ATOM   2985  CG1 ILE A 197       5.317 -16.672  -6.543  1.00 -0.04           C  
ATOM   2986  CG2 ILE A 197       4.009 -17.271  -4.479  1.00 -0.32           C  
ATOM   2987  CD1 ILE A 197       4.654 -15.329  -6.790  1.00 -0.07           C  
ATOM   2988  HN  ILE A 197       7.743 -16.414  -5.364  1.00  0.27           H  
ATOM   2989  HA  ILE A 197       5.677 -15.107  -4.405  1.00  0.09           H  
ATOM   2990  HB  ILE A 197       5.901 -17.877  -4.988  1.00  0.02           H  
ATOM   2991 1HG1 ILE A 197       6.215 -16.632  -6.908  1.00  0.02           H  
ATOM   2992 2HG1 ILE A 197       4.802 -17.349  -7.011  1.00  0.02           H  
ATOM   2993 1HG2 ILE A 197       3.565 -17.957  -4.980  1.00  0.09           H  
ATOM   2994 2HG2 ILE A 197       4.097 -17.540  -3.561  1.00  0.09           H  
ATOM   2995 3HG2 ILE A 197       3.514 -16.451  -4.532  1.00  0.09           H  
ATOM   2996 1HD1 ILE A 197       4.635 -15.159  -7.734  1.00  0.02           H  
ATOM   2997 2HD1 ILE A 197       3.759 -15.356  -6.445  1.00  0.02           H  
ATOM   2998 3HD1 ILE A 197       5.158 -14.646  -6.344  1.00  0.02           H  
ATOM   2999  N   THR A 198       7.108 -17.131  -2.406  1.00 -0.42           N  
ATOM   3000  CA  THR A 198       7.131 -17.681  -1.060  1.00 -0.04           C  
ATOM   3001  C   THR A 198       7.555 -16.651  -0.017  1.00  0.60           C  
ATOM   3002  O   THR A 198       7.166 -16.746   1.148  1.00 -0.57           O  
ATOM   3003  CB  THR A 198       8.076 -18.896  -0.991  1.00  0.37           C  
ATOM   3004  OG1 THR A 198       7.535 -19.966  -1.775  1.00 -0.68           O  
ATOM   3005  CG2 THR A 198       8.261 -19.367   0.447  1.00 -0.24           C  
ATOM   3006  HN  THR A 198       7.769 -17.379  -2.897  1.00  0.27           H  
ATOM   3007  HA  THR A 198       6.230 -17.988  -0.829  1.00  0.10           H  
ATOM   3008  HB  THR A 198       8.944 -18.648  -1.343  1.00  0.00           H  
ATOM   3009 1HG2 THR A 198       8.638 -18.661   0.978  1.00  0.06           H  
ATOM   3010 2HG2 THR A 198       7.413 -19.621   0.821  1.00  0.06           H  
ATOM   3011 3HG2 THR A 198       8.851 -20.125   0.470  1.00  0.06           H  
ATOM   3012  HG1 THR A 198       7.457 -19.729  -2.558  1.00  0.41           H  
ATOM   3013  N   THR A 199       8.339 -15.665  -0.437  1.00 -0.42           N  
ATOM   3014  CA  THR A 199       8.902 -14.694   0.495  1.00 -0.04           C  
ATOM   3015  C   THR A 199       8.254 -13.316   0.388  1.00  0.60           C  
ATOM   3016  O   THR A 199       8.262 -12.552   1.352  1.00 -0.57           O  
ATOM   3017  CB  THR A 199      10.418 -14.528   0.277  1.00  0.37           C  
ATOM   3018  OG1 THR A 199      10.655 -13.897  -0.988  1.00 -0.68           O  
ATOM   3019  CG2 THR A 199      11.121 -15.875   0.318  1.00 -0.24           C  
ATOM   3020  HN  THR A 199       8.561 -15.535  -1.257  1.00  0.27           H  
ATOM   3021  HA  THR A 199       8.764 -15.020   1.409  1.00  0.10           H  
ATOM   3022  HB  THR A 199      10.784 -13.973   0.983  1.00  0.00           H  
ATOM   3023 1HG2 THR A 199      10.980 -16.292   1.171  1.00  0.06           H  
ATOM   3024 2HG2 THR A 199      10.774 -16.448  -0.370  1.00  0.06           H  
ATOM   3025 3HG2 THR A 199      12.064 -15.758   0.180  1.00  0.06           H  
ATOM   3026  HG1 THR A 199      11.460 -13.806  -1.110  1.00  0.41           H  
ATOM   3027  N   ASN A 200       7.699 -12.998  -0.777  1.00 -0.42           N  
ATOM   3028  CA  ASN A 200       7.173 -11.661  -1.035  1.00  0.01           C  
ATOM   3029  C   ASN A 200       8.315 -10.651  -1.098  1.00  0.60           C  
ATOM   3030  O   ASN A 200       8.130  -9.470  -0.803  1.00 -0.57           O  
ATOM   3031  CB  ASN A 200       6.159 -11.249   0.041  1.00 -0.20           C  
ATOM   3032  CG  ASN A 200       4.988 -12.208   0.140  1.00  0.71           C  
ATOM   3033  OD1 ASN A 200       5.082 -13.365  -0.267  1.00 -0.59           O  
ATOM   3034  ND2 ASN A 200       3.874 -11.730   0.685  1.00 -0.92           N  
ATOM   3035  HN  ASN A 200       7.614 -13.541  -1.439  1.00  0.27           H  
ATOM   3036  HA  ASN A 200       6.717 -11.658  -1.901  1.00  0.10           H  
ATOM   3037  HB1 ASN A 200       6.605 -11.228   0.902  1.00  0.08           H  
ATOM   3038  HB2 ASN A 200       5.810 -10.370  -0.174  1.00  0.08           H  
ATOM   3039 1HD2 ASN A 200       3.062 -12.324   0.778  1.00  0.42           H  
ATOM   3040 2HD2 ASN A 200       3.839 -10.773   1.006  1.00  0.42           H  
ATOM   3041  N   LYS A 201       9.494 -11.125  -1.491  1.00 -0.35           N  
ATOM   3042  CA  LYS A 201      10.686 -10.286  -1.558  1.00 -0.24           C  
ATOM   3043  C   LYS A 201      11.124 -10.092  -3.005  1.00  0.73           C  
ATOM   3044  O   LYS A 201      10.954 -10.980  -3.840  1.00 -0.59           O  
ATOM   3045  CB  LYS A 201      11.820 -10.914  -0.748  1.00 -0.01           C  
ATOM   3046  CG  LYS A 201      11.399 -11.378   0.635  1.00  0.02           C  
ATOM   3047  CD  LYS A 201      11.406 -10.235   1.638  1.00 -0.05           C  
ATOM   3048  CE  LYS A 201      10.854 -10.681   2.983  1.00 -0.01           C  
ATOM   3049  NZ  LYS A 201       9.364 -10.732   2.985  1.00 -0.38           N1+
ATOM   3050  HN  LYS A 201       9.632 -11.941  -1.726  1.00  0.28           H  
ATOM   3051  HA  LYS A 201      10.484  -9.406  -1.176  1.00  0.14           H  
ATOM   3052  HB1 LYS A 201      12.158 -11.685  -1.231  1.00  0.04           H  
ATOM   3053  HB2 LYS A 201      12.527 -10.258  -0.639  1.00  0.04           H  
ATOM   3054  HG1 LYS A 201      10.500 -11.738   0.592  1.00  0.01           H  
ATOM   3055  HG2 LYS A 201      12.016 -12.059   0.946  1.00  0.01           H  
ATOM   3056  HD1 LYS A 201      12.318  -9.930   1.771  1.00  0.06           H  
ATOM   3057  HD2 LYS A 201      10.853  -9.512   1.305  1.00  0.06           H  
ATOM   3058  HE1 LYS A 201      11.186 -11.569   3.186  1.00  0.11           H  
ATOM   3059  HE2 LYS A 201      11.135 -10.055   3.667  1.00  0.11           H  
ATOM   3060  HZ1 LYS A 201       9.032  -9.927   2.806  1.00  0.34           H  
ATOM   3061  HZ2 LYS A 201       9.079 -11.306   2.367  1.00  0.34           H  
ATOM   3062  HZ3 LYS A 201       9.071 -10.996   3.783  1.00  0.34           H  
ATOM   3063  N   TYR A 202      11.693  -8.928  -3.296  1.00 -0.42           N  
ATOM   3064  CA  TYR A 202      12.154  -8.612  -4.642  1.00 -0.00           C  
ATOM   3065  C   TYR A 202      13.664  -8.764  -4.741  1.00  0.60           C  
ATOM   3066  O   TYR A 202      14.389  -8.505  -3.782  1.00 -0.57           O  
ATOM   3067  CB  TYR A 202      11.769  -7.180  -5.014  1.00 -0.01           C  
ATOM   3068  CG  TYR A 202      10.282  -6.909  -5.017  1.00 -0.00           C  
ATOM   3069  CD1 TYR A 202       9.583  -6.738  -3.831  1.00 -0.19           C  
ATOM   3070  CD2 TYR A 202       9.576  -6.809  -6.208  1.00 -0.19           C  
ATOM   3071  CE1 TYR A 202       8.226  -6.485  -3.830  1.00 -0.23           C  
ATOM   3072  CE2 TYR A 202       8.218  -6.555  -6.216  1.00 -0.23           C  
ATOM   3073  CZ  TYR A 202       7.548  -6.394  -5.025  1.00  0.32           C  
ATOM   3074  OH  TYR A 202       6.194  -6.142  -5.032  1.00 -0.56           O  
ATOM   3075  HN  TYR A 202      11.824  -8.298  -2.726  1.00  0.27           H  
ATOM   3076  HA  TYR A 202      11.736  -9.225  -5.284  1.00  0.09           H  
ATOM   3077  HB1 TYR A 202      12.178  -6.574  -4.376  1.00  0.03           H  
ATOM   3078  HB2 TYR A 202      12.106  -6.990  -5.904  1.00  0.03           H  
ATOM   3079  HD1 TYR A 202      10.037  -6.799  -3.021  1.00  0.17           H  
ATOM   3080  HD2 TYR A 202      10.026  -6.917  -7.017  1.00  0.17           H  
ATOM   3081  HE1 TYR A 202       7.769  -6.376  -3.025  1.00  0.17           H  
ATOM   3082  HE2 TYR A 202       7.758  -6.493  -7.022  1.00  0.17           H  
ATOM   3083  HH  TYR A 202       5.777  -6.848  -5.013  1.00  0.40           H  
ATOM   3084  N   LYS A 203      14.134  -9.193  -5.906  1.00 -0.35           N  
ATOM   3085  CA  LYS A 203      15.558  -9.191  -6.208  1.00 -0.24           C  
ATOM   3086  C   LYS A 203      15.745  -8.680  -7.627  1.00  0.73           C  
ATOM   3087  O   LYS A 203      14.948  -8.984  -8.511  1.00 -0.59           O  
ATOM   3088  CB  LYS A 203      16.154 -10.588  -6.050  1.00 -0.01           C  
ATOM   3089  CG  LYS A 203      16.163 -11.075  -4.616  1.00  0.02           C  
ATOM   3090  CD  LYS A 203      16.712 -12.483  -4.509  1.00 -0.05           C  
ATOM   3091  CE  LYS A 203      16.607 -12.998  -3.085  1.00 -0.01           C  
ATOM   3092  NZ  LYS A 203      17.004 -14.428  -2.983  1.00 -0.38           N1+
ATOM   3093  HN  LYS A 203      13.642  -9.495  -6.544  1.00  0.28           H  
ATOM   3094  HA  LYS A 203      16.021  -8.585  -5.594  1.00  0.14           H  
ATOM   3095  HB1 LYS A 203      15.630 -11.214  -6.573  1.00  0.04           H  
ATOM   3096  HB2 LYS A 203      17.071 -10.577  -6.367  1.00  0.04           H  
ATOM   3097  HG1 LYS A 203      16.725 -10.490  -4.083  1.00  0.01           H  
ATOM   3098  HG2 LYS A 203      15.257 -11.076  -4.271  1.00  0.01           H  
ATOM   3099  HD1 LYS A 203      16.201 -13.072  -5.085  1.00  0.06           H  
ATOM   3100  HD2 LYS A 203      17.647 -12.485  -4.767  1.00  0.06           H  
ATOM   3101  HE1 LYS A 203      17.195 -12.478  -2.513  1.00  0.11           H  
ATOM   3102  HE2 LYS A 203      15.689 -12.917  -2.782  1.00  0.11           H  
ATOM   3103  HZ1 LYS A 203      16.475 -14.928  -3.494  1.00  0.34           H  
ATOM   3104  HZ2 LYS A 203      17.846 -14.530  -3.251  1.00  0.34           H  
ATOM   3105  HZ3 LYS A 203      16.934 -14.704  -2.139  1.00  0.34           H  
ATOM   3106  N   ALA A 204      16.790  -7.889  -7.840  1.00 -0.42           N  
ATOM   3107  CA  ALA A 204      16.981  -7.238  -9.126  1.00  0.03           C  
ATOM   3108  C   ALA A 204      18.439  -7.258  -9.559  1.00  0.60           C  
ATOM   3109  O   ALA A 204      19.330  -7.589  -8.776  1.00 -0.57           O  
ATOM   3110  CB  ALA A 204      16.469  -5.807  -9.067  1.00 -0.18           C  
ATOM   3111  HN  ALA A 204      17.400  -7.717  -7.259  1.00  0.27           H  
ATOM   3112  HA  ALA A 204      16.460  -7.717  -9.803  1.00  0.08           H  
ATOM   3113  HB1 ALA A 204      16.602  -5.391  -9.923  1.00  0.06           H  
ATOM   3114  HB2 ALA A 204      15.533  -5.819  -8.853  1.00  0.06           H  
ATOM   3115  HB3 ALA A 204      16.954  -5.327  -8.392  1.00  0.06           H  
ATOM   3116  N   PHE A 205      18.664  -6.904 -10.819  1.00 -0.42           N  
ATOM   3117  CA  PHE A 205      20.010  -6.828 -11.367  1.00 -0.00           C  
ATOM   3118  C   PHE A 205      20.531  -5.401 -11.267  1.00  0.60           C  
ATOM   3119  O   PHE A 205      19.938  -4.468 -11.810  1.00 -0.57           O  
ATOM   3120  CB  PHE A 205      20.031  -7.296 -12.824  1.00 -0.03           C  
ATOM   3121  CG  PHE A 205      21.341  -7.054 -13.513  1.00  0.01           C  
ATOM   3122  CD1 PHE A 205      22.504  -7.631 -13.036  1.00 -0.13           C  
ATOM   3123  CD2 PHE A 205      21.416  -6.248 -14.637  1.00 -0.13           C  
ATOM   3124  CE1 PHE A 205      23.714  -7.410 -13.663  1.00 -0.17           C  
ATOM   3125  CE2 PHE A 205      22.624  -6.027 -15.268  1.00 -0.17           C  
ATOM   3126  CZ  PHE A 205      23.773  -6.609 -14.780  1.00 -0.11           C  
ATOM   3127  HN  PHE A 205      18.046  -6.702 -11.383  1.00  0.27           H  
ATOM   3128  HA  PHE A 205      20.605  -7.409 -10.848  1.00  0.10           H  
ATOM   3129  HB1 PHE A 205      19.854  -8.249 -12.848  1.00  0.03           H  
ATOM   3130  HB2 PHE A 205      19.344  -6.820 -13.316  1.00  0.03           H  
ATOM   3131  HD1 PHE A 205      22.470  -8.174 -12.281  1.00  0.13           H  
ATOM   3132  HD2 PHE A 205      20.643  -5.853 -14.970  1.00  0.13           H  
ATOM   3133  HE1 PHE A 205      24.487  -7.806 -13.334  1.00  0.14           H  
ATOM   3134  HE2 PHE A 205      22.662  -5.485 -16.022  1.00  0.14           H  
ATOM   3135  HZ  PHE A 205      24.587  -6.461 -15.204  1.00  0.13           H  
ATOM   3136  N   LEU A 206      21.643  -5.243 -10.565  1.00 -0.42           N  
ATOM   3137  CA  LEU A 206      22.240  -3.937 -10.345  1.00 -0.05           C  
ATOM   3138  C   LEU A 206      23.595  -3.909 -11.031  1.00  0.60           C  
ATOM   3139  O   LEU A 206      24.591  -4.374 -10.478  1.00 -0.57           O  
ATOM   3140  CB  LEU A 206      22.415  -3.747  -8.819  1.00 -0.11           C  
ATOM   3141  CG  LEU A 206      21.121  -3.910  -7.990  1.00  0.35           C  
ATOM   3142  CD1 LEU A 206      21.461  -4.175  -6.523  1.00 -0.41           C  
ATOM   3143  CD2 LEU A 206      20.220  -2.684  -8.111  1.00 -0.41           C  
ATOM   3144  HN  LEU A 206      22.244  -5.974 -10.188  1.00  0.27           H  
ATOM   3145  HA  LEU A 206      21.593  -3.155 -10.754  1.00  0.09           H  
ATOM   3146  HB1 LEU A 206      23.150  -4.476  -8.453  1.00  0.05           H  
ATOM   3147  HB2 LEU A 206      22.858  -2.761  -8.628  1.00  0.05           H  
ATOM   3148  HG  LEU A 206      20.557  -4.780  -8.341  1.00 -0.04           H  
ATOM   3149 1HD1 LEU A 206      20.549  -4.338  -5.940  1.00  0.10           H  
ATOM   3150 2HD1 LEU A 206      22.076  -5.077  -6.424  1.00  0.10           H  
ATOM   3151 3HD1 LEU A 206      22.010  -3.340  -6.081  1.00  0.10           H  
ATOM   3152 1HD2 LEU A 206      19.284  -2.838  -7.566  1.00  0.10           H  
ATOM   3153 2HD2 LEU A 206      20.706  -1.792  -7.703  1.00  0.10           H  
ATOM   3154 3HD2 LEU A 206      19.971  -2.486  -9.156  1.00  0.10           H  
ATOM   3155  N   ASP A 207      23.626  -3.381 -12.249  1.00 -0.52           N  
ATOM   3156  CA  ASP A 207      24.849  -3.378 -13.034  1.00  0.04           C  
ATOM   3157  C   ASP A 207      25.943  -2.615 -12.293  1.00  0.54           C  
ATOM   3158  O   ASP A 207      26.102  -1.407 -12.464  1.00 -0.58           O  
ATOM   3159  CB  ASP A 207      24.538  -2.793 -14.396  1.00 -0.03           C  
ATOM   3160  CG  ASP A 207      25.676  -2.975 -15.374  1.00  0.80           C  
ATOM   3161  OD1 ASP A 207      26.505  -3.896 -15.137  1.00 -0.80           O  
ATOM   3162  OD2 ASP A 207      25.649  -2.159 -16.335  1.00 -0.80           O  
ATOM   3163  HN  ASP A 207      22.782  -2.991 -12.655  1.00  0.29           H  
ATOM   3164  HA  ASP A 207      25.155  -4.428 -13.131  1.00  0.09           H  
ATOM   3165  HB1 ASP A 207      23.660  -3.285 -14.833  1.00 -0.01           H  
ATOM   3166  HB2 ASP A 207      24.297  -1.725 -14.315  1.00 -0.01           H  
ATOM   3167  N   LYS A 208      26.687  -3.335 -11.460  1.00 -0.35           N  
ATOM   3168  CA  LYS A 208      27.748  -2.741 -10.658  1.00 -0.24           C  
ATOM   3169  C   LYS A 208      28.948  -2.372 -11.517  1.00  0.73           C  
ATOM   3170  O   LYS A 208      29.509  -1.284 -11.383  1.00 -0.59           O  
ATOM   3171  CB  LYS A 208      28.209  -3.724  -9.567  1.00 -0.01           C  
ATOM   3172  CG  LYS A 208      27.262  -3.742  -8.364  1.00  0.02           C  
ATOM   3173  CD  LYS A 208      27.494  -4.979  -7.493  1.00 -0.05           C  
ATOM   3174  CE  LYS A 208      26.783  -4.926  -6.146  1.00 -0.01           C  
ATOM   3175  NZ  LYS A 208      25.331  -4.699  -6.316  1.00 -0.38           N1+
ATOM   3176  HN  LYS A 208      26.502  -4.328 -11.369  1.00  0.28           H  
ATOM   3177  HA  LYS A 208      27.365  -1.817 -10.208  1.00  0.14           H  
ATOM   3178  HB1 LYS A 208      28.298  -4.732  -9.990  1.00  0.04           H  
ATOM   3179  HB2 LYS A 208      29.211  -3.450  -9.210  1.00  0.04           H  
ATOM   3180  HG1 LYS A 208      27.415  -2.830  -7.774  1.00  0.01           H  
ATOM   3181  HG2 LYS A 208      26.223  -3.730  -8.702  1.00  0.01           H  
ATOM   3182  HD1 LYS A 208      27.168  -5.870  -8.043  1.00  0.06           H  
ATOM   3183  HD2 LYS A 208      28.568  -5.102  -7.308  1.00  0.06           H  
ATOM   3184  HE1 LYS A 208      26.895  -5.873  -5.612  1.00  0.11           H  
ATOM   3185  HE2 LYS A 208      27.164  -4.114  -5.522  1.00  0.11           H  
ATOM   3186  HZ1 LYS A 208      25.130  -3.775  -6.721  1.00  0.34           H  
ATOM   3187  HZ2 LYS A 208      24.902  -5.405  -6.927  1.00  0.34           H  
ATOM   3188  HZ3 LYS A 208      24.845  -4.740  -5.411  1.00  0.34           H  
ATOM   3189  N   GLN A 209      29.333  -3.283 -12.404  1.00 -0.42           N  
ATOM   3190  CA  GLN A 209      30.524  -3.100 -13.221  1.00 -0.00           C  
ATOM   3191  C   GLN A 209      30.233  -2.303 -14.489  1.00  0.60           C  
ATOM   3192  O   GLN A 209      31.101  -2.164 -15.352  1.00 -0.57           O  
ATOM   3193  CB  GLN A 209      31.140  -4.457 -13.587  1.00 -0.00           C  
ATOM   3194  CG  GLN A 209      31.555  -5.284 -12.371  1.00 -0.06           C  
ATOM   3195  CD  GLN A 209      32.183  -6.603 -12.779  1.00  0.69           C  
ATOM   3196  OE1 GLN A 209      32.482  -6.892 -13.933  1.00 -0.61           O  
ATOM   3197  NE2 GLN A 209      32.392  -7.449 -11.718  1.00 -0.94           N  
ATOM   3198  HN  GLN A 209      28.775  -4.120 -12.538  1.00  0.27           H  
ATOM   3199  HA  GLN A 209      31.255  -2.516 -12.646  1.00  0.09           H  
ATOM   3200  HB1 GLN A 209      30.419  -5.037 -14.174  1.00  0.02           H  
ATOM   3201  HB2 GLN A 209      32.012  -4.305 -14.236  1.00  0.02           H  
ATOM   3202  HG1 GLN A 209      32.281  -4.732 -11.764  1.00  0.04           H  
ATOM   3203  HG2 GLN A 209      30.685  -5.502 -11.741  1.00  0.04           H  
ATOM   3204 1HE2 GLN A 209      32.138  -7.207 -10.767  1.00  0.43           H  
ATOM   3205 2HE2 GLN A 209      32.813  -8.359 -11.867  1.00  0.43           H  
ATOM   3206  N   ASN A 210      29.016  -1.781 -14.601  1.00 -0.42           N  
ATOM   3207  CA  ASN A 210      28.649  -0.944 -15.737  1.00  0.01           C  
ATOM   3208  C   ASN A 210      28.864  -1.674 -17.061  1.00  0.60           C  
ATOM   3209  O   ASN A 210      29.338  -1.089 -18.033  1.00 -0.57           O  
ATOM   3210  CB  ASN A 210      29.326   0.438 -15.636  1.00 -0.20           C  
ATOM   3211  CG  ASN A 210      28.736   1.483 -16.585  1.00  0.71           C  
ATOM   3212  ND2 ASN A 210      29.577   2.120 -17.399  1.00 -0.92           N  
ATOM   3213  OD1 ASN A 210      27.532   1.718 -16.590  1.00 -0.59           O  
ATOM   3214  HN  ASN A 210      28.435  -1.554 -13.807  1.00  0.27           H  
ATOM   3215  HA  ASN A 210      27.582  -0.793 -15.644  1.00  0.10           H  
ATOM   3216  HB1 ASN A 210      29.216   0.817 -14.619  1.00  0.08           H  
ATOM   3217  HB2 ASN A 210      30.393   0.322 -15.828  1.00  0.08           H  
ATOM   3218 1HD2 ASN A 210      29.215   2.812 -18.035  1.00  0.42           H  
ATOM   3219 2HD2 ASN A 210      30.558   1.887 -17.395  1.00  0.42           H  
ATOM   3220  N   GLN A 211      28.518  -2.958 -17.091  1.00 -0.42           N  
ATOM   3221  CA  GLN A 211      28.672  -3.762 -18.297  1.00 -0.00           C  
ATOM   3222  C   GLN A 211      27.632  -3.375 -19.339  1.00  0.60           C  
ATOM   3223  O   GLN A 211      27.880  -3.453 -20.543  1.00 -0.57           O  
ATOM   3224  CB  GLN A 211      28.499  -5.262 -18.021  1.00 -0.00           C  
ATOM   3225  CG  GLN A 211      29.540  -5.823 -17.057  1.00 -0.06           C  
ATOM   3226  CD  GLN A 211      29.430  -7.329 -16.917  1.00  0.69           C  
ATOM   3227  OE1 GLN A 211      28.748  -8.040 -17.649  1.00 -0.61           O  
ATOM   3228  NE2 GLN A 211      30.196  -7.831 -15.894  1.00 -0.94           N  
ATOM   3229  HN  GLN A 211      28.115  -3.386 -16.261  1.00  0.27           H  
ATOM   3230  HA  GLN A 211      29.666  -3.561 -18.719  1.00  0.09           H  
ATOM   3231  HB1 GLN A 211      27.496  -5.460 -17.619  1.00  0.02           H  
ATOM   3232  HB2 GLN A 211      28.553  -5.807 -18.973  1.00  0.02           H  
ATOM   3233  HG1 GLN A 211      30.552  -5.587 -17.404  1.00  0.04           H  
ATOM   3234  HG2 GLN A 211      29.402  -5.375 -16.070  1.00  0.04           H  
ATOM   3235 1HE2 GLN A 211      30.769  -7.243 -15.297  1.00  0.43           H  
ATOM   3236 2HE2 GLN A 211      30.211  -8.827 -15.706  1.00  0.43           H  
ATOM   3237  N   VAL A 212      26.464  -2.959 -18.865  1.00 -0.42           N  
ATOM   3238  CA  VAL A 212      25.372  -2.575 -19.747  1.00 -0.09           C  
ATOM   3239  C   VAL A 212      25.333  -1.063 -19.992  1.00  0.60           C  
ATOM   3240  O   VAL A 212      24.966  -0.263 -19.139  1.00 -0.57           O  
ATOM   3241  CB  VAL A 212      24.005  -3.111 -19.255  1.00  0.30           C  
ATOM   3242  CG1 VAL A 212      22.872  -2.761 -20.238  1.00 -0.32           C  
ATOM   3243  CG2 VAL A 212      24.022  -4.638 -19.065  1.00 -0.32           C  
ATOM   3244  HN  VAL A 212      26.297  -2.577 -17.945  1.00  0.27           H  
ATOM   3245  HA  VAL A 212      25.593  -3.038 -20.709  1.00  0.10           H  
ATOM   3246  HB  VAL A 212      23.775  -2.651 -18.292  1.00 -0.03           H  
ATOM   3247 1HG1 VAL A 212      21.925  -3.162 -19.874  1.00  0.08           H  
ATOM   3248 2HG1 VAL A 212      22.765  -1.680 -20.330  1.00  0.08           H  
ATOM   3249 3HG1 VAL A 212      23.082  -3.186 -21.220  1.00  0.08           H  
ATOM   3250 1HG2 VAL A 212      23.038  -4.984 -18.743  1.00  0.08           H  
ATOM   3251 2HG2 VAL A 212      24.285  -5.132 -20.001  1.00  0.08           H  
ATOM   3252 3HG2 VAL A 212      24.745  -4.917 -18.298  1.00  0.08           H  
ATOM   3253  N   LYS A 213      25.615  -0.661 -21.237  1.00 -0.35           N  
ATOM   3254  CA  LYS A 213      25.603   0.743 -21.672  1.00 -0.24           C  
ATOM   3255  C   LYS A 213      24.175   1.288 -21.866  1.00  0.73           C  
ATOM   3256  O   LYS A 213      23.282   0.590 -22.356  1.00 -0.59           O  
ATOM   3257  CB  LYS A 213      26.479   0.853 -22.935  1.00 -0.01           C  
ATOM   3258  CG  LYS A 213      26.675   2.270 -23.494  1.00  0.02           C  
ATOM   3259  CD  LYS A 213      27.493   3.222 -22.603  1.00 -0.05           C  
ATOM   3260  CE  LYS A 213      27.553   4.558 -23.352  1.00 -0.01           C  
ATOM   3261  NZ  LYS A 213      28.411   5.598 -22.732  1.00 -0.38           N1+
ATOM   3262  HN  LYS A 213      25.902  -1.368 -21.897  1.00  0.28           H  
ATOM   3263  HA  LYS A 213      26.066   1.320 -20.869  1.00  0.14           H  
ATOM   3264  HB1 LYS A 213      27.463   0.429 -22.722  1.00  0.04           H  
ATOM   3265  HB2 LYS A 213      26.024   0.244 -23.719  1.00  0.04           H  
ATOM   3266  HG1 LYS A 213      27.191   2.174 -24.451  1.00  0.01           H  
ATOM   3267  HG2 LYS A 213      25.699   2.710 -23.697  1.00  0.01           H  
ATOM   3268  HD1 LYS A 213      27.009   3.353 -21.634  1.00  0.06           H  
ATOM   3269  HD2 LYS A 213      28.498   2.817 -22.464  1.00  0.06           H  
ATOM   3270  HE1 LYS A 213      27.919   4.360 -24.364  1.00  0.11           H  
ATOM   3271  HE2 LYS A 213      26.532   4.936 -23.448  1.00  0.11           H  
ATOM   3272  HZ1 LYS A 213      28.087   5.858 -21.812  1.00  0.34           H  
ATOM   3273  HZ2 LYS A 213      29.373   5.288 -22.680  1.00  0.34           H  
ATOM   3274  HZ3 LYS A 213      28.394   6.428 -23.325  1.00  0.34           H  
ATOM   3275  N   PHE A 214      24.000   2.578 -21.563  1.00 -0.42           N  
ATOM   3276  CA  PHE A 214      22.775   3.365 -21.780  1.00 -0.00           C  
ATOM   3277  C   PHE A 214      22.163   3.164 -23.173  1.00  0.60           C  
ATOM   3278  O   PHE A 214      22.859   3.337 -24.171  1.00 -0.57           O  
ATOM   3279  CB  PHE A 214      23.111   4.854 -21.610  1.00 -0.03           C  
ATOM   3280  CG  PHE A 214      23.748   5.216 -20.286  1.00  0.01           C  
ATOM   3281  CD1 PHE A 214      25.076   5.678 -20.222  1.00 -0.13           C  
ATOM   3282  CD2 PHE A 214      23.002   5.078 -19.107  1.00 -0.13           C  
ATOM   3283  CE1 PHE A 214      25.652   5.984 -18.974  1.00 -0.17           C  
ATOM   3284  CE2 PHE A 214      23.568   5.396 -17.863  1.00 -0.17           C  
ATOM   3285  CZ  PHE A 214      24.898   5.843 -17.795  1.00 -0.11           C  
ATOM   3286  HN  PHE A 214      24.743   3.028 -21.054  1.00  0.27           H  
ATOM   3287  HA  PHE A 214      22.032   3.087 -21.033  1.00  0.10           H  
ATOM   3288  HB1 PHE A 214      23.783   5.151 -22.414  1.00  0.03           H  
ATOM   3289  HB2 PHE A 214      22.191   5.432 -21.716  1.00  0.03           H  
ATOM   3290  HD1 PHE A 214      25.648   5.810 -21.125  1.00  0.13           H  
ATOM   3291  HD2 PHE A 214      21.984   4.723 -19.153  1.00  0.13           H  
ATOM   3292  HE1 PHE A 214      26.668   6.345 -18.910  1.00  0.14           H  
ATOM   3293  HE2 PHE A 214      22.987   5.275 -16.957  1.00  0.14           H  
ATOM   3294  HZ  PHE A 214      25.338   6.074 -16.835  1.00  0.13           H  
ATOM   3295  N   GLY A 215      20.851   2.921 -23.235  1.00 -0.42           N  
ATOM   3296  CA  GLY A 215      20.083   2.712 -24.470  1.00 -0.03           C  
ATOM   3297  C   GLY A 215      19.788   1.245 -24.815  1.00  0.60           C  
ATOM   3298  O   GLY A 215      19.043   0.993 -25.752  1.00 -0.57           O  
ATOM   3299  HN  GLY A 215      20.330   2.845 -22.371  1.00  0.27           H  
ATOM   3300  HA1 GLY A 215      19.126   3.224 -24.377  1.00  0.07           H  
ATOM   3301  HA2 GLY A 215      20.616   3.148 -25.316  1.00  0.07           H  
ATOM   3302  N   SER A 216      20.310   0.272 -24.059  1.00 -0.42           N  
ATOM   3303  CA  SER A 216      20.210  -1.167 -24.377  1.00 -0.03           C  
ATOM   3304  C   SER A 216      18.808  -1.790 -24.238  1.00  0.60           C  
ATOM   3305  O   SER A 216      18.524  -2.813 -24.861  1.00 -0.57           O  
ATOM   3306  CB  SER A 216      21.171  -1.937 -23.475  1.00  0.21           C  
ATOM   3307  OG  SER A 216      22.508  -1.573 -23.764  1.00 -0.65           O  
ATOM   3308  HN  SER A 216      20.890   0.545 -23.282  1.00  0.27           H  
ATOM   3309  HA  SER A 216      20.522  -1.313 -25.410  1.00  0.08           H  
ATOM   3310  HB1 SER A 216      20.948  -1.735 -22.427  1.00  0.04           H  
ATOM   3311  HB2 SER A 216      21.036  -3.001 -23.661  1.00  0.04           H  
ATOM   3312  HG  SER A 216      22.740  -0.770 -23.257  1.00  0.43           H  
ATOM   3313  N   TYR A 217      17.953  -1.179 -23.421  1.00 -0.42           N  
ATOM   3314  CA  TYR A 217      16.586  -1.657 -23.221  1.00 -0.00           C  
ATOM   3315  C   TYR A 217      16.554  -3.068 -22.650  1.00  0.60           C  
ATOM   3316  O   TYR A 217      15.748  -3.896 -23.073  1.00 -0.57           O  
ATOM   3317  CB  TYR A 217      15.686  -1.498 -24.479  1.00 -0.01           C  
ATOM   3318  CG  TYR A 217      15.315  -0.103 -24.967  1.00 -0.00           C  
ATOM   3319  CD1 TYR A 217      16.004   1.071 -24.588  1.00 -0.19           C  
ATOM   3320  CD2 TYR A 217      14.224  -0.007 -25.855  1.00 -0.19           C  
ATOM   3321  CE1 TYR A 217      15.594   2.321 -25.085  1.00 -0.23           C  
ATOM   3322  CE2 TYR A 217      13.802   1.238 -26.344  1.00 -0.23           C  
ATOM   3323  CZ  TYR A 217      14.483   2.409 -25.951  1.00  0.32           C  
ATOM   3324  OH  TYR A 217      14.064   3.621 -26.403  1.00 -0.56           O  
ATOM   3325  HN  TYR A 217      18.238  -0.328 -22.957  1.00  0.27           H  
ATOM   3326  HA  TYR A 217      16.159  -1.024 -22.455  1.00  0.09           H  
ATOM   3327  HB1 TYR A 217      16.132  -2.041 -25.312  1.00  0.03           H  
ATOM   3328  HB2 TYR A 217      14.737  -1.988 -24.256  1.00  0.03           H  
ATOM   3329  HD1 TYR A 217      16.846   1.038 -23.919  1.00  0.17           H  
ATOM   3330  HD2 TYR A 217      13.699  -0.899 -26.162  1.00  0.17           H  
ATOM   3331  HE1 TYR A 217      16.123   3.220 -24.812  1.00  0.17           H  
ATOM   3332  HE2 TYR A 217      12.959   1.297 -27.017  1.00  0.17           H  
ATOM   3333  HH  TYR A 217      14.239   4.333 -25.787  1.00  0.40           H  
ATOM   3334  N   LEU A 218      17.427  -3.348 -21.691  1.00 -0.42           N  
ATOM   3335  CA  LEU A 218      17.428  -4.649 -21.042  1.00 -0.05           C  
ATOM   3336  C   LEU A 218      16.104  -4.855 -20.311  1.00  0.60           C  
ATOM   3337  O   LEU A 218      15.730  -4.060 -19.452  1.00 -0.57           O  
ATOM   3338  CB  LEU A 218      18.602  -4.771 -20.070  1.00 -0.11           C  
ATOM   3339  CG  LEU A 218      18.564  -5.987 -19.142  1.00  0.35           C  
ATOM   3340  CD1 LEU A 218      18.325  -7.275 -19.928  1.00 -0.41           C  
ATOM   3341  CD2 LEU A 218      19.855  -6.068 -18.344  1.00 -0.41           C  
ATOM   3342  HN  LEU A 218      18.026  -2.804 -21.400  1.00  0.27           H  
ATOM   3343  HA  LEU A 218      17.518  -5.349 -21.722  1.00  0.09           H  
ATOM   3344  HB1 LEU A 218      19.422  -4.822 -20.584  1.00  0.05           H  
ATOM   3345  HB2 LEU A 218      18.619  -3.978 -19.510  1.00  0.05           H  
ATOM   3346  HG  LEU A 218      17.832  -5.880 -18.514  1.00 -0.04           H  
ATOM   3347 1HD1 LEU A 218      18.306  -8.014 -19.317  1.00  0.10           H  
ATOM   3348 2HD1 LEU A 218      17.484  -7.208 -20.387  1.00  0.10           H  
ATOM   3349 3HD1 LEU A 218      19.036  -7.389 -20.562  1.00  0.10           H  
ATOM   3350 1HD2 LEU A 218      19.818  -6.835 -17.766  1.00  0.10           H  
ATOM   3351 2HD2 LEU A 218      20.594  -6.152 -18.952  1.00  0.10           H  
ATOM   3352 3HD2 LEU A 218      19.950  -5.268 -17.820  1.00  0.10           H  
ATOM   3353  N   GLY A 219      15.393  -5.918 -20.669  1.00 -0.42           N  
ATOM   3354  CA  GLY A 219      14.094  -6.196 -20.085  1.00 -0.03           C  
ATOM   3355  C   GLY A 219      12.998  -6.117 -21.129  1.00  0.60           C  
ATOM   3356  O   GLY A 219      11.825  -6.336 -20.827  1.00 -0.57           O  
ATOM   3357  HN  GLY A 219      15.644  -6.498 -21.252  1.00  0.27           H  
ATOM   3358  HA1 GLY A 219      14.091  -7.086 -19.698  1.00  0.07           H  
ATOM   3359  HA2 GLY A 219      13.905  -5.551 -19.385  1.00  0.07           H  
ATOM   3360  N   TYR A 220      13.379  -5.796 -22.362  1.00 -0.42           N  
ATOM   3361  CA  TYR A 220      12.428  -5.760 -23.465  1.00 -0.00           C  
ATOM   3362  C   TYR A 220      11.742  -7.116 -23.560  1.00  0.60           C  
ATOM   3363  O   TYR A 220      10.560  -7.208 -23.899  1.00 -0.57           O  
ATOM   3364  CB  TYR A 220      13.137  -5.438 -24.781  1.00 -0.01           C  
ATOM   3365  CG  TYR A 220      12.209  -4.971 -25.880  1.00 -0.00           C  
ATOM   3366  CD1 TYR A 220      11.476  -5.879 -26.633  1.00 -0.19           C  
ATOM   3367  CD2 TYR A 220      12.066  -3.620 -26.167  1.00 -0.19           C  
ATOM   3368  CE1 TYR A 220      10.626  -5.452 -27.638  1.00 -0.23           C  
ATOM   3369  CE2 TYR A 220      11.219  -3.186 -27.171  1.00 -0.23           C  
ATOM   3370  CZ  TYR A 220      10.503  -4.106 -27.902  1.00  0.32           C  
ATOM   3371  OH  TYR A 220       9.657  -3.678 -28.903  1.00 -0.56           O  
ATOM   3372  HN  TYR A 220      14.185  -5.594 -22.584  1.00  0.27           H  
ATOM   3373  HA  TYR A 220      11.750  -5.074 -23.297  1.00  0.09           H  
ATOM   3374  HB1 TYR A 220      13.787  -4.735 -24.622  1.00  0.03           H  
ATOM   3375  HB2 TYR A 220      13.590  -6.237 -25.095  1.00  0.03           H  
ATOM   3376  HD1 TYR A 220      11.555  -6.789 -26.457  1.00  0.17           H  
ATOM   3377  HD2 TYR A 220      12.549  -2.996 -25.675  1.00  0.17           H  
ATOM   3378  HE1 TYR A 220      10.141  -6.071 -28.133  1.00  0.17           H  
ATOM   3379  HE2 TYR A 220      11.135  -2.277 -27.350  1.00  0.17           H  
ATOM   3380  HH  TYR A 220       9.939  -2.982 -29.230  1.00  0.40           H  
ATOM   3381  N   SER A 221      12.497  -8.165 -23.253  1.00 -0.42           N  
ATOM   3382  CA  SER A 221      11.967  -9.521 -23.200  1.00 -0.03           C  
ATOM   3383  C   SER A 221      12.583 -10.248 -22.014  1.00  0.60           C  
ATOM   3384  O   SER A 221      13.648  -9.867 -21.531  1.00 -0.57           O  
ATOM   3385  CB  SER A 221      12.280 -10.274 -24.493  1.00  0.21           C  
ATOM   3386  OG  SER A 221      13.675 -10.302 -24.740  1.00 -0.65           O  
ATOM   3387  HN  SER A 221      13.335  -8.115 -23.067  1.00  0.27           H  
ATOM   3388  HA  SER A 221      10.995  -9.491 -23.081  1.00  0.08           H  
ATOM   3389  HB1 SER A 221      11.955 -11.185 -24.414  1.00  0.04           H  
ATOM   3390  HB2 SER A 221      11.838  -9.828 -25.234  1.00  0.04           H  
ATOM   3391  HG  SER A 221      13.840  -9.938 -25.456  1.00  0.43           H  
ATOM   3392  N   VAL A 222      11.912 -11.294 -21.548  1.00 -0.42           N  
ATOM   3393  CA  VAL A 222      12.400 -12.062 -20.410  1.00 -0.09           C  
ATOM   3394  C   VAL A 222      11.947 -13.512 -20.498  1.00  0.60           C  
ATOM   3395  O   VAL A 222      11.037 -13.848 -21.255  1.00 -0.57           O  
ATOM   3396  CB  VAL A 222      11.895 -11.479 -19.073  1.00  0.30           C  
ATOM   3397  CG1 VAL A 222      12.471 -10.087 -18.837  1.00 -0.32           C  
ATOM   3398  CG2 VAL A 222      10.370 -11.460 -19.048  1.00 -0.32           C  
ATOM   3399  HN  VAL A 222      11.169 -11.581 -21.873  1.00  0.27           H  
ATOM   3400  HA  VAL A 222      13.380 -12.044 -20.404  1.00  0.10           H  
ATOM   3401  HB  VAL A 222      12.200 -12.057 -18.342  1.00 -0.03           H  
ATOM   3402 1HG1 VAL A 222      12.140  -9.749 -18.002  1.00  0.08           H  
ATOM   3403 2HG1 VAL A 222      13.428 -10.145 -18.813  1.00  0.08           H  
ATOM   3404 3HG1 VAL A 222      12.196  -9.511 -19.555  1.00  0.08           H  
ATOM   3405 1HG2 VAL A 222      10.076 -11.095 -18.210  1.00  0.08           H  
ATOM   3406 2HG2 VAL A 222      10.053 -10.917 -19.772  1.00  0.08           H  
ATOM   3407 3HG2 VAL A 222      10.045 -12.359 -19.147  1.00  0.08           H  
ATOM   3408  N   GLY A 223      12.592 -14.363 -19.709  1.00 -0.42           N  
ATOM   3409  CA  GLY A 223      12.246 -15.768 -19.638  1.00 -0.03           C  
ATOM   3410  C   GLY A 223      12.961 -16.399 -18.463  1.00  0.60           C  
ATOM   3411  O   GLY A 223      13.660 -15.712 -17.722  1.00 -0.57           O  
ATOM   3412  HN  GLY A 223      13.246 -14.143 -19.197  1.00  0.27           H  
ATOM   3413  HA1 GLY A 223      11.288 -15.871 -19.520  1.00  0.07           H  
ATOM   3414  HA2 GLY A 223      12.513 -16.220 -20.454  1.00  0.07           H  
ATOM   3415  N   ALA A 224      12.795 -17.705 -18.290  1.00 -0.42           N  
ATOM   3416  CA  ALA A 224      13.428 -18.399 -17.178  1.00  0.03           C  
ATOM   3417  C   ALA A 224      13.350 -19.913 -17.351  1.00  0.60           C  
ATOM   3418  O   ALA A 224      12.475 -20.427 -18.044  1.00 -0.57           O  
ATOM   3419  CB  ALA A 224      12.784 -17.982 -15.860  1.00 -0.18           C  
ATOM   3420  HN  ALA A 224      12.321 -18.209 -18.800  1.00  0.27           H  
ATOM   3421  HA  ALA A 224      14.375 -18.148 -17.145  1.00  0.08           H  
ATOM   3422  HB1 ALA A 224      13.215 -18.449 -15.140  1.00  0.06           H  
ATOM   3423  HB2 ALA A 224      12.894 -17.034 -15.745  1.00  0.06           H  
ATOM   3424  HB3 ALA A 224      11.851 -18.204 -15.883  1.00  0.06           H  
ATOM   3425  N   GLY A 225      14.281 -20.617 -16.717  1.00 -0.42           N  
ATOM   3426  CA  GLY A 225      14.303 -22.065 -16.754  1.00 -0.03           C  
ATOM   3427  C   GLY A 225      15.482 -22.608 -15.974  1.00  0.60           C  
ATOM   3428  O   GLY A 225      16.235 -21.849 -15.366  1.00 -0.57           O  
ATOM   3429  HN  GLY A 225      14.918 -20.271 -16.255  1.00  0.27           H  
ATOM   3430  HA1 GLY A 225      13.484 -22.416 -16.366  1.00  0.07           H  
ATOM   3431  HA2 GLY A 225      14.368 -22.370 -17.671  1.00  0.07           H  
ATOM   3432  N   HIS A 226      15.644 -23.925 -15.991  1.00 -0.42           N  
ATOM   3433  CA  HIS A 226      16.742 -24.572 -15.287  1.00  0.02           C  
ATOM   3434  C   HIS A 226      17.932 -24.749 -16.223  1.00  0.60           C  
ATOM   3435  O   HIS A 226      17.909 -25.598 -17.110  1.00 -0.57           O  
ATOM   3436  CB  HIS A 226      16.284 -25.923 -14.739  1.00 -0.05           C  
ATOM   3437  CG  HIS A 226      15.064 -25.841 -13.876  1.00 -0.03           C  
ATOM   3438  ND1 HIS A 226      15.124 -25.592 -12.521  1.00 -0.38           N  
ATOM   3439  CD2 HIS A 226      13.749 -25.966 -14.177  1.00  0.13           C  
ATOM   3440  CE1 HIS A 226      13.898 -25.573 -12.026  1.00  0.21           C  
ATOM   3441  NE2 HIS A 226      13.048 -25.796 -13.007  1.00 -0.57           N  
ATOM   3442  HN  HIS A 226      15.127 -24.472 -16.407  1.00  0.27           H  
ATOM   3443  HA  HIS A 226      17.021 -24.010 -14.533  1.00  0.09           H  
ATOM   3444  HB1 HIS A 226      16.081 -26.510 -15.485  1.00  0.04           H  
ATOM   3445  HB2 HIS A 226      16.999 -26.304 -14.206  1.00  0.04           H  
ATOM   3446  HD1 HIS A 226      16.030 -25.437 -11.953  1.00  0.37           H  
ATOM   3447  HD2 HIS A 226      13.330 -26.162 -15.153  1.00  0.12           H  
ATOM   3448  HE1 HIS A 226      13.674 -25.425 -11.135  1.00  0.14           H  
ATOM   3449  N   PHE A 227      18.968 -23.941 -16.022  1.00 -0.42           N  
ATOM   3450  CA  PHE A 227      20.138 -23.959 -16.894  1.00 -0.00           C  
ATOM   3451  C   PHE A 227      21.331 -24.647 -16.245  1.00  0.60           C  
ATOM   3452  O   PHE A 227      22.316 -24.957 -16.915  1.00 -0.57           O  
ATOM   3453  CB  PHE A 227      20.521 -22.531 -17.284  1.00 -0.03           C  
ATOM   3454  CG  PHE A 227      19.561 -21.888 -18.244  1.00  0.01           C  
ATOM   3455  CD1 PHE A 227      18.320 -21.452 -17.815  1.00 -0.13           C  
ATOM   3456  CD2 PHE A 227      19.899 -21.725 -19.578  1.00 -0.13           C  
ATOM   3457  CE1 PHE A 227      17.436 -20.865 -18.697  1.00 -0.17           C  
ATOM   3458  CE2 PHE A 227      19.016 -21.137 -20.462  1.00 -0.17           C  
ATOM   3459  CZ  PHE A 227      17.785 -20.707 -20.022  1.00 -0.11           C  
ATOM   3460  HN  PHE A 227      19.019 -23.369 -15.382  1.00  0.27           H  
ATOM   3461  HA  PHE A 227      19.916 -24.448 -17.715  1.00  0.10           H  
ATOM   3462  HB1 PHE A 227      20.549 -21.985 -16.483  1.00  0.03           H  
ATOM   3463  HB2 PHE A 227      21.395 -22.545 -17.704  1.00  0.03           H  
ATOM   3464  HD1 PHE A 227      18.080 -21.557 -16.923  1.00  0.13           H  
ATOM   3465  HD2 PHE A 227      20.729 -22.014 -19.881  1.00  0.13           H  
ATOM   3466  HE1 PHE A 227      16.604 -20.575 -18.397  1.00  0.14           H  
ATOM   3467  HE2 PHE A 227      19.253 -21.031 -21.356  1.00  0.14           H  
ATOM   3468  HZ  PHE A 227      17.189 -20.311 -20.616  1.00  0.13           H  
ATOM   3469  N   ARG A 228      21.240 -24.890 -14.942  1.00 -0.35           N  
ATOM   3470  CA  ARG A 228      22.344 -25.493 -14.206  1.00 -0.26           C  
ATOM   3471  C   ARG A 228      21.918 -26.754 -13.462  1.00  0.73           C  
ATOM   3472  O   ARG A 228      22.641 -27.750 -13.457  1.00 -0.59           O  
ATOM   3473  CB  ARG A 228      22.936 -24.476 -13.230  1.00 -0.00           C  
ATOM   3474  CG  ARG A 228      23.584 -23.286 -13.917  1.00  0.04           C  
ATOM   3475  CD  ARG A 228      24.279 -22.373 -12.923  1.00  0.05           C  
ATOM   3476  NE  ARG A 228      23.339 -21.738 -12.004  1.00 -0.53           N  
ATOM   3477  CZ  ARG A 228      23.688 -20.862 -11.067  1.00  0.81           C  
ATOM   3478  NH2 ARG A 228      24.957 -20.507 -10.923  1.00 -0.86           N  
ATOM   3479  NH1 ARG A 228      22.765 -20.335 -10.275  1.00 -0.86           N  
ATOM   3480  HN  ARG A 228      20.550 -24.715 -14.461  1.00  0.28           H  
ATOM   3481  HA  ARG A 228      23.049 -25.743 -14.840  1.00  0.16           H  
ATOM   3482  HB1 ARG A 228      22.227 -24.141 -12.658  1.00  0.03           H  
ATOM   3483  HB2 ARG A 228      23.613 -24.916 -12.692  1.00  0.03           H  
ATOM   3484  HG1 ARG A 228      24.244 -23.604 -14.551  1.00  0.03           H  
ATOM   3485  HG2 ARG A 228      22.901 -22.771 -14.374  1.00  0.03           H  
ATOM   3486  HD1 ARG A 228      24.909 -22.894 -12.400  1.00  0.07           H  
ATOM   3487  HD2 ARG A 228      24.747 -21.673 -13.407  1.00  0.07           H  
ATOM   3488  HE  ARG A 228      22.507 -21.935 -12.080  1.00  0.35           H  
ATOM   3489 1HH1 ARG A 228      22.990 -19.767  -9.670  1.00  0.45           H  
ATOM   3490 2HH1 ARG A 228      21.939 -20.562 -10.366  1.00  0.45           H  
ATOM   3491 1HH2 ARG A 228      25.559 -20.845 -11.435  1.00  0.45           H  
ATOM   3492 2HH2 ARG A 228      25.180 -19.938 -10.315  1.00  0.45           H  
ATOM   3493  N   SER A 229      20.746 -26.714 -12.836  1.00 -0.42           N  
ATOM   3494  CA  SER A 229      20.260 -27.856 -12.070  1.00 -0.03           C  
ATOM   3495  C   SER A 229      18.791 -27.694 -11.690  1.00  0.60           C  
ATOM   3496  O   SER A 229      18.134 -26.739 -12.100  1.00 -0.57           O  
ATOM   3497  CB  SER A 229      21.108 -28.039 -10.811  1.00  0.21           C  
ATOM   3498  OG  SER A 229      20.954 -26.939  -9.927  1.00 -0.65           O  
ATOM   3499  HN  SER A 229      20.213 -26.038 -12.839  1.00  0.27           H  
ATOM   3500  HA  SER A 229      20.345 -28.666 -12.615  1.00  0.08           H  
ATOM   3501  HB1 SER A 229      20.827 -28.849 -10.357  1.00  0.04           H  
ATOM   3502  HB2 SER A 229      22.041 -28.109 -11.066  1.00  0.04           H  
ATOM   3503  HG  SER A 229      21.679 -26.576  -9.804  1.00  0.43           H  
ATOM   3504  N   GLN A 230      18.289 -28.636 -10.898  1.00 -0.42           N  
ATOM   3505  CA  GLN A 230      16.895 -28.631 -10.470  1.00 -0.00           C  
ATOM   3506  C   GLN A 230      16.716 -27.940  -9.122  1.00  0.60           C  
ATOM   3507  O   GLN A 230      15.591 -27.660  -8.704  1.00 -0.57           O  
ATOM   3508  CB  GLN A 230      16.371 -30.065 -10.387  1.00 -0.00           C  
ATOM   3509  CG  GLN A 230      16.171 -30.726 -11.742  1.00 -0.06           C  
ATOM   3510  CD  GLN A 230      17.462 -30.851 -12.528  1.00  0.69           C  
ATOM   3511  OE1 GLN A 230      18.520 -31.131 -11.965  1.00 -0.61           O  
ATOM   3512  NE2 GLN A 230      17.383 -30.635 -13.837  1.00 -0.94           N  
ATOM   3513  HN  GLN A 230      18.743 -29.299 -10.590  1.00  0.27           H  
ATOM   3514  HA  GLN A 230      16.358 -28.148 -11.132  1.00  0.09           H  
ATOM   3515  HB1 GLN A 230      17.004 -30.601  -9.886  1.00  0.02           H  
ATOM   3516  HB2 GLN A 230      15.513 -30.058  -9.933  1.00  0.02           H  
ATOM   3517  HG1 GLN A 230      15.814 -31.617 -11.609  1.00  0.04           H  
ATOM   3518  HG2 GLN A 230      15.552 -30.194 -12.266  1.00  0.04           H  
ATOM   3519 1HE2 GLN A 230      16.627 -30.438 -14.194  1.00  0.43           H  
ATOM   3520 2HE2 GLN A 230      18.088 -30.695 -14.326  1.00  0.43           H  
ATOM   3521  N   HIS A 231      17.824 -27.659  -8.444  1.00 -0.42           N  
ATOM   3522  CA  HIS A 231      17.779 -27.001  -7.144  1.00 -0.06           C  
ATOM   3523  C   HIS A 231      17.885 -25.488  -7.295  1.00  0.60           C  
ATOM   3524  O   HIS A 231      17.954 -24.758  -6.305  1.00 -0.57           O  
ATOM   3525  CB  HIS A 231      18.903 -27.516  -6.245  1.00 -0.01           C  
ATOM   3526  CG  HIS A 231      18.792 -28.970  -5.916  1.00  0.19           C  
ATOM   3527  ND1 HIS A 231      17.745 -29.489  -5.183  1.00 -0.54           N  
ATOM   3528  CD2 HIS A 231      19.595 -30.018  -6.216  1.00 -0.22           C  
ATOM   3529  CE1 HIS A 231      17.907 -30.792  -5.051  1.00  0.16           C  
ATOM   3530  NE2 HIS A 231      19.024 -31.140  -5.666  1.00 -0.28           N  
ATOM   3531  HN  HIS A 231      18.619 -27.844  -8.717  1.00  0.27           H  
ATOM   3532  HA  HIS A 231      16.923 -27.205  -6.710  1.00  0.14           H  
ATOM   3533  HB1 HIS A 231      19.752 -27.377  -6.696  1.00  0.04           H  
ATOM   3534  HB2 HIS A 231      18.889 -27.020  -5.411  1.00  0.04           H  
ATOM   3535  HD2 HIS A 231      20.386 -29.986  -6.704  1.00  0.19           H  
ATOM   3536  HE2 HIS A 231      19.396 -32.077  -5.725  1.00  0.33           H  
ATOM   3537  HE1 HIS A 231      17.335 -31.369  -4.598  1.00  0.14           H  
ATOM   3538  N   THR A 232      17.893 -25.022  -8.540  1.00 -0.42           N  
ATOM   3539  CA  THR A 232      18.027 -23.601  -8.819  1.00 -0.04           C  
ATOM   3540  C   THR A 232      17.253 -23.220 -10.071  1.00  0.60           C  
ATOM   3541  O   THR A 232      16.996 -24.057 -10.937  1.00 -0.57           O  
ATOM   3542  CB  THR A 232      19.503 -23.206  -9.017  1.00  0.37           C  
ATOM   3543  OG1 THR A 232      20.033 -23.879 -10.164  1.00 -0.68           O  
ATOM   3544  CG2 THR A 232      20.326 -23.572  -7.791  1.00 -0.24           C  
ATOM   3545  HN  THR A 232      17.822 -25.513  -9.242  1.00  0.27           H  
ATOM   3546  HA  THR A 232      17.669 -23.086  -8.065  1.00  0.10           H  
ATOM   3547  HB  THR A 232      19.563 -22.248  -9.151  1.00  0.00           H  
ATOM   3548 1HG2 THR A 232      19.989 -23.113  -7.020  1.00  0.06           H  
ATOM   3549 2HG2 THR A 232      20.281 -24.518  -7.636  1.00  0.06           H  
ATOM   3550 3HG2 THR A 232      21.243 -23.322  -7.927  1.00  0.06           H  
ATOM   3551  HG1 THR A 232      20.290 -23.332 -10.718  1.00  0.41           H  
ATOM   3552  N   THR A 233      16.882 -21.949 -10.158  1.00 -0.42           N  
ATOM   3553  CA  THR A 233      16.226 -21.422 -11.347  1.00 -0.04           C  
ATOM   3554  C   THR A 233      16.952 -20.169 -11.810  1.00  0.60           C  
ATOM   3555  O   THR A 233      17.243 -19.278 -11.013  1.00 -0.57           O  
ATOM   3556  CB  THR A 233      14.748 -21.087 -11.082  1.00  0.37           C  
ATOM   3557  OG1 THR A 233      14.048 -22.278 -10.698  1.00 -0.68           O  
ATOM   3558  CG2 THR A 233      14.101 -20.499 -12.330  1.00 -0.24           C  
ATOM   3559  HN  THR A 233      17.000 -21.367  -9.538  1.00  0.27           H  
ATOM   3560  HA  THR A 233      16.269 -22.088 -12.064  1.00  0.10           H  
ATOM   3561  HB  THR A 233      14.687 -20.433 -10.369  1.00  0.00           H  
ATOM   3562 1HG2 THR A 233      14.557 -19.695 -12.588  1.00  0.06           H  
ATOM   3563 2HG2 THR A 233      14.149 -21.130 -13.052  1.00  0.06           H  
ATOM   3564 3HG2 THR A 233      13.180 -20.294 -12.156  1.00  0.06           H  
ATOM   3565  HG1 THR A 233      14.379 -22.590 -10.016  1.00  0.41           H  
ATOM   3566  N   GLU A 234      17.245 -20.110 -13.104  1.00 -0.52           N  
ATOM   3567  CA  GLU A 234      17.951 -18.975 -13.674  1.00  0.04           C  
ATOM   3568  C   GLU A 234      16.999 -18.137 -14.514  1.00  0.54           C  
ATOM   3569  O   GLU A 234      15.908 -18.583 -14.865  1.00 -0.58           O  
ATOM   3570  CB  GLU A 234      19.139 -19.443 -14.513  1.00  0.06           C  
ATOM   3571  CG  GLU A 234      20.225 -20.138 -13.704  1.00  0.01           C  
ATOM   3572  CD  GLU A 234      19.771 -21.469 -13.136  1.00  0.81           C  
ATOM   3573  OE1 GLU A 234      18.650 -21.907 -13.471  1.00 -0.82           O  
ATOM   3574  OE2 GLU A 234      20.533 -22.076 -12.354  1.00 -0.82           O  
ATOM   3575  HN  GLU A 234      17.044 -20.722 -13.675  1.00  0.29           H  
ATOM   3576  HA  GLU A 234      18.293 -18.411 -12.947  1.00  0.11           H  
ATOM   3577  HB1 GLU A 234      18.822 -20.070 -15.182  1.00 -0.02           H  
ATOM   3578  HB2 GLU A 234      19.538 -18.674 -14.948  1.00 -0.02           H  
ATOM   3579  HG1 GLU A 234      20.990 -20.301 -14.276  1.00 -0.04           H  
ATOM   3580  HG2 GLU A 234      20.479 -19.565 -12.962  1.00 -0.04           H  
ATOM   3581  N   VAL A 235      17.423 -16.921 -14.838  1.00 -0.42           N  
ATOM   3582  CA  VAL A 235      16.567 -15.977 -15.544  1.00 -0.09           C  
ATOM   3583  C   VAL A 235      17.233 -15.479 -16.817  1.00  0.60           C  
ATOM   3584  O   VAL A 235      18.455 -15.407 -16.906  1.00 -0.57           O  
ATOM   3585  CB  VAL A 235      16.220 -14.774 -14.646  1.00  0.30           C  
ATOM   3586  CG1 VAL A 235      15.560 -13.667 -15.457  1.00 -0.32           C  
ATOM   3587  CG2 VAL A 235      15.333 -15.222 -13.491  1.00 -0.32           C  
ATOM   3588  HN  VAL A 235      18.207 -16.617 -14.659  1.00  0.27           H  
ATOM   3589  HA  VAL A 235      15.732 -16.425 -15.790  1.00  0.10           H  
ATOM   3590  HB  VAL A 235      17.049 -14.414 -14.266  1.00 -0.03           H  
ATOM   3591 1HG1 VAL A 235      15.354 -12.931 -14.874  1.00  0.08           H  
ATOM   3592 2HG1 VAL A 235      16.164 -13.380 -16.146  1.00  0.08           H  
ATOM   3593 3HG1 VAL A 235      14.752 -14.008 -15.852  1.00  0.08           H  
ATOM   3594 1HG2 VAL A 235      15.128 -14.461 -12.943  1.00  0.08           H  
ATOM   3595 2HG2 VAL A 235      14.525 -15.598 -13.846  1.00  0.08           H  
ATOM   3596 3HG2 VAL A 235      15.803 -15.880 -12.975  1.00  0.08           H  
ATOM   3597  N   VAL A 236      16.411 -15.132 -17.801  1.00 -0.42           N  
ATOM   3598  CA  VAL A 236      16.901 -14.639 -19.080  1.00 -0.09           C  
ATOM   3599  C   VAL A 236      16.334 -13.254 -19.366  1.00  0.60           C  
ATOM   3600  O   VAL A 236      15.204 -12.949 -18.988  1.00 -0.57           O  
ATOM   3601  CB  VAL A 236      16.510 -15.589 -20.227  1.00  0.30           C  
ATOM   3602  CG1 VAL A 236      16.945 -15.011 -21.569  1.00 -0.32           C  
ATOM   3603  CG2 VAL A 236      17.117 -16.970 -20.000  1.00 -0.32           C  
ATOM   3604  HN  VAL A 236      15.553 -15.175 -17.752  1.00  0.27           H  
ATOM   3605  HA  VAL A 236      17.879 -14.573 -19.051  1.00  0.10           H  
ATOM   3606  HB  VAL A 236      15.535 -15.685 -20.241  1.00 -0.03           H  
ATOM   3607 1HG1 VAL A 236      16.691 -15.619 -22.268  1.00  0.08           H  
ATOM   3608 2HG1 VAL A 236      16.512 -14.163 -21.699  1.00  0.08           H  
ATOM   3609 3HG1 VAL A 236      17.898 -14.895 -21.565  1.00  0.08           H  
ATOM   3610 1HG2 VAL A 236      16.861 -17.545 -20.724  1.00  0.08           H  
ATOM   3611 2HG2 VAL A 236      18.072 -16.890 -19.967  1.00  0.08           H  
ATOM   3612 3HG2 VAL A 236      16.787 -17.323 -19.169  1.00  0.08           H  
ATOM   3613  N   GLY A 237      17.122 -12.418 -20.034  1.00 -0.42           N  
ATOM   3614  CA  GLY A 237      16.692 -11.078 -20.391  1.00 -0.03           C  
ATOM   3615  C   GLY A 237      17.372 -10.601 -21.659  1.00  0.60           C  
ATOM   3616  O   GLY A 237      18.521 -10.952 -21.922  1.00 -0.57           O  
ATOM   3617  HN  GLY A 237      17.919 -12.609 -20.294  1.00  0.27           H  
ATOM   3618  HA1 GLY A 237      15.732 -11.069 -20.531  1.00  0.07           H  
ATOM   3619  HA2 GLY A 237      16.907 -10.464 -19.672  1.00  0.07           H  
ATOM   3620  N   GLY A 238      16.666  -9.792 -22.442  1.00 -0.42           N  
ATOM   3621  CA  GLY A 238      17.182  -9.323 -23.715  1.00 -0.03           C  
ATOM   3622  C   GLY A 238      17.396  -7.822 -23.743  1.00  0.60           C  
ATOM   3623  O   GLY A 238      16.641  -7.067 -23.133  1.00 -0.57           O  
ATOM   3624  HN  GLY A 238      15.880  -9.500 -22.254  1.00  0.27           H  
ATOM   3625  HA1 GLY A 238      18.031  -9.757 -23.898  1.00  0.07           H  
ATOM   3626  HA2 GLY A 238      16.560  -9.557 -24.422  1.00  0.07           H  
ATOM   3627  N   ALA A 239      18.432  -7.393 -24.460  1.00 -0.42           N  
ATOM   3628  CA  ALA A 239      18.754  -5.978 -24.604  1.00  0.03           C  
ATOM   3629  C   ALA A 239      18.949  -5.657 -26.085  1.00  0.60           C  
ATOM   3630  O   ALA A 239      20.079  -5.574 -26.564  1.00 -0.57           O  
ATOM   3631  CB  ALA A 239      20.011  -5.637 -23.806  1.00 -0.18           C  
ATOM   3632  HN  ALA A 239      18.971  -7.913 -24.881  1.00  0.27           H  
ATOM   3633  HA  ALA A 239      18.012  -5.436 -24.263  1.00  0.08           H  
ATOM   3634  HB1 ALA A 239      20.205  -4.703 -23.914  1.00  0.06           H  
ATOM   3635  HB2 ALA A 239      19.855  -5.835 -22.879  1.00  0.06           H  
ATOM   3636  HB3 ALA A 239      20.742  -6.165 -24.135  1.00  0.06           H  
ATOM   3637  N   PRO A 240      17.833  -5.481 -26.813  1.00 -0.25           N  
ATOM   3638  CA  PRO A 240      17.750  -5.308 -28.271  1.00 -0.03           C  
ATOM   3639  C   PRO A 240      18.683  -4.245 -28.849  1.00  0.59           C  
ATOM   3640  O   PRO A 240      19.167  -4.412 -29.969  1.00 -0.57           O  
ATOM   3641  CB  PRO A 240      16.293  -4.887 -28.483  1.00 -0.01           C  
ATOM   3642  CG  PRO A 240      15.559  -5.490 -27.338  1.00  0.02           C  
ATOM   3643  CD  PRO A 240      16.505  -5.419 -26.180  1.00  0.02           C  
ATOM   3644  HA  PRO A 240      17.910  -6.161 -28.723  1.00  0.06           H  
ATOM   3645  HB1 PRO A 240      16.224  -3.919 -28.467  1.00  0.03           H  
ATOM   3646  HB2 PRO A 240      15.968  -5.242 -29.326  1.00  0.03           H  
ATOM   3647  HG1 PRO A 240      14.757  -4.976 -27.156  1.00  0.02           H  
ATOM   3648  HG2 PRO A 240      15.336  -6.412 -27.543  1.00  0.02           H  
ATOM   3649  HD1 PRO A 240      16.395  -4.580 -25.705  1.00  0.04           H  
ATOM   3650  HD2 PRO A 240      16.375  -6.180 -25.593  1.00  0.04           H  
ATOM   3651  N   GLN A 241      18.926  -3.174 -28.101  1.00 -0.42           N  
ATOM   3652  CA  GLN A 241      19.690  -2.042 -28.616  1.00 -0.00           C  
ATOM   3653  C   GLN A 241      21.116  -1.994 -28.081  1.00  0.60           C  
ATOM   3654  O   GLN A 241      21.861  -1.039 -28.303  1.00 -0.57           O  
ATOM   3655  CB  GLN A 241      18.827  -0.757 -28.490  1.00 -0.00           C  
ATOM   3656  CG  GLN A 241      19.531   0.550 -28.914  1.00 -0.06           C  
ATOM   3657  CD  GLN A 241      18.589   1.720 -29.166  1.00  0.69           C  
ATOM   3658  NE2 GLN A 241      17.791   2.130 -28.209  1.00 -0.94           N  
ATOM   3659  OE1 GLN A 241      18.599   2.320 -30.224  1.00 -0.61           O  
ATOM   3660  HN  GLN A 241      18.689  -3.011 -27.130  1.00  0.27           H  
ATOM   3661  HA  GLN A 241      19.799  -2.247 -29.680  1.00  0.09           H  
ATOM   3662  HB1 GLN A 241      17.923  -0.913 -29.080  1.00  0.02           H  
ATOM   3663  HB2 GLN A 241      18.498  -0.677 -27.458  1.00  0.02           H  
ATOM   3664  HG1 GLN A 241      20.231   0.855 -28.137  1.00  0.04           H  
ATOM   3665  HG2 GLN A 241      20.094   0.370 -29.829  1.00  0.04           H  
ATOM   3666 1HE2 GLN A 241      16.974   2.590 -28.608  1.00  0.43           H  
ATOM   3667 2HE2 GLN A 241      17.756   1.616 -27.344  1.00  0.43           H  
ATOM   3668  N   HIS A 242      21.536  -3.064 -27.410  1.00 -0.42           N  
ATOM   3669  CA  HIS A 242      22.861  -3.094 -26.812  1.00 -0.06           C  
ATOM   3670  C   HIS A 242      23.972  -2.953 -27.850  1.00  0.60           C  
ATOM   3671  O   HIS A 242      24.065  -3.751 -28.781  1.00 -0.57           O  
ATOM   3672  CB  HIS A 242      23.026  -4.400 -26.024  1.00 -0.01           C  
ATOM   3673  CG  HIS A 242      24.309  -4.466 -25.236  1.00  0.19           C  
ATOM   3674  CD2 HIS A 242      24.477  -4.077 -23.927  1.00 -0.22           C  
ATOM   3675  ND1 HIS A 242      25.519  -4.933 -25.677  1.00 -0.54           N  
ATOM   3676  NE2 HIS A 242      25.757  -4.309 -23.592  1.00 -0.28           N  
ATOM   3677  CE1 HIS A 242      26.433  -4.836 -24.624  1.00  0.16           C  
ATOM   3678  HN  HIS A 242      20.937  -3.871 -27.309  1.00  0.27           H  
ATOM   3679  HA  HIS A 242      22.947  -2.263 -26.114  1.00  0.14           H  
ATOM   3680  HB1 HIS A 242      22.193  -4.499 -25.327  1.00  0.04           H  
ATOM   3681  HB2 HIS A 242      22.989  -5.246 -26.712  1.00  0.04           H  
ATOM   3682  HD2 HIS A 242      23.716  -3.660 -23.284  1.00  0.19           H  
ATOM   3683  HE2 HIS A 242      26.190  -4.106 -22.623  1.00  0.33           H  
ATOM   3684  HE1 HIS A 242      27.406  -5.108 -24.637  1.00  0.14           H  
ATOM   3685  N   GLU A 243      24.774  -1.895 -27.716  1.00 -0.52           N  
ATOM   3686  CA  GLU A 243      25.817  -1.533 -28.685  1.00  0.04           C  
ATOM   3687  C   GLU A 243      25.286  -1.342 -30.120  1.00  0.54           C  
ATOM   3688  O   GLU A 243      25.986  -1.626 -31.088  1.00 -0.58           O  
ATOM   3689  CB  GLU A 243      27.002  -2.511 -28.570  1.00  0.06           C  
ATOM   3690  CG  GLU A 243      27.683  -2.351 -27.204  1.00  0.01           C  
ATOM   3691  CD  GLU A 243      28.841  -3.327 -26.990  1.00  0.81           C  
ATOM   3692  OE1 GLU A 243      29.384  -3.296 -25.864  1.00 -0.82           O  
ATOM   3693  OE2 GLU A 243      29.190  -4.075 -27.931  1.00 -0.82           O  
ATOM   3694  HN  GLU A 243      24.635  -1.295 -26.920  1.00  0.29           H  
ATOM   3695  HA  GLU A 243      26.196  -0.552 -28.403  1.00  0.11           H  
ATOM   3696  HB1 GLU A 243      26.657  -3.544 -28.695  1.00 -0.02           H  
ATOM   3697  HB2 GLU A 243      27.736  -2.285 -29.344  1.00 -0.02           H  
ATOM   3698  HG1 GLU A 243      28.058  -1.328 -27.120  1.00 -0.04           H  
ATOM   3699  HG2 GLU A 243      26.953  -2.502 -26.406  1.00 -0.04           H  
ATOM   3700  N   GLN A 244      24.037  -0.868 -30.270  1.00 -0.42           N  
ATOM   3701  CA  GLN A 244      23.338  -0.733 -31.562  1.00 -0.00           C  
ATOM   3702  C   GLN A 244      23.165  -2.084 -32.317  1.00  0.60           C  
ATOM   3703  O   GLN A 244      22.889  -2.107 -33.515  1.00 -0.57           O  
ATOM   3704  CB  GLN A 244      23.996   0.406 -32.381  1.00 -0.00           C  
ATOM   3705  CG  GLN A 244      23.936   1.799 -31.727  1.00 -0.06           C  
ATOM   3706  CD  GLN A 244      22.556   2.353 -31.373  1.00  0.69           C  
ATOM   3707  NE2 GLN A 244      21.702   2.671 -32.325  1.00 -0.94           N  
ATOM   3708  OE1 GLN A 244      22.285   2.626 -30.218  1.00 -0.61           O  
ATOM   3709  HN  GLN A 244      23.488  -0.705 -29.431  1.00  0.27           H  
ATOM   3710  HA  GLN A 244      22.322  -0.415 -31.331  1.00  0.09           H  
ATOM   3711  HB1 GLN A 244      25.045   0.165 -32.547  1.00  0.02           H  
ATOM   3712  HB2 GLN A 244      23.576   0.476 -33.373  1.00  0.02           H  
ATOM   3713  HG1 GLN A 244      24.543   1.789 -30.822  1.00  0.04           H  
ATOM   3714  HG2 GLN A 244      24.386   2.498 -32.416  1.00  0.04           H  
ATOM   3715 1HE2 GLN A 244      20.800   3.050 -32.020  1.00  0.43           H  
ATOM   3716 2HE2 GLN A 244      21.892   2.536 -33.300  1.00  0.43           H  
ATOM   3717  N   ILE A 245      23.278  -3.186 -31.582  1.00 -0.42           N  
ATOM   3718  CA  ILE A 245      23.159  -4.515 -32.174  1.00 -0.06           C  
ATOM   3719  C   ILE A 245      22.142  -5.360 -31.419  1.00  0.60           C  
ATOM   3720  O   ILE A 245      21.075  -5.673 -31.943  1.00 -0.57           O  
ATOM   3721  CB  ILE A 245      24.539  -5.238 -32.194  1.00  0.13           C  
ATOM   3722  CG1 ILE A 245      25.488  -4.563 -33.213  1.00 -0.04           C  
ATOM   3723  CG2 ILE A 245      24.397  -6.733 -32.527  1.00 -0.32           C  
ATOM   3724  CD1 ILE A 245      26.932  -5.037 -33.112  1.00 -0.07           C  
ATOM   3725  HN  ILE A 245      23.449  -3.123 -30.584  1.00  0.27           H  
ATOM   3726  HA  ILE A 245      22.794  -4.438 -33.206  1.00  0.09           H  
ATOM   3727  HB  ILE A 245      24.986  -5.160 -31.194  1.00  0.02           H  
ATOM   3728 1HG1 ILE A 245      25.123  -4.734 -34.233  1.00  0.02           H  
ATOM   3729 2HG1 ILE A 245      25.491  -3.479 -33.066  1.00  0.02           H  
ATOM   3730 1HG2 ILE A 245      25.367  -7.237 -32.536  1.00  0.09           H  
ATOM   3731 2HG2 ILE A 245      23.791  -7.256 -31.781  1.00  0.09           H  
ATOM   3732 3HG2 ILE A 245      23.931  -6.876 -33.508  1.00  0.09           H  
ATOM   3733 1HD1 ILE A 245      27.566  -4.444 -33.779  1.00  0.02           H  
ATOM   3734 2HD1 ILE A 245      27.313  -4.924 -32.093  1.00  0.02           H  
ATOM   3735 3HD1 ILE A 245      27.038  -6.084 -33.410  1.00  0.02           H  
ATOM   3736  N   GLY A 246      22.484  -5.731 -30.190  1.00 -0.42           N  
ATOM   3737  CA  GLY A 246      21.605  -6.542 -29.368  1.00 -0.03           C  
ATOM   3738  C   GLY A 246      22.367  -7.590 -28.584  1.00  0.60           C  
ATOM   3739  O   GLY A 246      23.308  -8.199 -29.093  1.00 -0.57           O  
ATOM   3740  HN  GLY A 246      23.224  -5.522 -29.808  1.00  0.27           H  
ATOM   3741  HA1 GLY A 246      21.130  -5.973 -28.742  1.00  0.07           H  
ATOM   3742  HA2 GLY A 246      20.956  -6.990 -29.932  1.00  0.07           H  
ATOM   3743  N   LYS A 247      21.962  -7.796 -27.334  1.00 -0.35           N  
ATOM   3744  CA  LYS A 247      22.569  -8.817 -26.492  1.00 -0.24           C  
ATOM   3745  C   LYS A 247      21.513  -9.512 -25.648  1.00  0.73           C  
ATOM   3746  O   LYS A 247      20.422  -8.988 -25.443  1.00 -0.59           O  
ATOM   3747  CB  LYS A 247      23.636  -8.210 -25.578  1.00 -0.01           C  
ATOM   3748  CG  LYS A 247      24.931  -7.860 -26.287  1.00  0.02           C  
ATOM   3749  CD  LYS A 247      26.059  -7.635 -25.296  1.00 -0.05           C  
ATOM   3750  CE  LYS A 247      27.360  -7.285 -26.006  1.00 -0.01           C  
ATOM   3751  NZ  LYS A 247      28.462  -6.977 -25.051  1.00 -0.38           N1+
ATOM   3752  HN  LYS A 247      21.333  -7.354 -26.950  1.00  0.28           H  
ATOM   3753  HA  LYS A 247      23.001  -9.490 -27.060  1.00  0.14           H  
ATOM   3754  HB1 LYS A 247      23.283  -7.396 -25.187  1.00  0.04           H  
ATOM   3755  HB2 LYS A 247      23.846  -8.847 -24.877  1.00  0.04           H  
ATOM   3756  HG1 LYS A 247      25.182  -8.589 -26.874  1.00  0.01           H  
ATOM   3757  HG2 LYS A 247      24.806  -7.043 -26.797  1.00  0.01           H  
ATOM   3758  HD1 LYS A 247      25.826  -6.902 -24.705  1.00  0.06           H  
ATOM   3759  HD2 LYS A 247      26.201  -8.447 -24.783  1.00  0.06           H  
ATOM   3760  HE1 LYS A 247      27.635  -8.035 -26.553  1.00  0.11           H  
ATOM   3761  HE2 LYS A 247      27.216  -6.502 -26.561  1.00  0.11           H  
ATOM   3762  HZ1 LYS A 247      28.236  -6.286 -24.539  1.00  0.34           H  
ATOM   3763  HZ2 LYS A 247      28.619  -7.683 -24.531  1.00  0.34           H  
ATOM   3764  HZ3 LYS A 247      29.205  -6.777 -25.498  1.00  0.34           H  
ATOM   3765  N   ALA A 248      21.853 -10.701 -25.166  1.00 -0.42           N  
ATOM   3766  CA  ALA A 248      20.981 -11.456 -24.280  1.00  0.03           C  
ATOM   3767  C   ALA A 248      21.809 -11.968 -23.111  1.00  0.60           C  
ATOM   3768  O   ALA A 248      22.937 -12.422 -23.295  1.00 -0.57           O  
ATOM   3769  CB  ALA A 248      20.337 -12.612 -25.030  1.00 -0.18           C  
ATOM   3770  HN  ALA A 248      22.597 -11.097 -25.341  1.00  0.27           H  
ATOM   3771  HA  ALA A 248      20.275 -10.872 -23.935  1.00  0.08           H  
ATOM   3772  HB1 ALA A 248      19.767 -13.095 -24.428  1.00  0.06           H  
ATOM   3773  HB2 ALA A 248      19.820 -12.261 -25.760  1.00  0.06           H  
ATOM   3774  HB3 ALA A 248      21.026 -13.191 -25.364  1.00  0.06           H  
ATOM   3775  N   TYR A 249      21.251 -11.882 -21.908  1.00 -0.42           N  
ATOM   3776  CA  TYR A 249      21.964 -12.291 -20.708  1.00 -0.00           C  
ATOM   3777  C   TYR A 249      21.228 -13.411 -19.995  1.00  0.60           C  
ATOM   3778  O   TYR A 249      20.014 -13.561 -20.131  1.00 -0.57           O  
ATOM   3779  CB  TYR A 249      22.119 -11.110 -19.751  1.00 -0.01           C  
ATOM   3780  CG  TYR A 249      22.838  -9.916 -20.338  1.00 -0.00           C  
ATOM   3781  CD1 TYR A 249      22.151  -8.958 -21.068  1.00 -0.19           C  
ATOM   3782  CD2 TYR A 249      24.202  -9.742 -20.151  1.00 -0.19           C  
ATOM   3783  CE1 TYR A 249      22.803  -7.863 -21.600  1.00 -0.23           C  
ATOM   3784  CE2 TYR A 249      24.863  -8.650 -20.680  1.00 -0.23           C  
ATOM   3785  CZ  TYR A 249      24.159  -7.714 -21.403  1.00  0.32           C  
ATOM   3786  OH  TYR A 249      24.813  -6.623 -21.929  1.00 -0.56           O  
ATOM   3787  HN  TYR A 249      20.456 -11.590 -21.762  1.00  0.27           H  
ATOM   3788  HA  TYR A 249      22.858 -12.612 -20.952  1.00  0.09           H  
ATOM   3789  HB1 TYR A 249      21.236 -10.816 -19.477  1.00  0.03           H  
ATOM   3790  HB2 TYR A 249      22.621 -11.403 -18.975  1.00  0.03           H  
ATOM   3791  HD1 TYR A 249      21.237  -9.055 -21.203  1.00  0.17           H  
ATOM   3792  HD2 TYR A 249      24.681 -10.372 -19.663  1.00  0.17           H  
ATOM   3793  HE1 TYR A 249      22.330  -7.230 -22.090  1.00  0.17           H  
ATOM   3794  HE2 TYR A 249      25.777  -8.547 -20.548  1.00  0.17           H  
ATOM   3795  HH  TYR A 249      25.399  -6.871 -22.449  1.00  0.40           H  
ATOM   3796  N   ILE A 250      21.975 -14.194 -19.229  1.00 -0.42           N  
ATOM   3797  CA  ILE A 250      21.391 -15.211 -18.370  1.00 -0.06           C  
ATOM   3798  C   ILE A 250      21.830 -14.933 -16.941  1.00  0.60           C  
ATOM   3799  O   ILE A 250      23.023 -14.908 -16.643  1.00 -0.57           O  
ATOM   3800  CB  ILE A 250      21.830 -16.622 -18.782  1.00  0.13           C  
ATOM   3801  CG1 ILE A 250      21.485 -16.867 -20.254  1.00 -0.04           C  
ATOM   3802  CG2 ILE A 250      21.178 -17.664 -17.882  1.00 -0.32           C  
ATOM   3803  CD1 ILE A 250      21.870 -18.244 -20.754  1.00 -0.07           C  
ATOM   3804  HN  ILE A 250      22.833 -14.155 -19.187  1.00  0.27           H  
ATOM   3805  HA  ILE A 250      20.414 -15.161 -18.413  1.00  0.09           H  
ATOM   3806  HB  ILE A 250      22.793 -16.685 -18.679  1.00  0.02           H  
ATOM   3807 1HG1 ILE A 250      20.528 -16.766 -20.372  1.00  0.02           H  
ATOM   3808 2HG1 ILE A 250      21.953 -16.214 -20.798  1.00  0.02           H  
ATOM   3809 1HG2 ILE A 250      21.466 -18.537 -18.158  1.00  0.09           H  
ATOM   3810 2HG2 ILE A 250      21.444 -17.501 -16.974  1.00  0.09           H  
ATOM   3811 3HG2 ILE A 250      20.225 -17.593 -17.962  1.00  0.09           H  
ATOM   3812 1HD1 ILE A 250      21.623 -18.321 -21.679  1.00  0.02           H  
ATOM   3813 2HD1 ILE A 250      22.817 -18.359 -20.658  1.00  0.02           H  
ATOM   3814 3HD1 ILE A 250      21.405 -18.906 -20.235  1.00  0.02           H  
ATOM   3815  N   PHE A 251      20.861 -14.720 -16.059  1.00 -0.42           N  
ATOM   3816  CA  PHE A 251      21.154 -14.292 -14.698  1.00 -0.00           C  
ATOM   3817  C   PHE A 251      20.947 -15.408 -13.687  1.00  0.60           C  
ATOM   3818  O   PHE A 251      20.147 -16.318 -13.897  1.00 -0.57           O  
ATOM   3819  CB  PHE A 251      20.279 -13.093 -14.333  1.00 -0.03           C  
ATOM   3820  CG  PHE A 251      20.431 -11.931 -15.267  1.00  0.01           C  
ATOM   3821  CD1 PHE A 251      21.486 -11.048 -15.129  1.00 -0.13           C  
ATOM   3822  CD2 PHE A 251      19.523 -11.723 -16.290  1.00 -0.13           C  
ATOM   3823  CE1 PHE A 251      21.631  -9.981 -15.991  1.00 -0.17           C  
ATOM   3824  CE2 PHE A 251      19.664 -10.656 -17.152  1.00 -0.17           C  
ATOM   3825  CZ  PHE A 251      20.718  -9.785 -17.003  1.00 -0.11           C  
ATOM   3826  HN  PHE A 251      20.023 -14.816 -16.225  1.00  0.27           H  
ATOM   3827  HA  PHE A 251      22.090 -14.009 -14.649  1.00  0.10           H  
ATOM   3828  HB1 PHE A 251      19.349 -13.368 -14.347  1.00  0.03           H  
ATOM   3829  HB2 PHE A 251      20.518 -12.792 -13.442  1.00  0.03           H  
ATOM   3830  HD1 PHE A 251      22.107 -11.175 -14.447  1.00  0.13           H  
ATOM   3831  HD2 PHE A 251      18.809 -12.309 -16.397  1.00  0.13           H  
ATOM   3832  HE1 PHE A 251      22.343  -9.393 -15.889  1.00  0.14           H  
ATOM   3833  HE2 PHE A 251      19.047 -10.526 -17.835  1.00  0.14           H  
ATOM   3834  HZ  PHE A 251      20.814  -9.065 -17.583  1.00  0.13           H  
ATOM   3835  N   SER A 252      21.685 -15.321 -12.585  1.00 -0.42           N  
ATOM   3836  CA  SER A 252      21.546 -16.255 -11.483  1.00 -0.03           C  
ATOM   3837  C   SER A 252      20.917 -15.539 -10.297  1.00  0.60           C  
ATOM   3838  O   SER A 252      21.284 -14.407  -9.984  1.00 -0.57           O  
ATOM   3839  CB  SER A 252      22.910 -16.823 -11.084  1.00  0.21           C  
ATOM   3840  OG  SER A 252      23.755 -15.820 -10.537  1.00 -0.65           O  
ATOM   3841  HN  SER A 252      22.284 -14.717 -12.454  1.00  0.27           H  
ATOM   3842  HA  SER A 252      20.960 -16.997 -11.748  1.00  0.08           H  
ATOM   3843  HB1 SER A 252      22.777 -17.518 -10.421  1.00  0.04           H  
ATOM   3844  HB2 SER A 252      23.336 -17.195 -11.872  1.00  0.04           H  
ATOM   3845  HG  SER A 252      23.966 -16.020  -9.771  1.00  0.43           H  
ATOM   3846  N   ILE A 253      19.961 -16.192  -9.649  1.00 -0.42           N  
ATOM   3847  CA  ILE A 253      19.387 -15.660  -8.424  1.00 -0.06           C  
ATOM   3848  C   ILE A 253      20.363 -15.886  -7.279  1.00  0.60           C  
ATOM   3849  O   ILE A 253      20.565 -17.015  -6.833  1.00 -0.57           O  
ATOM   3850  CB  ILE A 253      18.034 -16.317  -8.091  1.00  0.13           C  
ATOM   3851  CG1 ILE A 253      16.922 -15.678  -8.925  1.00 -0.04           C  
ATOM   3852  CG2 ILE A 253      17.707 -16.169  -6.605  1.00 -0.32           C  
ATOM   3853  CD1 ILE A 253      17.180 -15.686 -10.423  1.00 -0.07           C  
ATOM   3854  HN  ILE A 253      19.627 -16.944  -9.899  1.00  0.27           H  
ATOM   3855  HA  ILE A 253      19.244 -14.695  -8.522  1.00  0.09           H  
ATOM   3856  HB  ILE A 253      18.083 -17.262  -8.308  1.00  0.02           H  
ATOM   3857 1HG1 ILE A 253      16.096 -16.161  -8.765  1.00  0.02           H  
ATOM   3858 2HG1 ILE A 253      16.819 -14.754  -8.648  1.00  0.02           H  
ATOM   3859 1HG2 ILE A 253      16.862 -16.586  -6.428  1.00  0.09           H  
ATOM   3860 2HG2 ILE A 253      18.397 -16.594  -6.090  1.00  0.09           H  
ATOM   3861 3HG2 ILE A 253      17.664 -15.235  -6.386  1.00  0.09           H  
ATOM   3862 1HD1 ILE A 253      16.438 -15.269 -10.869  1.00  0.02           H  
ATOM   3863 2HD1 ILE A 253      17.987 -15.200 -10.604  1.00  0.02           H  
ATOM   3864 3HD1 ILE A 253      17.271 -16.595 -10.720  1.00  0.02           H  
ATOM   3865  N   ASP A 254      20.985 -14.805  -6.822  1.00 -0.52           N  
ATOM   3866  CA  ASP A 254      21.884 -14.873  -5.684  1.00  0.04           C  
ATOM   3867  C   ASP A 254      21.162 -14.345  -4.452  1.00  0.54           C  
ATOM   3868  O   ASP A 254      19.991 -13.977  -4.525  1.00 -0.58           O  
ATOM   3869  CB  ASP A 254      23.169 -14.091  -5.963  1.00 -0.03           C  
ATOM   3870  CG  ASP A 254      23.926 -14.628  -7.167  1.00  0.80           C  
ATOM   3871  OD1 ASP A 254      23.818 -15.841  -7.448  1.00 -0.80           O  
ATOM   3872  OD2 ASP A 254      24.631 -13.839  -7.830  1.00 -0.80           O  
ATOM   3873  HN  ASP A 254      20.900 -14.017  -7.158  1.00  0.29           H  
ATOM   3874  HA  ASP A 254      22.125 -15.810  -5.520  1.00  0.09           H  
ATOM   3875  HB1 ASP A 254      22.945 -13.165  -6.138  1.00 -0.01           H  
ATOM   3876  HB2 ASP A 254      23.753 -14.154  -5.189  1.00 -0.01           H  
ATOM   3877  N   GLU A 255      21.858 -14.312  -3.320  1.00 -0.52           N  
ATOM   3878  CA  GLU A 255      21.219 -14.015  -2.043  1.00  0.04           C  
ATOM   3879  C   GLU A 255      20.543 -12.648  -2.012  1.00  0.54           C  
ATOM   3880  O   GLU A 255      19.433 -12.512  -1.498  1.00 -0.58           O  
ATOM   3881  CB  GLU A 255      22.240 -14.105  -0.907  1.00  0.06           C  
ATOM   3882  CG  GLU A 255      21.635 -13.890   0.468  1.00  0.01           C  
ATOM   3883  CD  GLU A 255      20.577 -14.923   0.804  1.00  0.81           C  
ATOM   3884  OE1 GLU A 255      20.767 -16.106   0.453  1.00 -0.82           O  
ATOM   3885  OE2 GLU A 255      19.552 -14.549   1.414  1.00 -0.82           O  
ATOM   3886  HN  GLU A 255      22.703 -14.458  -3.265  1.00  0.29           H  
ATOM   3887  HA  GLU A 255      20.529 -14.690  -1.875  1.00  0.11           H  
ATOM   3888  HB1 GLU A 255      22.645 -14.985  -0.919  1.00 -0.02           H  
ATOM   3889  HB2 GLU A 255      22.919 -13.427  -1.042  1.00 -0.02           H  
ATOM   3890  HG1 GLU A 255      22.336 -13.948   1.136  1.00 -0.04           H  
ATOM   3891  HG2 GLU A 255      21.219 -13.013   0.498  1.00 -0.04           H  
ATOM   3892  N   LYS A 256      21.212 -11.638  -2.559  1.00 -0.35           N  
ATOM   3893  CA  LYS A 256      20.719 -10.265  -2.474  1.00 -0.24           C  
ATOM   3894  C   LYS A 256      20.443  -9.629  -3.832  1.00  0.73           C  
ATOM   3895  O   LYS A 256      19.700  -8.650  -3.921  1.00 -0.59           O  
ATOM   3896  CB  LYS A 256      21.716  -9.400  -1.698  1.00 -0.01           C  
ATOM   3897  CG  LYS A 256      21.969  -9.901  -0.291  1.00  0.02           C  
ATOM   3898  CD  LYS A 256      22.221  -8.763   0.682  1.00 -0.05           C  
ATOM   3899  CE  LYS A 256      21.240  -8.811   1.847  1.00 -0.01           C  
ATOM   3900  NZ  LYS A 256      21.260 -10.123   2.559  1.00 -0.38           N1+
ATOM   3901  HN  LYS A 256      21.955 -11.720  -2.986  1.00  0.28           H  
ATOM   3902  HA  LYS A 256      19.878 -10.267  -1.973  1.00  0.14           H  
ATOM   3903  HB1 LYS A 256      22.564  -9.397  -2.171  1.00  0.04           H  
ATOM   3904  HB2 LYS A 256      21.368  -8.498  -1.637  1.00  0.04           H  
ATOM   3905  HG1 LYS A 256      21.193 -10.395   0.017  1.00  0.01           H  
ATOM   3906  HG2 LYS A 256      22.752 -10.474  -0.293  1.00  0.01           H  
ATOM   3907  HD1 LYS A 256      23.121  -8.835   1.036  1.00  0.06           H  
ATOM   3908  HD2 LYS A 256      22.107  -7.915   0.222  1.00  0.06           H  
ATOM   3909  HE1 LYS A 256      21.473  -8.119   2.486  1.00  0.11           H  
ATOM   3910  HE2 LYS A 256      20.342  -8.665   1.512  1.00  0.11           H  
ATOM   3911  HZ1 LYS A 256      21.041 -10.777   1.997  1.00  0.34           H  
ATOM   3912  HZ2 LYS A 256      22.073 -10.280   2.885  1.00  0.34           H  
ATOM   3913  HZ3 LYS A 256      20.676 -10.113   3.231  1.00  0.34           H  
ATOM   3914  N   GLU A 257      21.038 -10.175  -4.887  1.00 -0.52           N  
ATOM   3915  CA  GLU A 257      20.898  -9.589  -6.213  1.00  0.04           C  
ATOM   3916  C   GLU A 257      21.036 -10.634  -7.308  1.00  0.54           C  
ATOM   3917  O   GLU A 257      21.222 -11.818  -7.036  1.00 -0.58           O  
ATOM   3918  CB  GLU A 257      21.947  -8.496  -6.415  1.00  0.06           C  
ATOM   3919  CG  GLU A 257      23.338  -8.892  -5.942  1.00  0.01           C  
ATOM   3920  CD  GLU A 257      24.378  -7.833  -6.236  1.00  0.81           C  
ATOM   3921  OE1 GLU A 257      24.375  -7.288  -7.360  1.00 -0.82           O  
ATOM   3922  OE2 GLU A 257      25.202  -7.542  -5.342  1.00 -0.82           O  
ATOM   3923  HN  GLU A 257      21.525 -10.883  -4.861  1.00  0.29           H  
ATOM   3924  HA  GLU A 257      20.012  -9.180  -6.292  1.00  0.11           H  
ATOM   3925  HB1 GLU A 257      22.003  -8.285  -7.359  1.00 -0.02           H  
ATOM   3926  HB2 GLU A 257      21.677  -7.708  -5.916  1.00 -0.02           H  
ATOM   3927  HG1 GLU A 257      23.317  -9.036  -4.984  1.00 -0.04           H  
ATOM   3928  HG2 GLU A 257      23.604  -9.707  -6.395  1.00 -0.04           H  
ATOM   3929  N   LEU A 258      20.929 -10.181  -8.551  1.00 -0.42           N  
ATOM   3930  CA  LEU A 258      21.125 -11.045  -9.703  1.00 -0.05           C  
ATOM   3931  C   LEU A 258      22.485 -10.767 -10.321  1.00  0.60           C  
ATOM   3932  O   LEU A 258      22.936  -9.623 -10.354  1.00 -0.57           O  
ATOM   3933  CB  LEU A 258      20.024 -10.815 -10.735  1.00 -0.11           C  
ATOM   3934  CG  LEU A 258      18.686 -11.486 -10.426  1.00  0.35           C  
ATOM   3935  CD1 LEU A 258      18.227 -11.165  -9.008  1.00 -0.41           C  
ATOM   3936  CD2 LEU A 258      17.645 -11.062 -11.445  1.00 -0.41           C  
ATOM   3937  HN  LEU A 258      20.741  -9.368  -8.755  1.00  0.27           H  
ATOM   3938  HA  LEU A 258      21.098 -11.984  -9.420  1.00  0.09           H  
ATOM   3939  HB1 LEU A 258      19.863  -9.859 -10.803  1.00  0.05           H  
ATOM   3940  HB2 LEU A 258      20.328 -11.152 -11.591  1.00  0.05           H  
ATOM   3941  HG  LEU A 258      18.795 -12.447 -10.494  1.00 -0.04           H  
ATOM   3942 1HD1 LEU A 258      17.387 -11.601  -8.847  1.00  0.10           H  
ATOM   3943 2HD1 LEU A 258      18.885 -11.485  -8.388  1.00  0.10           H  
ATOM   3944 3HD1 LEU A 258      18.126 -10.215  -8.920  1.00  0.10           H  
ATOM   3945 1HD2 LEU A 258      16.811 -11.492 -11.238  1.00  0.10           H  
ATOM   3946 2HD2 LEU A 258      17.540 -10.108 -11.407  1.00  0.10           H  
ATOM   3947 3HD2 LEU A 258      17.940 -11.324 -12.320  1.00  0.10           H  
ATOM   3948  N   ASN A 259      23.137 -11.819 -10.798  1.00 -0.42           N  
ATOM   3949  CA  ASN A 259      24.425 -11.675 -11.457  1.00  0.01           C  
ATOM   3950  C   ASN A 259      24.481 -12.490 -12.738  1.00  0.60           C  
ATOM   3951  O   ASN A 259      23.771 -13.484 -12.891  1.00 -0.57           O  
ATOM   3952  CB  ASN A 259      25.559 -12.074 -10.515  1.00 -0.20           C  
ATOM   3953  CG  ASN A 259      25.768 -11.067  -9.402  1.00  0.71           C  
ATOM   3954  OD1 ASN A 259      26.431 -10.049  -9.591  1.00 -0.59           O  
ATOM   3955  ND2 ASN A 259      25.201 -11.345  -8.235  1.00 -0.92           N  
ATOM   3956  HN  ASN A 259      22.853 -12.630 -10.754  1.00  0.27           H  
ATOM   3957  HA  ASN A 259      24.553 -10.733 -11.697  1.00  0.10           H  
ATOM   3958  HB1 ASN A 259      25.347 -12.930 -10.110  1.00  0.08           H  
ATOM   3959  HB2 ASN A 259      26.384 -12.140 -11.020  1.00  0.08           H  
ATOM   3960 1HD2 ASN A 259      25.291 -10.803  -7.574  1.00  0.42           H  
ATOM   3961 2HD2 ASN A 259      24.741 -12.066  -8.140  1.00  0.42           H  
ATOM   3962  N   ILE A 260      25.332 -12.055 -13.659  1.00 -0.42           N  
ATOM   3963  CA  ILE A 260      25.409 -12.653 -14.983  1.00 -0.06           C  
ATOM   3964  C   ILE A 260      26.216 -13.944 -15.001  1.00  0.60           C  
ATOM   3965  O   ILE A 260      27.359 -13.988 -14.546  1.00 -0.57           O  
ATOM   3966  CB  ILE A 260      26.024 -11.666 -15.987  1.00  0.13           C  
ATOM   3967  CG1 ILE A 260      25.121 -10.436 -16.120  1.00 -0.04           C  
ATOM   3968  CG2 ILE A 260      26.241 -12.342 -17.335  1.00 -0.32           C  
ATOM   3969  CD1 ILE A 260      25.672  -9.366 -17.030  1.00 -0.07           C  
ATOM   3970  HN  ILE A 260      25.884 -11.405 -13.538  1.00  0.27           H  
ATOM   3971  HA  ILE A 260      24.500 -12.863 -15.287  1.00  0.09           H  
ATOM   3972  HB  ILE A 260      26.884 -11.379 -15.647  1.00  0.02           H  
ATOM   3973 1HG1 ILE A 260      24.263 -10.716 -16.477  1.00  0.02           H  
ATOM   3974 2HG1 ILE A 260      24.998 -10.044 -15.241  1.00  0.02           H  
ATOM   3975 1HG2 ILE A 260      26.625 -11.707 -17.944  1.00  0.09           H  
ATOM   3976 2HG2 ILE A 260      26.836 -13.085 -17.219  1.00  0.09           H  
ATOM   3977 3HG2 ILE A 260      25.395 -12.648 -17.671  1.00  0.09           H  
ATOM   3978 1HD1 ILE A 260      25.053  -8.632 -17.061  1.00  0.02           H  
ATOM   3979 2HD1 ILE A 260      26.518  -9.068 -16.684  1.00  0.02           H  
ATOM   3980 3HD1 ILE A 260      25.789  -9.733 -17.909  1.00  0.02           H  
ATOM   3981  N   LEU A 261      25.602 -14.994 -15.533  1.00 -0.42           N  
ATOM   3982  CA  LEU A 261      26.269 -16.272 -15.725  1.00 -0.05           C  
ATOM   3983  C   LEU A 261      26.886 -16.329 -17.111  1.00  0.60           C  
ATOM   3984  O   LEU A 261      28.062 -16.656 -17.270  1.00 -0.57           O  
ATOM   3985  CB  LEU A 261      25.267 -17.416 -15.579  1.00 -0.11           C  
ATOM   3986  CG  LEU A 261      24.824 -17.753 -14.158  1.00  0.35           C  
ATOM   3987  CD1 LEU A 261      23.685 -18.759 -14.197  1.00 -0.41           C  
ATOM   3988  CD2 LEU A 261      25.999 -18.284 -13.348  1.00 -0.41           C  
ATOM   3989  HN  LEU A 261      24.784 -14.990 -15.796  1.00  0.27           H  
ATOM   3990  HA  LEU A 261      26.977 -16.383 -15.056  1.00  0.09           H  
ATOM   3991  HB1 LEU A 261      24.470 -17.188 -16.083  1.00  0.05           H  
ATOM   3992  HB2 LEU A 261      25.665 -18.218 -15.953  1.00  0.05           H  
ATOM   3993  HG  LEU A 261      24.499 -16.946 -13.726  1.00 -0.04           H  
ATOM   3994 1HD1 LEU A 261      23.416 -18.961 -13.298  1.00  0.10           H  
ATOM   3995 2HD1 LEU A 261      22.949 -18.378 -14.682  1.00  0.10           H  
ATOM   3996 3HD1 LEU A 261      23.989 -19.557 -14.636  1.00  0.10           H  
ATOM   3997 1HD2 LEU A 261      25.699 -18.488 -12.459  1.00  0.10           H  
ATOM   3998 2HD2 LEU A 261      26.336 -19.077 -13.771  1.00  0.10           H  
ATOM   3999 3HD2 LEU A 261      26.685 -17.612 -13.316  1.00  0.10           H  
ATOM   4000  N   HIS A 262      26.079 -16.005 -18.115  1.00 -0.42           N  
ATOM   4001  CA  HIS A 262      26.513 -16.089 -19.499  1.00 -0.06           C  
ATOM   4002  C   HIS A 262      25.947 -14.940 -20.320  1.00  0.60           C  
ATOM   4003  O   HIS A 262      24.823 -14.493 -20.096  1.00 -0.57           O  
ATOM   4004  CB  HIS A 262      26.081 -17.425 -20.106  1.00 -0.01           C  
ATOM   4005  CG  HIS A 262      26.665 -17.691 -21.461  1.00  0.19           C  
ATOM   4006  ND1 HIS A 262      25.899 -17.754 -22.599  1.00 -0.54           N  
ATOM   4007  CD2 HIS A 262      27.947 -17.905 -21.849  1.00 -0.22           C  
ATOM   4008  CE1 HIS A 262      26.682 -17.999 -23.642  1.00  0.16           C  
ATOM   4009  NE2 HIS A 262      27.922 -18.093 -23.211  1.00 -0.28           N  
ATOM   4010  HN  HIS A 262      25.268 -15.731 -18.017  1.00  0.27           H  
ATOM   4011  HA  HIS A 262      27.490 -16.039 -19.536  1.00  0.14           H  
ATOM   4012  HB1 HIS A 262      26.365 -18.142 -19.516  1.00  0.04           H  
ATOM   4013  HB2 HIS A 262      25.115 -17.433 -20.191  1.00  0.04           H  
ATOM   4014  HD2 HIS A 262      28.819 -17.924 -21.212  1.00  0.19           H  
ATOM   4015  HE2 HIS A 262      28.730 -18.275 -23.790  1.00  0.33           H  
ATOM   4016  HE1 HIS A 262      26.404 -18.087 -24.524  1.00  0.14           H  
ATOM   4017  N   GLU A 263      26.738 -14.474 -21.278  1.00 -0.52           N  
ATOM   4018  CA  GLU A 263      26.351 -13.363 -22.135  1.00  0.04           C  
ATOM   4019  C   GLU A 263      26.388 -13.789 -23.597  1.00  0.54           C  
ATOM   4020  O   GLU A 263      27.357 -14.394 -24.053  1.00 -0.58           O  
ATOM   4021  CB  GLU A 263      27.287 -12.177 -21.902  1.00  0.06           C  
ATOM   4022  CG  GLU A 263      27.088 -11.020 -22.862  1.00  0.01           C  
ATOM   4023  CD  GLU A 263      27.964  -9.831 -22.523  1.00  0.81           C  
ATOM   4024  OE1 GLU A 263      28.472  -9.769 -21.384  1.00 -0.82           O  
ATOM   4025  OE2 GLU A 263      28.147  -8.958 -23.398  1.00 -0.82           O  
ATOM   4026  HN  GLU A 263      27.519 -14.790 -21.453  1.00  0.29           H  
ATOM   4027  HA  GLU A 263      25.437 -13.083 -21.915  1.00  0.11           H  
ATOM   4028  HB1 GLU A 263      27.145 -11.841 -21.003  1.00 -0.02           H  
ATOM   4029  HB2 GLU A 263      28.203 -12.483 -21.995  1.00 -0.02           H  
ATOM   4030  HG1 GLU A 263      27.310 -11.312 -23.760  1.00 -0.04           H  
ATOM   4031  HG2 GLU A 263      26.163 -10.732 -22.824  1.00 -0.04           H  
ATOM   4032  N   MET A 264      25.325 -13.472 -24.328  1.00 -0.42           N  
ATOM   4033  CA  MET A 264      25.200 -13.880 -25.720  1.00 -0.02           C  
ATOM   4034  C   MET A 264      24.947 -12.681 -26.620  1.00  0.60           C  
ATOM   4035  O   MET A 264      23.851 -12.124 -26.635  1.00 -0.57           O  
ATOM   4036  CB  MET A 264      24.061 -14.885 -25.861  1.00  0.03           C  
ATOM   4037  CG  MET A 264      24.344 -16.221 -25.205  1.00  0.00           C  
ATOM   4038  SD  MET A 264      22.871 -17.242 -25.058  1.00 -0.27           S  
ATOM   4039  CE  MET A 264      21.891 -16.248 -23.944  1.00 -0.05           C  
ATOM   4040  HN  MET A 264      24.657 -13.014 -24.037  1.00  0.27           H  
ATOM   4041  HA  MET A 264      26.030 -14.322 -25.999  1.00  0.09           H  
ATOM   4042  HB1 MET A 264      23.264 -14.515 -25.449  1.00  0.02           H  
ATOM   4043  HB2 MET A 264      23.899 -15.046 -26.805  1.00  0.02           H  
ATOM   4044  HG1 MET A 264      24.994 -16.705 -25.740  1.00  0.04           H  
ATOM   4045  HG2 MET A 264      24.694 -16.068 -24.313  1.00  0.04           H  
ATOM   4046  HE1 MET A 264      21.056 -16.695 -23.781  1.00  0.07           H  
ATOM   4047  HE2 MET A 264      22.370 -16.138 -23.120  1.00  0.07           H  
ATOM   4048  HE3 MET A 264      21.732 -15.392 -24.349  1.00  0.07           H  
ATOM   4049  N   LYS A 265      25.968 -12.295 -27.375  1.00 -0.35           N  
ATOM   4050  CA  LYS A 265      25.881 -11.132 -28.245  1.00 -0.24           C  
ATOM   4051  C   LYS A 265      25.288 -11.499 -29.604  1.00  0.73           C  
ATOM   4052  O   LYS A 265      25.328 -12.656 -30.021  1.00 -0.59           O  
ATOM   4053  CB  LYS A 265      27.264 -10.505 -28.424  1.00 -0.01           C  
ATOM   4054  CG  LYS A 265      27.262  -9.230 -29.241  1.00  0.02           C  
ATOM   4055  CD  LYS A 265      28.653  -8.641 -29.351  1.00 -0.05           C  
ATOM   4056  CE  LYS A 265      28.661  -7.412 -30.242  1.00 -0.01           C  
ATOM   4057  NZ  LYS A 265      30.044  -6.935 -30.513  1.00 -0.38           N1+
ATOM   4058  HN  LYS A 265      26.731 -12.694 -27.400  1.00  0.28           H  
ATOM   4059  HA  LYS A 265      25.296 -10.465 -27.829  1.00  0.14           H  
ATOM   4060  HB1 LYS A 265      27.626 -10.294 -27.548  1.00  0.04           H  
ATOM   4061  HB2 LYS A 265      27.841 -11.143 -28.872  1.00  0.04           H  
ATOM   4062  HG1 LYS A 265      26.941  -9.425 -30.136  1.00  0.01           H  
ATOM   4063  HG2 LYS A 265      26.686  -8.577 -28.813  1.00  0.01           H  
ATOM   4064  HD1 LYS A 265      28.963  -8.381 -28.470  1.00  0.06           H  
ATOM   4065  HD2 LYS A 265      29.250  -9.301 -29.737  1.00  0.06           H  
ATOM   4066  HE1 LYS A 265      28.244  -7.630 -31.091  1.00  0.11           H  
ATOM   4067  HE2 LYS A 265      28.174  -6.696 -29.804  1.00  0.11           H  
ATOM   4068  HZ1 LYS A 265      30.448  -6.723 -29.749  1.00  0.34           H  
ATOM   4069  HZ2 LYS A 265      30.511  -7.574 -30.921  1.00  0.34           H  
ATOM   4070  HZ3 LYS A 265      30.020  -6.214 -31.038  1.00  0.34           H  
ATOM   4071  N   GLY A 266      24.734 -10.501 -30.288  1.00 -0.42           N  
ATOM   4072  CA  GLY A 266      24.119 -10.706 -31.585  1.00 -0.03           C  
ATOM   4073  C   GLY A 266      25.112 -10.553 -32.721  1.00  0.60           C  
ATOM   4074  O   GLY A 266      26.321 -10.631 -32.512  1.00 -0.57           O  
ATOM   4075  HN  GLY A 266      24.707  -9.686 -30.015  1.00  0.27           H  
ATOM   4076  HA1 GLY A 266      23.740 -11.598 -31.627  1.00  0.07           H  
ATOM   4077  HA2 GLY A 266      23.405 -10.062 -31.712  1.00  0.07           H  
ATOM   4078  N   LYS A 267      24.598 -10.322 -33.927  1.00 -0.35           N  
ATOM   4079  CA  LYS A 267      25.436 -10.279 -35.121  1.00 -0.24           C  
ATOM   4080  C   LYS A 267      25.268  -8.981 -35.904  1.00  0.73           C  
ATOM   4081  O   LYS A 267      26.196  -8.177 -35.991  1.00 -0.59           O  
ATOM   4082  CB  LYS A 267      25.110 -11.466 -36.028  1.00 -0.01           C  
ATOM   4083  CG  LYS A 267      25.469 -12.814 -35.431  1.00  0.02           C  
ATOM   4084  CD  LYS A 267      25.266 -13.930 -36.440  1.00 -0.05           C  
ATOM   4085  CE  LYS A 267      25.715 -15.272 -35.887  1.00 -0.01           C  
ATOM   4086  NZ  LYS A 267      25.532 -16.371 -36.876  1.00 -0.38           N1+
ATOM   4087  HN  LYS A 267      23.763 -10.187 -34.081  1.00  0.28           H  
ATOM   4088  HA  LYS A 267      26.376 -10.352 -34.853  1.00  0.14           H  
ATOM   4089  HB1 LYS A 267      24.158 -11.467 -36.210  1.00  0.04           H  
ATOM   4090  HB2 LYS A 267      25.604 -11.368 -36.857  1.00  0.04           H  
ATOM   4091  HG1 LYS A 267      26.402 -12.810 -35.164  1.00  0.01           H  
ATOM   4092  HG2 LYS A 267      24.900 -12.989 -34.665  1.00  0.01           H  
ATOM   4093  HD1 LYS A 267      24.324 -13.992 -36.663  1.00  0.06           H  
ATOM   4094  HD2 LYS A 267      25.788 -13.739 -37.236  1.00  0.06           H  
ATOM   4095  HE1 LYS A 267      26.657 -15.223 -35.660  1.00  0.11           H  
ATOM   4096  HE2 LYS A 267      25.191 -15.483 -35.099  1.00  0.11           H  
ATOM   4097  HZ1 LYS A 267      24.672 -16.441 -37.098  1.00  0.34           H  
ATOM   4098  HZ2 LYS A 267      26.008 -16.204 -37.609  1.00  0.34           H  
ATOM   4099  HZ3 LYS A 267      25.802 -17.143 -36.524  1.00  0.34           H  
ATOM   4100  N   LYS A 268      24.083  -8.780 -36.472  1.00 -0.35           N  
ATOM   4101  CA  LYS A 268      23.846  -7.641 -37.354  1.00 -0.24           C  
ATOM   4102  C   LYS A 268      23.461  -6.371 -36.607  1.00  0.73           C  
ATOM   4103  O   LYS A 268      22.807  -6.416 -35.566  1.00 -0.59           O  
ATOM   4104  CB  LYS A 268      22.769  -7.968 -38.387  1.00 -0.01           C  
ATOM   4105  CG  LYS A 268      23.307  -8.597 -39.658  1.00  0.02           C  
ATOM   4106  CD  LYS A 268      22.382  -8.336 -40.835  1.00 -0.05           C  
ATOM   4107  CE  LYS A 268      22.933  -8.925 -42.124  1.00 -0.01           C  
ATOM   4108  NZ  LYS A 268      23.048 -10.408 -42.058  1.00 -0.38           N1+
ATOM   4109  HN  LYS A 268      23.399  -9.290 -36.363  1.00  0.28           H  
ATOM   4110  HA  LYS A 268      24.674  -7.452 -37.843  1.00  0.14           H  
ATOM   4111  HB1 LYS A 268      22.136  -8.590 -37.995  1.00  0.04           H  
ATOM   4112  HB2 LYS A 268      22.313  -7.148 -38.633  1.00  0.04           H  
ATOM   4113  HG1 LYS A 268      24.176  -8.215 -39.862  1.00  0.01           H  
ATOM   4114  HG2 LYS A 268      23.381  -9.556 -39.535  1.00  0.01           H  
ATOM   4115  HD1 LYS A 268      21.519  -8.742 -40.660  1.00  0.06           H  
ATOM   4116  HD2 LYS A 268      22.283  -7.378 -40.958  1.00  0.06           H  
ATOM   4117  HE1 LYS A 268      22.338  -8.700 -42.857  1.00  0.11           H  
ATOM   4118  HE2 LYS A 268      23.817  -8.561 -42.288  1.00  0.11           H  
ATOM   4119  HZ1 LYS A 268      23.594 -10.642 -41.395  1.00  0.34           H  
ATOM   4120  HZ2 LYS A 268      22.247 -10.768 -41.915  1.00  0.34           H  
ATOM   4121  HZ3 LYS A 268      23.373 -10.721 -42.826  1.00  0.34           H  
ATOM   4122  N   LEU A 269      23.864  -5.238 -37.168  1.00 -0.42           N  
ATOM   4123  CA  LEU A 269      23.577  -3.930 -36.600  1.00 -0.05           C  
ATOM   4124  C   LEU A 269      22.097  -3.588 -36.775  1.00  0.60           C  
ATOM   4125  O   LEU A 269      21.561  -3.679 -37.877  1.00 -0.57           O  
ATOM   4126  CB  LEU A 269      24.445  -2.878 -37.295  1.00 -0.11           C  
ATOM   4127  CG  LEU A 269      24.712  -1.569 -36.554  1.00  0.35           C  
ATOM   4128  CD1 LEU A 269      25.608  -1.805 -35.344  1.00 -0.41           C  
ATOM   4129  CD2 LEU A 269      25.331  -0.550 -37.502  1.00 -0.41           C  
ATOM   4130  HN  LEU A 269      24.320  -5.202 -37.898  1.00  0.27           H  
ATOM   4131  HA  LEU A 269      23.789  -3.931 -35.643  1.00  0.09           H  
ATOM   4132  HB1 LEU A 269      25.310  -3.280 -37.479  1.00  0.05           H  
ATOM   4133  HB2 LEU A 269      24.019  -2.647 -38.135  1.00  0.05           H  
ATOM   4134  HG  LEU A 269      23.870  -1.209 -36.237  1.00 -0.04           H  
ATOM   4135 1HD1 LEU A 269      25.760  -0.968 -34.900  1.00  0.10           H  
ATOM   4136 2HD1 LEU A 269      25.174  -2.420 -34.749  1.00  0.10           H  
ATOM   4137 3HD1 LEU A 269      26.444  -2.173 -35.642  1.00  0.10           H  
ATOM   4138 1HD2 LEU A 269      25.492   0.265 -37.021  1.00  0.10           H  
ATOM   4139 2HD2 LEU A 269      26.159  -0.901 -37.839  1.00  0.10           H  
ATOM   4140 3HD2 LEU A 269      24.723  -0.389 -38.227  1.00  0.10           H  
ATOM   4141  N   GLY A 270      21.440  -3.206 -35.685  1.00 -0.42           N  
ATOM   4142  CA  GLY A 270      20.040  -2.826 -35.735  1.00 -0.03           C  
ATOM   4143  C   GLY A 270      19.110  -4.018 -35.877  1.00  0.60           C  
ATOM   4144  O   GLY A 270      17.968  -3.874 -36.314  1.00 -0.57           O  
ATOM   4145  HN  GLY A 270      21.789  -3.160 -34.901  1.00  0.27           H  
ATOM   4146  HA1 GLY A 270      19.807  -2.351 -34.920  1.00  0.07           H  
ATOM   4147  HA2 GLY A 270      19.893  -2.231 -36.486  1.00  0.07           H  
ATOM   4148  N   SER A 271      19.598  -5.193 -35.499  1.00 -0.42           N  
ATOM   4149  CA  SER A 271      18.830  -6.427 -35.635  1.00 -0.03           C  
ATOM   4150  C   SER A 271      17.799  -6.575 -34.523  1.00  0.60           C  
ATOM   4151  O   SER A 271      16.869  -7.374 -34.634  1.00 -0.57           O  
ATOM   4152  CB  SER A 271      19.766  -7.635 -35.618  1.00  0.21           C  
ATOM   4153  OG  SER A 271      20.556  -7.646 -34.441  1.00 -0.65           O  
ATOM   4154  HN  SER A 271      20.380  -5.305 -35.158  1.00  0.27           H  
ATOM   4155  HA  SER A 271      18.356  -6.418 -36.493  1.00  0.08           H  
ATOM   4156  HB1 SER A 271      19.235  -8.447 -35.647  1.00  0.04           H  
ATOM   4157  HB2 SER A 271      20.351  -7.593 -36.390  1.00  0.04           H  
ATOM   4158  HG  SER A 271      21.352  -7.613 -34.638  1.00  0.43           H  
ATOM   4159  N   TYR A 272      17.969  -5.805 -33.453  1.00 -0.42           N  
ATOM   4160  CA  TYR A 272      17.106  -5.927 -32.286  1.00 -0.00           C  
ATOM   4161  C   TYR A 272      17.209  -7.339 -31.721  1.00  0.60           C  
ATOM   4162  O   TYR A 272      16.223  -7.925 -31.276  1.00 -0.57           O  
ATOM   4163  CB  TYR A 272      15.660  -5.575 -32.640  1.00 -0.01           C  
ATOM   4164  CG  TYR A 272      15.150  -4.356 -31.907  1.00 -0.00           C  
ATOM   4165  CD1 TYR A 272      15.719  -3.108 -32.117  1.00 -0.19           C  
ATOM   4166  CD2 TYR A 272      14.101  -4.451 -31.001  1.00 -0.19           C  
ATOM   4167  CE1 TYR A 272      15.262  -1.993 -31.447  1.00 -0.23           C  
ATOM   4168  CE2 TYR A 272      13.638  -3.341 -30.327  1.00 -0.23           C  
ATOM   4169  CZ  TYR A 272      14.221  -2.116 -30.552  1.00  0.32           C  
ATOM   4170  OH  TYR A 272      13.755  -1.009 -29.882  1.00 -0.56           O  
ATOM   4171  HN  TYR A 272      18.579  -5.204 -33.378  1.00  0.27           H  
ATOM   4172  HA  TYR A 272      17.410  -5.301 -31.596  1.00  0.09           H  
ATOM   4173  HB1 TYR A 272      15.603  -5.396 -33.592  1.00  0.03           H  
ATOM   4174  HB2 TYR A 272      15.088  -6.323 -32.409  1.00  0.03           H  
ATOM   4175  HD1 TYR A 272      16.424  -3.023 -32.719  1.00  0.17           H  
ATOM   4176  HD2 TYR A 272      13.707  -5.278 -30.844  1.00  0.17           H  
ATOM   4177  HE1 TYR A 272      15.653  -1.163 -31.597  1.00  0.17           H  
ATOM   4178  HE2 TYR A 272      12.934  -3.421 -29.724  1.00  0.17           H  
ATOM   4179  HH  TYR A 272      14.413  -0.330 -29.713  1.00  0.40           H  
ATOM   4180  N   PHE A 273      18.422  -7.879 -31.756  1.00 -0.42           N  
ATOM   4181  CA  PHE A 273      18.708  -9.174 -31.162  1.00 -0.00           C  
ATOM   4182  C   PHE A 273      18.430  -9.117 -29.665  1.00  0.60           C  
ATOM   4183  O   PHE A 273      19.142  -8.445 -28.919  1.00 -0.57           O  
ATOM   4184  CB  PHE A 273      20.169  -9.555 -31.417  1.00 -0.03           C  
ATOM   4185  CG  PHE A 273      20.585 -10.836 -30.757  1.00  0.01           C  
ATOM   4186  CD1 PHE A 273      20.973 -10.850 -29.430  1.00 -0.13           C  
ATOM   4187  CD2 PHE A 273      20.592 -12.026 -31.462  1.00 -0.13           C  
ATOM   4188  CE1 PHE A 273      21.359 -12.025 -28.820  1.00 -0.17           C  
ATOM   4189  CE2 PHE A 273      20.976 -13.203 -30.855  1.00 -0.17           C  
ATOM   4190  CZ  PHE A 273      21.360 -13.203 -29.533  1.00 -0.11           C  
ATOM   4191  HN  PHE A 273      19.105  -7.506 -32.123  1.00  0.27           H  
ATOM   4192  HA  PHE A 273      18.130  -9.856 -31.565  1.00  0.10           H  
ATOM   4193  HB1 PHE A 273      20.303  -9.657 -32.372  1.00  0.03           H  
ATOM   4194  HB2 PHE A 273      20.738  -8.848 -31.078  1.00  0.03           H  
ATOM   4195  HD1 PHE A 273      20.974 -10.058 -28.943  1.00  0.13           H  
ATOM   4196  HD2 PHE A 273      20.334 -12.031 -32.356  1.00  0.13           H  
ATOM   4197  HE1 PHE A 273      21.616 -12.022 -27.927  1.00  0.14           H  
ATOM   4198  HE2 PHE A 273      20.977 -13.998 -31.339  1.00  0.14           H  
ATOM   4199  HZ  PHE A 273      21.619 -13.994 -29.122  1.00  0.13           H  
ATOM   4200  N   GLY A 274      17.388  -9.818 -29.229  1.00 -0.42           N  
ATOM   4201  CA  GLY A 274      16.984  -9.803 -27.835  1.00 -0.03           C  
ATOM   4202  C   GLY A 274      15.558  -9.314 -27.658  1.00  0.60           C  
ATOM   4203  O   GLY A 274      15.063  -9.212 -26.536  1.00 -0.57           O  
ATOM   4204  HN  GLY A 274      16.893 -10.314 -29.730  1.00  0.27           H  
ATOM   4205  HA1 GLY A 274      17.050 -10.699 -27.469  1.00  0.07           H  
ATOM   4206  HA2 GLY A 274      17.575  -9.221 -27.332  1.00  0.07           H  
ATOM   4207  N   ALA A 275      14.896  -9.015 -28.773  1.00 -0.42           N  
ATOM   4208  CA  ALA A 275      13.513  -8.550 -28.750  1.00  0.03           C  
ATOM   4209  C   ALA A 275      12.579  -9.617 -28.185  1.00  0.60           C  
ATOM   4210  O   ALA A 275      11.431  -9.334 -27.845  1.00 -0.57           O  
ATOM   4211  CB  ALA A 275      13.067  -8.149 -30.152  1.00 -0.18           C  
ATOM   4212  HN  ALA A 275      15.230  -9.076 -29.563  1.00  0.27           H  
ATOM   4213  HA  ALA A 275      13.451  -7.758 -28.176  1.00  0.08           H  
ATOM   4214  HB1 ALA A 275      12.158  -7.848 -30.117  1.00  0.06           H  
ATOM   4215  HB2 ALA A 275      13.636  -7.445 -30.471  1.00  0.06           H  
ATOM   4216  HB3 ALA A 275      13.137  -8.913 -30.730  1.00  0.06           H  
ATOM   4217  N   SER A 276      13.077 -10.844 -28.087  1.00 -0.42           N  
ATOM   4218  CA  SER A 276      12.290 -11.948 -27.558  1.00 -0.03           C  
ATOM   4219  C   SER A 276      13.202 -13.095 -27.149  1.00  0.60           C  
ATOM   4220  O   SER A 276      14.226 -13.343 -27.786  1.00 -0.57           O  
ATOM   4221  CB  SER A 276      11.289 -12.432 -28.606  1.00  0.21           C  
ATOM   4222  OG  SER A 276      11.962 -12.929 -29.749  1.00 -0.65           O  
ATOM   4223  HN  SER A 276      13.876 -11.064 -28.321  1.00  0.27           H  
ATOM   4224  HA  SER A 276      11.794 -11.648 -26.768  1.00  0.08           H  
ATOM   4225  HB1 SER A 276      10.750 -13.142 -28.224  1.00  0.04           H  
ATOM   4226  HB2 SER A 276      10.723 -11.691 -28.870  1.00  0.04           H  
ATOM   4227  HG  SER A 276      11.746 -12.498 -30.411  1.00  0.43           H  
ATOM   4228  N   VAL A 277      12.822 -13.794 -26.087  1.00 -0.42           N  
ATOM   4229  CA  VAL A 277      13.589 -14.934 -25.612  1.00 -0.09           C  
ATOM   4230  C   VAL A 277      12.661 -16.008 -25.062  1.00  0.60           C  
ATOM   4231  O   VAL A 277      11.709 -15.712 -24.342  1.00 -0.57           O  
ATOM   4232  CB  VAL A 277      14.590 -14.517 -24.517  1.00  0.30           C  
ATOM   4233  CG1 VAL A 277      15.631 -13.563 -25.093  1.00 -0.32           C  
ATOM   4234  CG2 VAL A 277      13.859 -13.891 -23.334  1.00 -0.32           C  
ATOM   4235  HN  VAL A 277      12.118 -13.626 -25.622  1.00  0.27           H  
ATOM   4236  HA  VAL A 277      14.095 -15.317 -26.359  1.00  0.10           H  
ATOM   4237  HB  VAL A 277      15.057 -15.316 -24.194  1.00 -0.03           H  
ATOM   4238 1HG1 VAL A 277      16.245 -13.315 -24.398  1.00  0.08           H  
ATOM   4239 2HG1 VAL A 277      16.101 -14.005 -25.803  1.00  0.08           H  
ATOM   4240 3HG1 VAL A 277      15.186 -12.782 -25.431  1.00  0.08           H  
ATOM   4241 1HG2 VAL A 277      14.501 -13.641 -22.667  1.00  0.08           H  
ATOM   4242 2HG2 VAL A 277      13.382 -13.115 -23.638  1.00  0.08           H  
ATOM   4243 3HG2 VAL A 277      13.244 -14.535 -22.973  1.00  0.08           H  
ATOM   4244  N   CYS A 278      12.937 -17.257 -25.421  1.00 -0.42           N  
ATOM   4245  CA  CYS A 278      12.171 -18.384 -24.913  1.00  0.02           C  
ATOM   4246  C   CYS A 278      13.112 -19.444 -24.361  1.00  0.60           C  
ATOM   4247  O   CYS A 278      13.981 -19.946 -25.074  1.00 -0.57           O  
ATOM   4248  CB  CYS A 278      11.292 -18.981 -26.017  1.00 -0.12           C  
ATOM   4249  SG  CYS A 278      10.275 -20.375 -25.473  1.00 -0.31           S  
ATOM   4250  HN  CYS A 278      13.568 -17.479 -25.962  1.00  0.27           H  
ATOM   4251  HA  CYS A 278      11.587 -18.080 -24.186  1.00  0.11           H  
ATOM   4252  HB1 CYS A 278      10.698 -18.291 -26.349  1.00  0.11           H  
ATOM   4253  HB2 CYS A 278      11.865 -19.295 -26.734  1.00  0.11           H  
ATOM   4254  HG  CYS A 278       9.628 -20.771 -26.403  1.00  0.19           H  
ATOM   4255  N   ALA A 279      12.941 -19.773 -23.084  1.00 -0.42           N  
ATOM   4256  CA  ALA A 279      13.714 -20.835 -22.459  1.00  0.03           C  
ATOM   4257  C   ALA A 279      12.997 -22.152 -22.723  1.00  0.60           C  
ATOM   4258  O   ALA A 279      11.802 -22.273 -22.464  1.00 -0.57           O  
ATOM   4259  CB  ALA A 279      13.848 -20.588 -20.962  1.00 -0.18           C  
ATOM   4260  HN  ALA A 279      12.380 -19.391 -22.556  1.00  0.27           H  
ATOM   4261  HA  ALA A 279      14.609 -20.875 -22.856  1.00  0.08           H  
ATOM   4262  HB1 ALA A 279      14.360 -21.300 -20.573  1.00  0.06           H  
ATOM   4263  HB2 ALA A 279      14.294 -19.749 -20.825  1.00  0.06           H  
ATOM   4264  HB3 ALA A 279      12.971 -20.561 -20.571  1.00  0.06           H  
ATOM   4265  N   VAL A 280      13.724 -23.134 -23.246  1.00 -0.42           N  
ATOM   4266  CA  VAL A 280      13.115 -24.404 -23.628  1.00 -0.09           C  
ATOM   4267  C   VAL A 280      14.151 -25.513 -23.721  1.00  0.60           C  
ATOM   4268  O   VAL A 280      15.286 -25.280 -24.133  1.00 -0.57           O  
ATOM   4269  CB  VAL A 280      12.393 -24.288 -24.987  1.00  0.30           C  
ATOM   4270  CG1 VAL A 280      13.353 -23.775 -26.053  1.00 -0.32           C  
ATOM   4271  CG2 VAL A 280      11.782 -25.628 -25.392  1.00 -0.32           C  
ATOM   4272  HN  VAL A 280      14.570 -23.092 -23.391  1.00  0.27           H  
ATOM   4273  HA  VAL A 280      12.453 -24.660 -22.951  1.00  0.10           H  
ATOM   4274  HB  VAL A 280      11.662 -23.640 -24.903  1.00 -0.03           H  
ATOM   4275 1HG1 VAL A 280      12.885 -23.711 -26.890  1.00  0.08           H  
ATOM   4276 2HG1 VAL A 280      13.677 -22.911 -25.791  1.00  0.08           H  
ATOM   4277 3HG1 VAL A 280      14.087 -24.390 -26.136  1.00  0.08           H  
ATOM   4278 1HG2 VAL A 280      11.342 -25.527 -26.238  1.00  0.08           H  
ATOM   4279 2HG2 VAL A 280      12.483 -26.281 -25.462  1.00  0.08           H  
ATOM   4280 3HG2 VAL A 280      11.150 -25.899 -24.723  1.00  0.08           H  
ATOM   4281  N   ASP A 281      13.749 -26.721 -23.337  1.00 -0.52           N  
ATOM   4282  CA  ASP A 281      14.628 -27.882 -23.398  1.00  0.04           C  
ATOM   4283  C   ASP A 281      14.392 -28.643 -24.702  1.00  0.54           C  
ATOM   4284  O   ASP A 281      13.452 -29.430 -24.814  1.00 -0.58           O  
ATOM   4285  CB  ASP A 281      14.379 -28.793 -22.193  1.00 -0.03           C  
ATOM   4286  CG  ASP A 281      15.441 -29.863 -22.044  1.00  0.80           C  
ATOM   4287  OD2 ASP A 281      16.561 -29.658 -22.549  1.00 -0.80           O  
ATOM   4288  OD1 ASP A 281      15.155 -30.904 -21.417  1.00 -0.80           O  
ATOM   4289  HN  ASP A 281      12.963 -26.895 -23.035  1.00  0.29           H  
ATOM   4290  HA  ASP A 281      15.562 -27.586 -23.377  1.00  0.09           H  
ATOM   4291  HB1 ASP A 281      14.379 -28.256 -21.386  1.00 -0.01           H  
ATOM   4292  HB2 ASP A 281      13.522 -29.233 -22.302  1.00 -0.01           H  
ATOM   4293  N   LEU A 282      15.256 -28.407 -25.684  1.00 -0.42           N  
ATOM   4294  CA  LEU A 282      15.062 -28.945 -27.027  1.00 -0.05           C  
ATOM   4295  C   LEU A 282      15.579 -30.371 -27.165  1.00  0.60           C  
ATOM   4296  O   LEU A 282      15.051 -31.152 -27.954  1.00 -0.57           O  
ATOM   4297  CB  LEU A 282      15.760 -28.045 -28.048  1.00 -0.11           C  
ATOM   4298  CG  LEU A 282      15.269 -26.597 -28.043  1.00  0.35           C  
ATOM   4299  CD1 LEU A 282      16.145 -25.717 -28.929  1.00 -0.41           C  
ATOM   4300  CD2 LEU A 282      13.802 -26.533 -28.464  1.00 -0.41           C  
ATOM   4301  HN  LEU A 282      15.969 -27.935 -25.598  1.00  0.27           H  
ATOM   4302  HA  LEU A 282      14.104 -28.948 -27.234  1.00  0.09           H  
ATOM   4303  HB1 LEU A 282      16.711 -28.036 -27.856  1.00  0.05           H  
ATOM   4304  HB2 LEU A 282      15.610 -28.405 -28.936  1.00  0.05           H  
ATOM   4305  HG  LEU A 282      15.329 -26.254 -27.137  1.00 -0.04           H  
ATOM   4306 1HD1 LEU A 282      15.810 -24.817 -28.902  1.00  0.10           H  
ATOM   4307 2HD1 LEU A 282      17.046 -25.741 -28.598  1.00  0.10           H  
ATOM   4308 3HD1 LEU A 282      16.114 -26.051 -29.827  1.00  0.10           H  
ATOM   4309 1HD2 LEU A 282      13.514 -25.617 -28.453  1.00  0.10           H  
ATOM   4310 2HD2 LEU A 282      13.716 -26.894 -29.350  1.00  0.10           H  
ATOM   4311 3HD2 LEU A 282      13.278 -27.049 -27.847  1.00  0.10           H  
ATOM   4312  N   ASN A 283      16.611 -30.704 -26.399  1.00 -0.42           N  
ATOM   4313  CA  ASN A 283      17.241 -32.018 -26.485  1.00  0.01           C  
ATOM   4314  C   ASN A 283      16.872 -32.924 -25.310  1.00  0.60           C  
ATOM   4315  O   ASN A 283      17.535 -33.931 -25.065  1.00 -0.57           O  
ATOM   4316  CB  ASN A 283      18.764 -31.874 -26.599  1.00 -0.20           C  
ATOM   4317  CG  ASN A 283      19.335 -30.876 -25.607  1.00  0.71           C  
ATOM   4318  OD1 ASN A 283      18.658 -30.467 -24.668  1.00 -0.59           O  
ATOM   4319  ND2 ASN A 283      20.584 -30.478 -25.815  1.00 -0.92           N  
ATOM   4320  HN  ASN A 283      16.970 -30.183 -25.815  1.00  0.27           H  
ATOM   4321  HA  ASN A 283      16.927 -32.456 -27.304  1.00  0.10           H  
ATOM   4322  HB1 ASN A 283      19.177 -32.735 -26.428  1.00  0.08           H  
ATOM   4323  HB2 ASN A 283      18.988 -31.569 -27.493  1.00  0.08           H  
ATOM   4324 1HD2 ASN A 283      20.950 -29.913 -25.279  1.00  0.42           H  
ATOM   4325 2HD2 ASN A 283      21.028 -30.784 -26.484  1.00  0.42           H  
ATOM   4326  N   ALA A 284      15.808 -32.565 -24.594  1.00 -0.42           N  
ATOM   4327  CA  ALA A 284      15.296 -33.385 -23.497  1.00  0.03           C  
ATOM   4328  C   ALA A 284      16.414 -33.927 -22.610  1.00  0.60           C  
ATOM   4329  O   ALA A 284      16.324 -35.046 -22.108  1.00 -0.57           O  
ATOM   4330  CB  ALA A 284      14.460 -34.538 -24.051  1.00 -0.18           C  
ATOM   4331  HN  ALA A 284      15.361 -31.842 -24.726  1.00  0.27           H  
ATOM   4332  HA  ALA A 284      14.710 -32.833 -22.938  1.00  0.08           H  
ATOM   4333  HB1 ALA A 284      14.132 -35.065 -23.319  1.00  0.06           H  
ATOM   4334  HB2 ALA A 284      13.725 -34.177 -24.552  1.00  0.06           H  
ATOM   4335  HB3 ALA A 284      15.013 -35.077 -24.623  1.00  0.06           H  
ATOM   4336  N   ASP A 285      17.463 -33.133 -22.416  1.00 -0.52           N  
ATOM   4337  CA  ASP A 285      18.597 -33.557 -21.600  1.00  0.04           C  
ATOM   4338  C   ASP A 285      18.446 -33.095 -20.150  1.00  0.54           C  
ATOM   4339  O   ASP A 285      19.109 -33.616 -19.253  1.00 -0.58           O  
ATOM   4340  CB  ASP A 285      19.918 -33.048 -22.192  1.00 -0.03           C  
ATOM   4341  CG  ASP A 285      19.948 -31.541 -22.361  1.00  0.80           C  
ATOM   4342  OD1 ASP A 285      18.868 -30.913 -22.360  1.00 -0.80           O  
ATOM   4343  OD2 ASP A 285      21.056 -30.985 -22.508  1.00 -0.80           O  
ATOM   4344  HN  ASP A 285      17.543 -32.343 -22.747  1.00  0.29           H  
ATOM   4345  HA  ASP A 285      18.631 -34.537 -21.596  1.00  0.09           H  
ATOM   4346  HB1 ASP A 285      20.646 -33.297 -21.600  1.00 -0.01           H  
ATOM   4347  HB2 ASP A 285      20.048 -33.450 -23.064  1.00 -0.01           H  
ATOM   4348  N   GLY A 286      17.567 -32.124 -19.928  1.00 -0.42           N  
ATOM   4349  CA  GLY A 286      17.303 -31.618 -18.594  1.00 -0.03           C  
ATOM   4350  C   GLY A 286      17.806 -30.198 -18.434  1.00  0.60           C  
ATOM   4351  O   GLY A 286      17.174 -29.371 -17.774  1.00 -0.57           O  
ATOM   4352  HN  GLY A 286      17.106 -31.739 -20.544  1.00  0.27           H  
ATOM   4353  HA1 GLY A 286      16.348 -31.630 -18.422  1.00  0.07           H  
ATOM   4354  HA2 GLY A 286      17.743 -32.179 -17.937  1.00  0.07           H  
ATOM   4355  N   PHE A 287      18.951 -29.918 -19.044  1.00 -0.42           N  
ATOM   4356  CA  PHE A 287      19.512 -28.574 -19.041  1.00 -0.00           C  
ATOM   4357  C   PHE A 287      18.791 -27.728 -20.079  1.00  0.60           C  
ATOM   4358  O   PHE A 287      18.834 -28.026 -21.271  1.00 -0.57           O  
ATOM   4359  CB  PHE A 287      21.011 -28.620 -19.339  1.00 -0.03           C  
ATOM   4360  CG  PHE A 287      21.801 -29.401 -18.329  1.00  0.01           C  
ATOM   4361  CD1 PHE A 287      21.946 -30.770 -18.453  1.00 -0.13           C  
ATOM   4362  CD2 PHE A 287      22.393 -28.763 -17.251  1.00 -0.13           C  
ATOM   4363  CE1 PHE A 287      22.669 -31.491 -17.524  1.00 -0.17           C  
ATOM   4364  CE2 PHE A 287      23.119 -29.479 -16.321  1.00 -0.17           C  
ATOM   4365  CZ  PHE A 287      23.256 -30.844 -16.456  1.00 -0.11           C  
ATOM   4366  HN  PHE A 287      19.426 -30.493 -19.472  1.00  0.27           H  
ATOM   4367  HA  PHE A 287      19.381 -28.166 -18.160  1.00  0.10           H  
ATOM   4368  HB1 PHE A 287      21.145 -29.035 -20.205  1.00  0.03           H  
ATOM   4369  HB2 PHE A 287      21.356 -27.714 -19.349  1.00  0.03           H  
ATOM   4370  HD1 PHE A 287      21.551 -31.211 -19.170  1.00  0.13           H  
ATOM   4371  HD2 PHE A 287      22.304 -27.843 -17.155  1.00  0.13           H  
ATOM   4372  HE1 PHE A 287      22.759 -32.411 -17.618  1.00  0.14           H  
ATOM   4373  HE2 PHE A 287      23.514 -29.041 -15.601  1.00  0.14           H  
ATOM   4374  HZ  PHE A 287      23.744 -31.328 -15.830  1.00  0.13           H  
ATOM   4375  N   SER A 288      18.124 -26.676 -19.622  1.00 -0.42           N  
ATOM   4376  CA  SER A 288      17.310 -25.848 -20.502  1.00 -0.03           C  
ATOM   4377  C   SER A 288      18.155 -25.173 -21.576  1.00  0.60           C  
ATOM   4378  O   SER A 288      19.285 -24.759 -21.324  1.00 -0.57           O  
ATOM   4379  CB  SER A 288      16.553 -24.797 -19.688  1.00  0.21           C  
ATOM   4380  OG  SER A 288      15.838 -23.916 -20.536  1.00 -0.65           O  
ATOM   4381  HN  SER A 288      18.126 -26.419 -18.801  1.00  0.27           H  
ATOM   4382  HA  SER A 288      16.649 -26.416 -20.950  1.00  0.08           H  
ATOM   4383  HB1 SER A 288      15.926 -25.244 -19.099  1.00  0.04           H  
ATOM   4384  HB2 SER A 288      17.189 -24.283 -19.166  1.00  0.04           H  
ATOM   4385  HG  SER A 288      16.356 -23.528 -21.041  1.00  0.43           H  
ATOM   4386  N   ASP A 289      17.590 -25.072 -22.774  1.00 -0.52           N  
ATOM   4387  CA  ASP A 289      18.250 -24.416 -23.894  1.00  0.04           C  
ATOM   4388  C   ASP A 289      17.536 -23.099 -24.165  1.00  0.54           C  
ATOM   4389  O   ASP A 289      16.575 -22.765 -23.476  1.00 -0.58           O  
ATOM   4390  CB  ASP A 289      18.223 -25.319 -25.127  1.00 -0.03           C  
ATOM   4391  CG  ASP A 289      18.702 -26.726 -24.825  1.00  0.80           C  
ATOM   4392  OD1 ASP A 289      19.745 -26.872 -24.158  1.00 -0.80           O  
ATOM   4393  OD2 ASP A 289      18.031 -27.691 -25.245  1.00 -0.80           O  
ATOM   4394  HN  ASP A 289      16.812 -25.381 -22.966  1.00  0.29           H  
ATOM   4395  HA  ASP A 289      19.185 -24.226 -23.664  1.00  0.09           H  
ATOM   4396  HB1 ASP A 289      17.313 -25.375 -25.458  1.00 -0.01           H  
ATOM   4397  HB2 ASP A 289      18.802 -24.943 -25.807  1.00 -0.01           H  
ATOM   4398  N   LEU A 290      17.992 -22.352 -25.165  1.00 -0.42           N  
ATOM   4399  CA  LEU A 290      17.532 -20.979 -25.329  1.00 -0.05           C  
ATOM   4400  C   LEU A 290      17.412 -20.536 -26.785  1.00  0.60           C  
ATOM   4401  O   LEU A 290      18.311 -20.769 -27.592  1.00 -0.57           O  
ATOM   4402  CB  LEU A 290      18.490 -20.048 -24.585  1.00 -0.11           C  
ATOM   4403  CG  LEU A 290      17.980 -18.661 -24.195  1.00  0.35           C  
ATOM   4404  CD1 LEU A 290      18.834 -18.133 -23.061  1.00 -0.41           C  
ATOM   4405  CD2 LEU A 290      18.003 -17.711 -25.381  1.00 -0.41           C  
ATOM   4406  HN  LEU A 290      18.560 -22.613 -25.757  1.00  0.27           H  
ATOM   4407  HA  LEU A 290      16.646 -20.891 -24.916  1.00  0.09           H  
ATOM   4408  HB1 LEU A 290      18.759 -20.490 -23.765  1.00  0.05           H  
ATOM   4409  HB2 LEU A 290      19.270 -19.914 -25.145  1.00  0.05           H  
ATOM   4410  HG  LEU A 290      17.067 -18.733 -23.880  1.00 -0.04           H  
ATOM   4411 1HD1 LEU A 290      18.517 -17.261 -22.813  1.00  0.10           H  
ATOM   4412 2HD1 LEU A 290      18.764 -18.731 -22.313  1.00  0.10           H  
ATOM   4413 3HD1 LEU A 290      19.746 -18.079 -23.354  1.00  0.10           H  
ATOM   4414 1HD2 LEU A 290      17.679 -16.853 -25.098  1.00  0.10           H  
ATOM   4415 2HD2 LEU A 290      18.905 -17.632 -25.699  1.00  0.10           H  
ATOM   4416 3HD2 LEU A 290      17.441 -18.064 -26.073  1.00  0.10           H  
ATOM   4417  N   LEU A 291      16.293 -19.891 -27.103  1.00 -0.42           N  
ATOM   4418  CA  LEU A 291      16.106 -19.248 -28.399  1.00 -0.05           C  
ATOM   4419  C   LEU A 291      16.113 -17.735 -28.233  1.00  0.60           C  
ATOM   4420  O   LEU A 291      15.608 -17.211 -27.240  1.00 -0.57           O  
ATOM   4421  CB  LEU A 291      14.778 -19.668 -29.024  1.00 -0.11           C  
ATOM   4422  CG  LEU A 291      14.587 -21.157 -29.295  1.00  0.35           C  
ATOM   4423  CD1 LEU A 291      13.246 -21.382 -29.977  1.00 -0.41           C  
ATOM   4424  CD2 LEU A 291      15.736 -21.698 -30.134  1.00 -0.41           C  
ATOM   4425  HN  LEU A 291      15.618 -19.810 -26.576  1.00  0.27           H  
ATOM   4426  HA  LEU A 291      16.834 -19.502 -29.004  1.00  0.09           H  
ATOM   4427  HB1 LEU A 291      14.062 -19.391 -28.431  1.00  0.05           H  
ATOM   4428  HB2 LEU A 291      14.684 -19.209 -29.874  1.00  0.05           H  
ATOM   4429  HG  LEU A 291      14.579 -21.635 -28.452  1.00 -0.04           H  
ATOM   4430 1HD1 LEU A 291      13.133 -22.319 -30.143  1.00  0.10           H  
ATOM   4431 2HD1 LEU A 291      12.547 -21.065 -29.399  1.00  0.10           H  
ATOM   4432 3HD1 LEU A 291      13.232 -20.897 -30.805  1.00  0.10           H  
ATOM   4433 1HD2 LEU A 291      15.594 -22.634 -30.291  1.00  0.10           H  
ATOM   4434 2HD2 LEU A 291      15.763 -21.226 -30.969  1.00  0.10           H  
ATOM   4435 3HD2 LEU A 291      16.560 -21.566 -29.657  1.00  0.10           H  
ATOM   4436  N   VAL A 292      16.677 -17.034 -29.208  1.00 -0.42           N  
ATOM   4437  CA  VAL A 292      16.686 -15.576 -29.185  1.00 -0.09           C  
ATOM   4438  C   VAL A 292      16.176 -15.028 -30.511  1.00  0.60           C  
ATOM   4439  O   VAL A 292      16.508 -15.548 -31.575  1.00 -0.57           O  
ATOM   4440  CB  VAL A 292      18.096 -15.022 -28.912  1.00  0.30           C  
ATOM   4441  CG1 VAL A 292      18.043 -13.506 -28.785  1.00 -0.32           C  
ATOM   4442  CG2 VAL A 292      18.682 -15.662 -27.656  1.00 -0.32           C  
ATOM   4443  HN  VAL A 292      17.064 -17.377 -29.896  1.00  0.27           H  
ATOM   4444  HA  VAL A 292      16.091 -15.261 -28.473  1.00  0.10           H  
ATOM   4445  HB  VAL A 292      18.678 -15.244 -29.668  1.00 -0.03           H  
ATOM   4446 1HG1 VAL A 292      18.928 -13.176 -28.616  1.00  0.08           H  
ATOM   4447 2HG1 VAL A 292      17.707 -13.136 -29.605  1.00  0.08           H  
ATOM   4448 3HG1 VAL A 292      17.461 -13.274 -28.058  1.00  0.08           H  
ATOM   4449 1HG2 VAL A 292      19.560 -15.303 -27.505  1.00  0.08           H  
ATOM   4450 2HG2 VAL A 292      18.113 -15.463 -26.910  1.00  0.08           H  
ATOM   4451 3HG2 VAL A 292      18.734 -16.612 -27.786  1.00  0.08           H  
ATOM   4452  N   GLY A 293      15.368 -13.975 -30.445  1.00 -0.42           N  
ATOM   4453  CA  GLY A 293      14.763 -13.406 -31.636  1.00 -0.03           C  
ATOM   4454  C   GLY A 293      15.441 -12.128 -32.090  1.00  0.60           C  
ATOM   4455  O   GLY A 293      15.956 -11.362 -31.279  1.00 -0.57           O  
ATOM   4456  HN  GLY A 293      15.155 -13.569 -29.717  1.00  0.27           H  
ATOM   4457  HA1 GLY A 293      14.810 -14.052 -32.359  1.00  0.07           H  
ATOM   4458  HA2 GLY A 293      13.829 -13.211 -31.460  1.00  0.07           H  
ATOM   4459  N   ALA A 294      15.442 -11.911 -33.401  1.00 -0.42           N  
ATOM   4460  CA  ALA A 294      15.981 -10.697 -33.998  1.00  0.03           C  
ATOM   4461  C   ALA A 294      15.087 -10.322 -35.175  1.00  0.60           C  
ATOM   4462  O   ALA A 294      15.483 -10.460 -36.332  1.00 -0.57           O  
ATOM   4463  CB  ALA A 294      17.428 -10.914 -34.455  1.00 -0.18           C  
ATOM   4464  HN  ALA A 294      15.126 -12.466 -33.978  1.00  0.27           H  
ATOM   4465  HA  ALA A 294      15.963  -9.969 -33.343  1.00  0.08           H  
ATOM   4466  HB1 ALA A 294      17.757 -10.100 -34.843  1.00  0.06           H  
ATOM   4467  HB2 ALA A 294      17.963 -11.154 -33.696  1.00  0.06           H  
ATOM   4468  HB3 ALA A 294      17.448 -11.619 -35.105  1.00  0.06           H  
ATOM   4469  N   PRO A 295      13.864  -9.850 -34.875  1.00 -0.25           N  
ATOM   4470  CA  PRO A 295      12.805  -9.592 -35.859  1.00 -0.03           C  
ATOM   4471  C   PRO A 295      13.145  -8.462 -36.817  1.00  0.59           C  
ATOM   4472  O   PRO A 295      12.525  -8.336 -37.871  1.00 -0.57           O  
ATOM   4473  CB  PRO A 295      11.615  -9.188 -34.987  1.00 -0.01           C  
ATOM   4474  CG  PRO A 295      12.238  -8.591 -33.768  1.00  0.02           C  
ATOM   4475  CD  PRO A 295      13.483  -9.393 -33.528  1.00  0.02           C  
ATOM   4476  HA  PRO A 295      12.589 -10.404 -36.362  1.00  0.06           H  
ATOM   4477  HB1 PRO A 295      11.071  -8.534 -35.452  1.00  0.03           H  
ATOM   4478  HB2 PRO A 295      11.092  -9.973 -34.759  1.00  0.03           H  
ATOM   4479  HG1 PRO A 295      12.456  -7.661 -33.936  1.00  0.02           H  
ATOM   4480  HG2 PRO A 295      11.629  -8.671 -33.017  1.00  0.02           H  
ATOM   4481  HD1 PRO A 295      14.179  -8.831 -33.152  1.00  0.04           H  
ATOM   4482  HD2 PRO A 295      13.291 -10.152 -32.954  1.00  0.04           H  
ATOM   4483  N   MET A 296      14.132  -7.653 -36.451  1.00 -0.42           N  
ATOM   4484  CA  MET A 296      14.486  -6.481 -37.234  1.00 -0.02           C  
ATOM   4485  C   MET A 296      15.658  -6.784 -38.159  1.00  0.60           C  
ATOM   4486  O   MET A 296      16.066  -5.938 -38.956  1.00 -0.57           O  
ATOM   4487  CB  MET A 296      14.844  -5.324 -36.306  1.00  0.03           C  
ATOM   4488  CG  MET A 296      14.279  -3.993 -36.752  1.00  0.00           C  
ATOM   4489  SD  MET A 296      12.481  -4.000 -36.772  1.00 -0.27           S  
ATOM   4490  CE  MET A 296      12.157  -2.495 -37.680  1.00 -0.05           C  
ATOM   4491  HN  MET A 296      14.614  -7.763 -35.747  1.00  0.27           H  
ATOM   4492  HA  MET A 296      13.714  -6.211 -37.773  1.00  0.09           H  
ATOM   4493  HB1 MET A 296      14.496  -5.513 -35.421  1.00  0.02           H  
ATOM   4494  HB2 MET A 296      15.810  -5.240 -36.269  1.00  0.02           H  
ATOM   4495  HG1 MET A 296      14.572  -3.300 -36.139  1.00  0.04           H  
ATOM   4496  HG2 MET A 296      14.592  -3.799 -37.651  1.00  0.04           H  
ATOM   4497  HE1 MET A 296      11.208  -2.378 -37.764  1.00  0.07           H  
ATOM   4498  HE2 MET A 296      12.538  -1.755 -37.204  1.00  0.07           H  
ATOM   4499  HE3 MET A 296      12.555  -2.564 -38.551  1.00  0.07           H  
ATOM   4500  N   GLN A 297      16.195  -7.994 -38.053  1.00 -0.42           N  
ATOM   4501  CA  GLN A 297      17.317  -8.399 -38.887  1.00 -0.00           C  
ATOM   4502  C   GLN A 297      16.845  -8.578 -40.323  1.00  0.60           C  
ATOM   4503  O   GLN A 297      15.735  -9.049 -40.568  1.00 -0.57           O  
ATOM   4504  CB  GLN A 297      17.944  -9.690 -38.363  1.00 -0.00           C  
ATOM   4505  CG  GLN A 297      19.262 -10.040 -39.031  1.00 -0.06           C  
ATOM   4506  CD  GLN A 297      19.995 -11.169 -38.334  1.00  0.69           C  
ATOM   4507  OE1 GLN A 297      19.828 -11.384 -37.134  1.00 -0.61           O  
ATOM   4508  NE2 GLN A 297      20.807 -11.901 -39.085  1.00 -0.94           N  
ATOM   4509  HN  GLN A 297      15.927  -8.600 -37.504  1.00  0.27           H  
ATOM   4510  HA  GLN A 297      18.001  -7.697 -38.873  1.00  0.09           H  
ATOM   4511  HB1 GLN A 297      18.109  -9.595 -37.413  1.00  0.02           H  
ATOM   4512  HB2 GLN A 297      17.328 -10.424 -38.518  1.00  0.02           H  
ATOM   4513  HG1 GLN A 297      19.090 -10.315 -39.946  1.00  0.04           H  
ATOM   4514  HG2 GLN A 297      19.838  -9.259 -39.022  1.00  0.04           H  
ATOM   4515 1HE2 GLN A 297      20.895 -11.722 -39.922  1.00  0.43           H  
ATOM   4516 2HE2 GLN A 297      21.245 -12.553 -38.736  1.00  0.43           H  
ATOM   4517  N   SER A 298      17.697  -8.208 -41.271  1.00 -0.42           N  
ATOM   4518  CA  SER A 298      17.280  -8.103 -42.660  1.00 -0.03           C  
ATOM   4519  C   SER A 298      18.066  -9.010 -43.599  1.00  0.60           C  
ATOM   4520  O   SER A 298      19.296  -9.055 -43.560  1.00 -0.57           O  
ATOM   4521  CB  SER A 298      17.424  -6.655 -43.133  1.00  0.21           C  
ATOM   4522  OG  SER A 298      16.655  -5.776 -42.330  1.00 -0.65           O  
ATOM   4523  HN  SER A 298      18.523  -8.011 -41.135  1.00  0.27           H  
ATOM   4524  HA  SER A 298      16.334  -8.350 -42.726  1.00  0.08           H  
ATOM   4525  HB1 SER A 298      18.357  -6.396 -43.079  1.00  0.04           H  
ATOM   4526  HB2 SER A 298      17.116  -6.592 -44.052  1.00  0.04           H  
ATOM   4527  HG  SER A 298      16.905  -5.820 -41.551  1.00  0.43           H  
ATOM   4528  N   THR A 299      17.335  -9.736 -44.439  1.00 -0.42           N  
ATOM   4529  CA  THR A 299      17.911 -10.363 -45.616  1.00 -0.04           C  
ATOM   4530  C   THR A 299      17.816  -9.317 -46.713  1.00  0.60           C  
ATOM   4531  O   THR A 299      18.786  -9.023 -47.410  1.00 -0.57           O  
ATOM   4532  CB  THR A 299      17.122 -11.613 -46.039  1.00  0.37           C  
ATOM   4533  OG1 THR A 299      17.122 -12.567 -44.970  1.00 -0.68           O  
ATOM   4534  CG2 THR A 299      17.737 -12.244 -47.280  1.00 -0.24           C  
ATOM   4535  HN  THR A 299      16.493  -9.880 -44.344  1.00  0.27           H  
ATOM   4536  HA  THR A 299      18.850 -10.598 -45.462  1.00  0.10           H  
ATOM   4537  HB  THR A 299      16.208 -11.362 -46.245  1.00  0.00           H  
ATOM   4538 1HG2 THR A 299      17.726 -11.616 -48.006  1.00  0.06           H  
ATOM   4539 2HG2 THR A 299      18.645 -12.502 -47.102  1.00  0.06           H  
ATOM   4540 3HG2 THR A 299      17.236 -13.024 -47.534  1.00  0.06           H  
ATOM   4541  HG1 THR A 299      16.703 -13.235 -45.191  1.00  0.41           H  
ATOM   4542  N   ILE A 300      16.618  -8.755 -46.840  1.00 -0.42           N  
ATOM   4543  CA  ILE A 300      16.358  -7.617 -47.712  1.00 -0.06           C  
ATOM   4544  C   ILE A 300      15.860  -6.463 -46.851  1.00  0.60           C  
ATOM   4545  O   ILE A 300      16.390  -5.355 -46.917  1.00 -0.57           O  
ATOM   4546  CB  ILE A 300      15.295  -7.945 -48.773  1.00  0.13           C  
ATOM   4547  CG1 ILE A 300      15.752  -9.129 -49.629  1.00 -0.04           C  
ATOM   4548  CG2 ILE A 300      15.013  -6.723 -49.638  1.00 -0.32           C  
ATOM   4549  CD1 ILE A 300      14.739  -9.566 -50.665  1.00 -0.07           C  
ATOM   4550  HN  ILE A 300      15.920  -9.024 -46.417  1.00  0.27           H  
ATOM   4551  HA  ILE A 300      17.184  -7.345 -48.162  1.00  0.09           H  
ATOM   4552  HB  ILE A 300      14.476  -8.196 -48.319  1.00  0.02           H  
ATOM   4553 1HG1 ILE A 300      16.566  -8.880 -50.096  1.00  0.02           H  
ATOM   4554 2HG1 ILE A 300      15.927  -9.885 -49.047  1.00  0.02           H  
ATOM   4555 1HG2 ILE A 300      14.349  -6.951 -50.292  1.00  0.09           H  
ATOM   4556 2HG2 ILE A 300      14.691  -6.012 -49.078  1.00  0.09           H  
ATOM   4557 3HG2 ILE A 300      15.824  -6.455 -50.074  1.00  0.09           H  
ATOM   4558 1HD1 ILE A 300      15.095 -10.308 -51.159  1.00  0.02           H  
ATOM   4559 2HD1 ILE A 300      13.930  -9.829 -50.218  1.00  0.02           H  
ATOM   4560 3HD1 ILE A 300      14.563  -8.833 -51.258  1.00  0.02           H  
ATOM   4561  N   ARG A 301      14.834  -6.729 -46.047  1.00 -0.35           N  
ATOM   4562  CA  ARG A 301      14.349  -5.756 -45.075  1.00 -0.26           C  
ATOM   4563  C   ARG A 301      13.422  -6.384 -44.037  1.00  0.73           C  
ATOM   4564  O   ARG A 301      12.312  -6.806 -44.359  1.00 -0.59           O  
ATOM   4565  CB  ARG A 301      13.614  -4.612 -45.771  1.00 -0.00           C  
ATOM   4566  CG  ARG A 301      13.153  -3.536 -44.807  1.00  0.04           C  
ATOM   4567  CD  ARG A 301      12.425  -2.405 -45.505  1.00  0.05           C  
ATOM   4568  NE  ARG A 301      11.176  -2.869 -46.102  1.00 -0.53           N  
ATOM   4569  CZ  ARG A 301      10.021  -2.966 -45.453  1.00  0.81           C  
ATOM   4570  NH1 ARG A 301       9.941  -2.631 -44.173  1.00 -0.86           N  
ATOM   4571  NH2 ARG A 301       8.940  -3.398 -46.088  1.00 -0.86           N  
ATOM   4572  HN  ARG A 301      14.400  -7.471 -46.046  1.00  0.28           H  
ATOM   4573  HA  ARG A 301      15.117  -5.375 -44.599  1.00  0.16           H  
ATOM   4574  HB1 ARG A 301      14.211  -4.200 -46.417  1.00  0.03           H  
ATOM   4575  HB2 ARG A 301      12.833  -4.966 -46.223  1.00  0.03           H  
ATOM   4576  HG1 ARG A 301      12.547  -3.929 -44.160  1.00  0.03           H  
ATOM   4577  HG2 ARG A 301      13.926  -3.162 -44.355  1.00  0.03           H  
ATOM   4578  HD1 ARG A 301      12.217  -1.711 -44.859  1.00  0.07           H  
ATOM   4579  HD2 ARG A 301      12.987  -2.049 -46.210  1.00  0.07           H  
ATOM   4580  HE  ARG A 301      11.190  -3.095 -46.931  1.00  0.35           H  
ATOM   4581 1HH1 ARG A 301       9.189  -2.697 -43.758  1.00  0.45           H  
ATOM   4582 2HH1 ARG A 301      10.638  -2.350 -43.758  1.00  0.45           H  
ATOM   4583 1HH2 ARG A 301       8.062  -3.470 -45.596  1.00  0.45           H  
ATOM   4584 2HH2 ARG A 301       8.996  -3.654 -47.063  1.00  0.45           H  
ATOM   4585  N   GLU A 302      13.888  -6.441 -42.792  1.00 -0.52           N  
ATOM   4586  CA  GLU A 302      13.044  -6.820 -41.665  1.00  0.04           C  
ATOM   4587  C   GLU A 302      12.444  -8.218 -41.816  1.00  0.54           C  
ATOM   4588  O   GLU A 302      11.371  -8.498 -41.280  1.00 -0.58           O  
ATOM   4589  CB  GLU A 302      11.930  -5.785 -41.489  1.00  0.06           C  
ATOM   4590  CG  GLU A 302      12.442  -4.372 -41.246  1.00  0.01           C  
ATOM   4591  CD  GLU A 302      11.348  -3.327 -41.338  1.00  0.81           C  
ATOM   4592  OE1 GLU A 302      11.649  -2.129 -41.143  1.00 -0.82           O  
ATOM   4593  OE2 GLU A 302      10.187  -3.702 -41.608  1.00 -0.82           O  
ATOM   4594  HN  GLU A 302      14.699  -6.262 -42.575  1.00  0.29           H  
ATOM   4595  HA  GLU A 302      13.588  -6.816 -40.851  1.00  0.11           H  
ATOM   4596  HB1 GLU A 302      11.385  -5.769 -42.291  1.00 -0.02           H  
ATOM   4597  HB2 GLU A 302      11.386  -6.037 -40.726  1.00 -0.02           H  
ATOM   4598  HG1 GLU A 302      12.829  -4.324 -40.358  1.00 -0.04           H  
ATOM   4599  HG2 GLU A 302      13.114  -4.162 -41.914  1.00 -0.04           H  
ATOM   4600  N   GLU A 303      13.138  -9.092 -42.537  1.00 -0.52           N  
ATOM   4601  CA  GLU A 303      12.708 -10.481 -42.668  1.00  0.04           C  
ATOM   4602  C   GLU A 303      12.506 -11.084 -41.285  1.00  0.54           C  
ATOM   4603  O   GLU A 303      11.417 -11.545 -40.949  1.00 -0.58           O  
ATOM   4604  CB  GLU A 303      13.742 -11.303 -43.438  1.00  0.06           C  
ATOM   4605  CG  GLU A 303      13.544 -11.311 -44.942  1.00  0.01           C  
ATOM   4606  CD  GLU A 303      13.748  -9.950 -45.561  1.00  0.81           C  
ATOM   4607  OE1 GLU A 303      13.587  -9.826 -46.793  1.00 -0.82           O  
ATOM   4608  OE2 GLU A 303      14.078  -9.002 -44.818  1.00 -0.82           O  
ATOM   4609  HN  GLU A 303      13.863  -8.907 -42.963  1.00  0.29           H  
ATOM   4610  HA  GLU A 303      11.856 -10.516 -43.151  1.00  0.11           H  
ATOM   4611  HB1 GLU A 303      14.624 -10.940 -43.259  1.00 -0.02           H  
ATOM   4612  HB2 GLU A 303      13.700 -12.222 -43.130  1.00 -0.02           H  
ATOM   4613  HG1 GLU A 303      14.182 -11.922 -45.342  1.00 -0.04           H  
ATOM   4614  HG2 GLU A 303      12.638 -11.599 -45.140  1.00 -0.04           H  
ATOM   4615  N   GLY A 304      13.569 -11.068 -40.488  1.00 -0.42           N  
ATOM   4616  CA  GLY A 304      13.528 -11.602 -39.140  1.00 -0.03           C  
ATOM   4617  C   GLY A 304      14.358 -12.864 -39.008  1.00  0.60           C  
ATOM   4618  O   GLY A 304      14.340 -13.725 -39.885  1.00 -0.57           O  
ATOM   4619  HN  GLY A 304      14.335 -10.749 -40.712  1.00  0.27           H  
ATOM   4620  HA1 GLY A 304      13.870 -10.940 -38.519  1.00  0.07           H  
ATOM   4621  HA2 GLY A 304      12.611 -11.809 -38.900  1.00  0.07           H  
ATOM   4622  N   ARG A 305      15.094 -12.964 -37.907  1.00 -0.35           N  
ATOM   4623  CA  ARG A 305      15.912 -14.135 -37.624  1.00 -0.26           C  
ATOM   4624  C   ARG A 305      15.657 -14.619 -36.204  1.00  0.73           C  
ATOM   4625  O   ARG A 305      15.130 -13.883 -35.372  1.00 -0.59           O  
ATOM   4626  CB  ARG A 305      17.396 -13.804 -37.785  1.00 -0.00           C  
ATOM   4627  CG  ARG A 305      17.856 -13.664 -39.221  1.00  0.04           C  
ATOM   4628  CD  ARG A 305      17.968 -15.018 -39.888  1.00  0.05           C  
ATOM   4629  NE  ARG A 305      18.806 -14.971 -41.084  1.00 -0.53           N  
ATOM   4630  CZ  ARG A 305      18.359 -14.760 -42.319  1.00  0.81           C  
ATOM   4631  NH1 ARG A 305      17.065 -14.574 -42.554  1.00 -0.86           N  
ATOM   4632  NH2 ARG A 305      19.216 -14.739 -43.331  1.00 -0.86           N  
ATOM   4633  HN  ARG A 305      15.137 -12.357 -37.300  1.00  0.28           H  
ATOM   4634  HA  ARG A 305      15.682 -14.855 -38.247  1.00  0.16           H  
ATOM   4635  HB1 ARG A 305      17.578 -12.964 -37.335  1.00  0.03           H  
ATOM   4636  HB2 ARG A 305      17.918 -14.512 -37.377  1.00  0.03           H  
ATOM   4637  HG1 ARG A 305      17.213 -13.133 -39.715  1.00  0.03           H  
ATOM   4638  HG2 ARG A 305      18.729 -13.241 -39.240  1.00  0.03           H  
ATOM   4639  HD1 ARG A 305      18.362 -15.647 -39.266  1.00  0.07           H  
ATOM   4640  HD2 ARG A 305      17.084 -15.317 -40.151  1.00  0.07           H  
ATOM   4641  HE  ARG A 305      19.652 -15.087 -40.981  1.00  0.35           H  
ATOM   4642 1HH1 ARG A 305      16.788 -14.440 -43.357  1.00  0.45           H  
ATOM   4643 2HH1 ARG A 305      16.503 -14.587 -41.902  1.00  0.45           H  
ATOM   4644 1HH2 ARG A 305      20.055 -14.858 -43.186  1.00  0.45           H  
ATOM   4645 2HH2 ARG A 305      18.934 -14.603 -44.132  1.00  0.45           H  
ATOM   4646  N   VAL A 306      16.036 -15.863 -35.934  1.00 -0.42           N  
ATOM   4647  CA  VAL A 306      15.951 -16.412 -34.588  1.00 -0.09           C  
ATOM   4648  C   VAL A 306      17.149 -17.316 -34.336  1.00  0.60           C  
ATOM   4649  O   VAL A 306      17.360 -18.297 -35.048  1.00 -0.57           O  
ATOM   4650  CB  VAL A 306      14.652 -17.211 -34.376  1.00  0.30           C  
ATOM   4651  CG1 VAL A 306      14.694 -17.960 -33.048  1.00 -0.32           C  
ATOM   4652  CG2 VAL A 306      13.442 -16.285 -34.451  1.00 -0.32           C  
ATOM   4653  HN  VAL A 306      16.348 -16.412 -36.517  1.00  0.27           H  
ATOM   4654  HA  VAL A 306      15.973 -15.682 -33.936  1.00  0.10           H  
ATOM   4655  HB  VAL A 306      14.567 -17.873 -35.092  1.00 -0.03           H  
ATOM   4656 1HG1 VAL A 306      13.876 -18.448 -32.938  1.00  0.08           H  
ATOM   4657 2HG1 VAL A 306      15.439 -18.566 -33.055  1.00  0.08           H  
ATOM   4658 3HG1 VAL A 306      14.795 -17.326 -32.334  1.00  0.08           H  
ATOM   4659 1HG2 VAL A 306      12.645 -16.802 -34.316  1.00  0.08           H  
ATOM   4660 2HG2 VAL A 306      13.518 -15.616 -33.766  1.00  0.08           H  
ATOM   4661 3HG2 VAL A 306      13.420 -15.868 -35.315  1.00  0.08           H  
ATOM   4662  N   PHE A 307      17.933 -16.978 -33.320  1.00 -0.42           N  
ATOM   4663  CA  PHE A 307      19.153 -17.711 -33.029  1.00 -0.00           C  
ATOM   4664  C   PHE A 307      18.917 -18.797 -31.992  1.00  0.60           C  
ATOM   4665  O   PHE A 307      18.098 -18.646 -31.090  1.00 -0.57           O  
ATOM   4666  CB  PHE A 307      20.247 -16.750 -32.575  1.00 -0.03           C  
ATOM   4667  CG  PHE A 307      20.687 -15.803 -33.650  1.00  0.01           C  
ATOM   4668  CD1 PHE A 307      19.981 -14.642 -33.900  1.00 -0.13           C  
ATOM   4669  CD2 PHE A 307      21.792 -16.089 -34.429  1.00 -0.13           C  
ATOM   4670  CE1 PHE A 307      20.378 -13.776 -34.897  1.00 -0.17           C  
ATOM   4671  CE2 PHE A 307      22.192 -15.227 -35.427  1.00 -0.17           C  
ATOM   4672  CZ  PHE A 307      21.485 -14.069 -35.660  1.00 -0.11           C  
ATOM   4673  HN  PHE A 307      17.778 -16.324 -32.782  1.00  0.27           H  
ATOM   4674  HA  PHE A 307      19.462 -18.148 -33.850  1.00  0.10           H  
ATOM   4675  HB1 PHE A 307      19.913 -16.222 -31.832  1.00  0.03           H  
ATOM   4676  HB2 PHE A 307      21.021 -17.263 -32.294  1.00  0.03           H  
ATOM   4677  HD1 PHE A 307      19.232 -14.439 -33.386  1.00  0.13           H  
ATOM   4678  HD2 PHE A 307      22.274 -16.870 -34.275  1.00  0.13           H  
ATOM   4679  HE1 PHE A 307      19.898 -12.994 -35.053  1.00  0.14           H  
ATOM   4680  HE2 PHE A 307      22.941 -15.427 -35.941  1.00  0.14           H  
ATOM   4681  HZ  PHE A 307      21.755 -13.486 -36.333  1.00  0.13           H  
ATOM   4682  N   VAL A 308      19.644 -19.897 -32.143  1.00 -0.42           N  
ATOM   4683  CA  VAL A 308      19.463 -21.057 -31.290  1.00 -0.09           C  
ATOM   4684  C   VAL A 308      20.714 -21.301 -30.466  1.00  0.60           C  
ATOM   4685  O   VAL A 308      21.830 -21.285 -30.985  1.00 -0.57           O  
ATOM   4686  CB  VAL A 308      19.154 -22.312 -32.121  1.00  0.30           C  
ATOM   4687  CG1 VAL A 308      18.885 -23.502 -31.209  1.00 -0.32           C  
ATOM   4688  CG2 VAL A 308      17.978 -22.048 -33.053  1.00 -0.32           C  
ATOM   4689  HN  VAL A 308      20.254 -19.994 -32.741  1.00  0.27           H  
ATOM   4690  HA  VAL A 308      18.714 -20.899 -30.677  1.00  0.10           H  
ATOM   4691  HB  VAL A 308      19.935 -22.526 -32.674  1.00 -0.03           H  
ATOM   4692 1HG1 VAL A 308      18.695 -24.272 -31.748  1.00  0.08           H  
ATOM   4693 2HG1 VAL A 308      19.661 -23.662 -30.668  1.00  0.08           H  
ATOM   4694 3HG1 VAL A 308      18.130 -23.300 -30.649  1.00  0.08           H  
ATOM   4695 1HG2 VAL A 308      17.800 -22.841 -33.564  1.00  0.08           H  
ATOM   4696 2HG2 VAL A 308      17.207 -21.819 -32.527  1.00  0.08           H  
ATOM   4697 3HG2 VAL A 308      18.200 -21.322 -33.641  1.00  0.08           H  
ATOM   4698  N   TYR A 309      20.516 -21.530 -29.173  1.00 -0.42           N  
ATOM   4699  CA  TYR A 309      21.616 -21.774 -28.256  1.00 -0.00           C  
ATOM   4700  C   TYR A 309      21.338 -23.034 -27.454  1.00  0.60           C  
ATOM   4701  O   TYR A 309      20.312 -23.141 -26.782  1.00 -0.57           O  
ATOM   4702  CB  TYR A 309      21.803 -20.580 -27.319  1.00 -0.01           C  
ATOM   4703  CG  TYR A 309      22.302 -19.336 -28.016  1.00 -0.00           C  
ATOM   4704  CD1 TYR A 309      23.661 -19.113 -28.190  1.00 -0.19           C  
ATOM   4705  CD2 TYR A 309      21.416 -18.385 -28.506  1.00 -0.19           C  
ATOM   4706  CE1 TYR A 309      24.123 -17.979 -28.829  1.00 -0.23           C  
ATOM   4707  CE2 TYR A 309      21.871 -17.247 -29.147  1.00 -0.23           C  
ATOM   4708  CZ  TYR A 309      23.225 -17.049 -29.304  1.00  0.32           C  
ATOM   4709  OH  TYR A 309      23.690 -15.920 -29.944  1.00 -0.56           O  
ATOM   4710  HN  TYR A 309      19.741 -21.547 -28.800  1.00  0.27           H  
ATOM   4711  HA  TYR A 309      22.444 -21.905 -28.764  1.00  0.09           H  
ATOM   4712  HB1 TYR A 309      20.950 -20.368 -26.908  1.00  0.03           H  
ATOM   4713  HB2 TYR A 309      22.448 -20.816 -26.635  1.00  0.03           H  
ATOM   4714  HD1 TYR A 309      24.271 -19.737 -27.870  1.00  0.17           H  
ATOM   4715  HD2 TYR A 309      20.502 -18.516 -28.401  1.00  0.17           H  
ATOM   4716  HE1 TYR A 309      25.038 -17.843 -28.937  1.00  0.17           H  
ATOM   4717  HE2 TYR A 309      21.266 -16.619 -29.469  1.00  0.17           H  
ATOM   4718  HH  TYR A 309      23.445 -15.249 -29.540  1.00  0.40           H  
ATOM   4719  N   ILE A 310      22.250 -23.995 -27.535  1.00 -0.42           N  
ATOM   4720  CA  ILE A 310      22.108 -25.236 -26.790  1.00 -0.06           C  
ATOM   4721  C   ILE A 310      23.026 -25.218 -25.583  1.00  0.60           C  
ATOM   4722  O   ILE A 310      24.180 -24.804 -25.673  1.00 -0.57           O  
ATOM   4723  CB  ILE A 310      22.442 -26.459 -27.654  1.00  0.13           C  
ATOM   4724  CG1 ILE A 310      21.532 -26.494 -28.882  1.00 -0.04           C  
ATOM   4725  CG2 ILE A 310      22.291 -27.736 -26.837  1.00 -0.32           C  
ATOM   4726  CD1 ILE A 310      21.859 -27.609 -29.847  1.00 -0.07           C  
ATOM   4727  HN  ILE A 310      22.963 -23.951 -28.015  1.00  0.27           H  
ATOM   4728  HA  ILE A 310      21.184 -25.322 -26.476  1.00  0.09           H  
ATOM   4729  HB  ILE A 310      23.362 -26.388 -27.951  1.00  0.02           H  
ATOM   4730 1HG1 ILE A 310      20.615 -26.614 -28.589  1.00  0.02           H  
ATOM   4731 2HG1 ILE A 310      21.617 -25.654 -29.358  1.00  0.02           H  
ATOM   4732 1HG2 ILE A 310      22.502 -28.489 -27.394  1.00  0.09           H  
ATOM   4733 2HG2 ILE A 310      22.891 -27.701 -26.088  1.00  0.09           H  
ATOM   4734 3HG2 ILE A 310      21.384 -27.802 -26.527  1.00  0.09           H  
ATOM   4735 1HD1 ILE A 310      21.251 -27.568 -30.588  1.00  0.02           H  
ATOM   4736 2HD1 ILE A 310      22.762 -27.498 -30.156  1.00  0.02           H  
ATOM   4737 3HD1 ILE A 310      21.769 -28.450 -29.393  1.00  0.02           H  
ATOM   4738  N   ASN A 311      22.507 -25.675 -24.450  1.00 -0.42           N  
ATOM   4739  CA  ASN A 311      23.260 -25.646 -23.208  1.00  0.01           C  
ATOM   4740  C   ASN A 311      24.202 -26.835 -23.089  1.00  0.60           C  
ATOM   4741  O   ASN A 311      23.817 -27.976 -23.345  1.00 -0.57           O  
ATOM   4742  CB  ASN A 311      22.307 -25.619 -22.013  1.00 -0.20           C  
ATOM   4743  CG  ASN A 311      23.021 -25.351 -20.703  1.00  0.71           C  
ATOM   4744  OD1 ASN A 311      24.225 -25.100 -20.681  1.00 -0.59           O  
ATOM   4745  ND2 ASN A 311      22.279 -25.388 -19.605  1.00 -0.92           N  
ATOM   4746  HN  ASN A 311      21.718 -26.009 -24.377  1.00  0.27           H  
ATOM   4747  HA  ASN A 311      23.800 -24.828 -23.183  1.00  0.10           H  
ATOM   4748  HB1 ASN A 311      21.651 -24.918 -22.146  1.00  0.08           H  
ATOM   4749  HB2 ASN A 311      21.863 -26.480 -21.942  1.00  0.08           H  
ATOM   4750 1HD2 ASN A 311      21.438 -25.559 -19.660  1.00  0.42           H  
ATOM   4751 2HD2 ASN A 311      22.639 -25.243 -18.837  1.00  0.42           H  
ATOM   4752  N   SER A 312      25.443 -26.557 -22.710  1.00 -0.42           N  
ATOM   4753  CA  SER A 312      26.391 -27.606 -22.366  1.00 -0.03           C  
ATOM   4754  C   SER A 312      26.026 -28.149 -20.989  1.00  0.60           C  
ATOM   4755  O   SER A 312      25.058 -27.698 -20.378  1.00 -0.57           O  
ATOM   4756  CB  SER A 312      27.820 -27.057 -22.360  1.00  0.21           C  
ATOM   4757  OG  SER A 312      27.961 -25.984 -21.443  1.00 -0.65           O  
ATOM   4758  HN  SER A 312      25.765 -25.761 -22.644  1.00  0.27           H  
ATOM   4759  HA  SER A 312      26.335 -28.334 -23.018  1.00  0.08           H  
ATOM   4760  HB1 SER A 312      28.429 -27.768 -22.107  1.00  0.04           H  
ATOM   4761  HB2 SER A 312      28.038 -26.739 -23.250  1.00  0.04           H  
ATOM   4762  HG  SER A 312      27.450 -25.374 -21.646  1.00  0.43           H  
ATOM   4763  N   GLY A 313      26.795 -29.115 -20.499  1.00 -0.42           N  
ATOM   4764  CA  GLY A 313      26.559 -29.658 -19.174  1.00 -0.03           C  
ATOM   4765  C   GLY A 313      27.030 -28.714 -18.084  1.00  0.60           C  
ATOM   4766  O   GLY A 313      26.721 -28.906 -16.908  1.00 -0.57           O  
ATOM   4767  HN  GLY A 313      27.457 -29.470 -20.916  1.00  0.27           H  
ATOM   4768  HA1 GLY A 313      25.612 -29.822 -19.054  1.00  0.07           H  
ATOM   4769  HA2 GLY A 313      27.033 -30.500 -19.081  1.00  0.07           H  
ATOM   4770  N   SER A 314      27.775 -27.684 -18.476  1.00 -0.42           N  
ATOM   4771  CA  SER A 314      28.374 -26.762 -17.519  1.00 -0.03           C  
ATOM   4772  C   SER A 314      27.376 -25.718 -17.026  1.00  0.60           C  
ATOM   4773  O   SER A 314      26.224 -25.689 -17.459  1.00 -0.57           O  
ATOM   4774  CB  SER A 314      29.587 -26.064 -18.139  1.00  0.21           C  
ATOM   4775  OG  SER A 314      30.168 -25.150 -17.224  1.00 -0.65           O  
ATOM   4776  HN  SER A 314      27.949 -27.498 -19.296  1.00  0.27           H  
ATOM   4777  HA  SER A 314      28.685 -27.269 -16.740  1.00  0.08           H  
ATOM   4778  HB1 SER A 314      30.246 -26.734 -18.379  1.00  0.04           H  
ATOM   4779  HB2 SER A 314      29.302 -25.580 -18.930  1.00  0.04           H  
ATOM   4780  HG  SER A 314      30.817 -24.784 -17.569  1.00  0.43           H  
ATOM   4781  N   GLY A 315      27.836 -24.857 -16.123  1.00 -0.42           N  
ATOM   4782  CA  GLY A 315      26.978 -23.870 -15.495  1.00 -0.03           C  
ATOM   4783  C   GLY A 315      26.552 -22.762 -16.435  1.00  0.60           C  
ATOM   4784  O   GLY A 315      27.167 -21.696 -16.470  1.00 -0.57           O  
ATOM   4785  HN  GLY A 315      28.654 -24.827 -15.855  1.00  0.27           H  
ATOM   4786  HA1 GLY A 315      26.180 -24.309 -15.159  1.00  0.07           H  
ATOM   4787  HA2 GLY A 315      27.446 -23.470 -14.745  1.00  0.07           H  
ATOM   4788  N   ALA A 316      25.500 -23.018 -17.205  1.00 -0.42           N  
ATOM   4789  CA  ALA A 316      24.941 -22.011 -18.097  1.00  0.03           C  
ATOM   4790  C   ALA A 316      26.001 -21.508 -19.070  1.00  0.60           C  
ATOM   4791  O   ALA A 316      26.429 -20.360 -18.996  1.00 -0.57           O  
ATOM   4792  CB  ALA A 316      24.364 -20.852 -17.292  1.00 -0.18           C  
ATOM   4793  HN  ALA A 316      25.089 -23.773 -17.227  1.00  0.27           H  
ATOM   4794  HA  ALA A 316      24.214 -22.413 -18.618  1.00  0.08           H  
ATOM   4795  HB1 ALA A 316      24.003 -20.201 -17.898  1.00  0.06           H  
ATOM   4796  HB2 ALA A 316      23.673 -21.184 -16.716  1.00  0.06           H  
ATOM   4797  HB3 ALA A 316      25.065 -20.456 -16.768  1.00  0.06           H  
ATOM   4798  N   VAL A 317      26.431 -22.384 -19.973  1.00 -0.42           N  
ATOM   4799  CA  VAL A 317      27.349 -22.007 -21.041  1.00 -0.09           C  
ATOM   4800  C   VAL A 317      26.794 -22.552 -22.346  1.00  0.60           C  
ATOM   4801  O   VAL A 317      26.741 -23.763 -22.557  1.00 -0.57           O  
ATOM   4802  CB  VAL A 317      28.769 -22.552 -20.804  1.00  0.30           C  
ATOM   4803  CG1 VAL A 317      29.713 -22.070 -21.901  1.00 -0.32           C  
ATOM   4804  CG2 VAL A 317      29.271 -22.128 -19.429  1.00 -0.32           C  
ATOM   4805  HN  VAL A 317      26.200 -23.212 -19.990  1.00  0.27           H  
ATOM   4806  HA  VAL A 317      27.396 -21.031 -21.104  1.00  0.10           H  
ATOM   4807  HB  VAL A 317      28.745 -23.530 -20.832  1.00 -0.03           H  
ATOM   4808 1HG1 VAL A 317      30.591 -22.421 -21.734  1.00  0.08           H  
ATOM   4809 2HG1 VAL A 317      29.392 -22.383 -22.750  1.00  0.08           H  
ATOM   4810 3HG1 VAL A 317      29.738 -21.110 -21.894  1.00  0.08           H  
ATOM   4811 1HG2 VAL A 317      30.156 -22.476 -19.300  1.00  0.08           H  
ATOM   4812 2HG2 VAL A 317      29.285 -21.169 -19.385  1.00  0.08           H  
ATOM   4813 3HG2 VAL A 317      28.679 -22.478 -18.760  1.00  0.08           H  
ATOM   4814  N   MET A 318      26.383 -21.645 -23.222  1.00 -0.42           N  
ATOM   4815  CA  MET A 318      25.576 -22.012 -24.377  1.00 -0.02           C  
ATOM   4816  C   MET A 318      26.414 -22.102 -25.648  1.00  0.60           C  
ATOM   4817  O   MET A 318      27.289 -21.273 -25.891  1.00 -0.57           O  
ATOM   4818  CB  MET A 318      24.447 -20.994 -24.552  1.00  0.03           C  
ATOM   4819  CG  MET A 318      23.849 -20.516 -23.231  1.00  0.00           C  
ATOM   4820  SD  MET A 318      23.135 -21.858 -22.263  1.00 -0.27           S  
ATOM   4821  CE  MET A 318      21.659 -22.217 -23.208  1.00 -0.05           C  
ATOM   4822  HN  MET A 318      26.560 -20.804 -23.171  1.00  0.27           H  
ATOM   4823  HA  MET A 318      25.166 -22.886 -24.208  1.00  0.09           H  
ATOM   4824  HB1 MET A 318      24.795 -20.218 -25.019  1.00  0.02           H  
ATOM   4825  HB2 MET A 318      23.736 -21.400 -25.071  1.00  0.02           H  
ATOM   4826  HG1 MET A 318      24.547 -20.101 -22.701  1.00  0.04           H  
ATOM   4827  HG2 MET A 318      23.147 -19.874 -23.416  1.00  0.04           H  
ATOM   4828  HE1 MET A 318      21.182 -22.931 -22.782  1.00  0.07           H  
ATOM   4829  HE2 MET A 318      21.110 -21.430 -23.241  1.00  0.07           H  
ATOM   4830  HE3 MET A 318      21.913 -22.476 -24.097  1.00  0.07           H  
ATOM   4831  N   ASN A 319      26.137 -23.122 -26.453  1.00 -0.42           N  
ATOM   4832  CA  ASN A 319      26.823 -23.312 -27.722  1.00  0.01           C  
ATOM   4833  C   ASN A 319      25.976 -22.771 -28.866  1.00  0.60           C  
ATOM   4834  O   ASN A 319      24.892 -23.284 -29.147  1.00 -0.57           O  
ATOM   4835  CB  ASN A 319      27.126 -24.794 -27.941  1.00 -0.20           C  
ATOM   4836  CG  ASN A 319      27.965 -25.386 -26.827  1.00  0.71           C  
ATOM   4837  ND2 ASN A 319      27.559 -26.347 -26.170  1.00 -0.92           N  
ATOM   4838  OD1 ASN A 319      29.143 -24.814 -26.602  1.00 -0.59           O  
ATOM   4839  HN  ASN A 319      25.549 -23.726 -26.282  1.00  0.27           H  
ATOM   4840  HA  ASN A 319      27.671 -22.822 -27.709  1.00  0.10           H  
ATOM   4841  HB1 ASN A 319      26.290 -25.285 -27.982  1.00  0.08           H  
ATOM   4842  HB2 ASN A 319      27.615 -24.899 -28.772  1.00  0.08           H  
ATOM   4843 1HD2 ASN A 319      28.129 -26.728 -25.428  1.00  0.42           H  
ATOM   4844 2HD2 ASN A 319      26.657 -26.753 -26.373  1.00  0.42           H  
ATOM   4845  N   ALA A 320      26.475 -21.726 -29.518  1.00 -0.42           N  
ATOM   4846  CA  ALA A 320      25.742 -21.073 -30.593  1.00  0.03           C  
ATOM   4847  C   ALA A 320      25.738 -21.934 -31.849  1.00  0.60           C  
ATOM   4848  O   ALA A 320      26.792 -22.267 -32.387  1.00 -0.57           O  
ATOM   4849  CB  ALA A 320      26.351 -19.710 -30.889  1.00 -0.18           C  
ATOM   4850  HN  ALA A 320      27.243 -21.375 -29.354  1.00  0.27           H  
ATOM   4851  HA  ALA A 320      24.812 -20.938 -30.313  1.00  0.08           H  
ATOM   4852  HB1 ALA A 320      25.856 -19.293 -31.598  1.00  0.06           H  
ATOM   4853  HB2 ALA A 320      26.305 -19.168 -30.097  1.00  0.06           H  
ATOM   4854  HB3 ALA A 320      27.266 -19.826 -31.153  1.00  0.06           H  
ATOM   4855  N   MET A 321      24.545 -22.298 -32.308  1.00 -0.42           N  
ATOM   4856  CA  MET A 321      24.398 -23.032 -33.558  1.00 -0.02           C  
ATOM   4857  C   MET A 321      24.463 -22.055 -34.723  1.00  0.60           C  
ATOM   4858  O   MET A 321      23.825 -21.003 -34.700  1.00 -0.57           O  
ATOM   4859  CB  MET A 321      23.070 -23.787 -33.577  1.00  0.03           C  
ATOM   4860  CG  MET A 321      22.923 -24.786 -32.443  1.00  0.00           C  
ATOM   4861  SD  MET A 321      21.294 -25.558 -32.412  1.00 -0.27           S  
ATOM   4862  CE  MET A 321      21.312 -26.457 -33.956  1.00 -0.05           C  
ATOM   4863  HN  MET A 321      23.801 -22.131 -31.911  1.00  0.27           H  
ATOM   4864  HA  MET A 321      25.125 -23.684 -33.639  1.00  0.09           H  
ATOM   4865  HB1 MET A 321      22.345 -23.147 -33.504  1.00  0.02           H  
ATOM   4866  HB2 MET A 321      22.998 -24.273 -34.413  1.00  0.02           H  
ATOM   4867  HG1 MET A 321      23.584 -25.487 -32.551  1.00  0.04           H  
ATOM   4868  HG2 MET A 321      23.056 -24.330 -31.598  1.00  0.04           H  
ATOM   4869  HE1 MET A 321      20.478 -26.920 -34.058  1.00  0.07           H  
ATOM   4870  HE2 MET A 321      21.432 -25.835 -34.678  1.00  0.07           H  
ATOM   4871  HE3 MET A 321      22.038 -27.086 -33.942  1.00  0.07           H  
ATOM   4872  N   GLU A 322      25.240 -22.405 -35.743  1.00 -0.52           N  
ATOM   4873  CA  GLU A 322      25.442 -21.523 -36.883  1.00  0.04           C  
ATOM   4874  C   GLU A 322      24.155 -21.370 -37.683  1.00  0.54           C  
ATOM   4875  O   GLU A 322      23.801 -20.269 -38.106  1.00 -0.58           O  
ATOM   4876  CB  GLU A 322      26.551 -22.066 -37.782  1.00  0.06           C  
ATOM   4877  CG  GLU A 322      26.912 -21.150 -38.936  1.00  0.01           C  
ATOM   4878  CD  GLU A 322      28.058 -21.691 -39.767  1.00  0.81           C  
ATOM   4879  OE1 GLU A 322      28.401 -21.062 -40.792  1.00 -0.82           O  
ATOM   4880  OE2 GLU A 322      28.614 -22.746 -39.395  1.00 -0.82           O  
ATOM   4881  HN  GLU A 322      25.663 -23.152 -35.797  1.00  0.29           H  
ATOM   4882  HA  GLU A 322      25.711 -20.636 -36.562  1.00  0.11           H  
ATOM   4883  HB1 GLU A 322      27.349 -22.197 -37.247  1.00 -0.02           H  
ATOM   4884  HB2 GLU A 322      26.262 -22.913 -38.156  1.00 -0.02           H  
ATOM   4885  HG1 GLU A 322      26.140 -21.052 -39.516  1.00 -0.04           H  
ATOM   4886  HG2 GLU A 322      27.177 -20.285 -38.585  1.00 -0.04           H  
ATOM   4887  N   THR A 323      23.455 -22.481 -37.885  1.00 -0.42           N  
ATOM   4888  CA  THR A 323      22.213 -22.474 -38.646  1.00 -0.04           C  
ATOM   4889  C   THR A 323      21.069 -21.926 -37.804  1.00  0.60           C  
ATOM   4890  O   THR A 323      20.627 -22.561 -36.846  1.00 -0.57           O  
ATOM   4891  CB  THR A 323      21.848 -23.884 -39.145  1.00  0.37           C  
ATOM   4892  OG1 THR A 323      21.957 -24.820 -38.064  1.00 -0.68           O  
ATOM   4893  CG2 THR A 323      22.778 -24.305 -40.277  1.00 -0.24           C  
ATOM   4894  HN  THR A 323      23.680 -23.257 -37.590  1.00  0.27           H  
ATOM   4895  HA  THR A 323      22.320 -21.893 -39.428  1.00  0.10           H  
ATOM   4896  HB  THR A 323      20.939 -23.883 -39.479  1.00  0.00           H  
ATOM   4897 1HG2 THR A 323      22.700 -23.690 -41.009  1.00  0.06           H  
ATOM   4898 2HG2 THR A 323      23.687 -24.313 -39.969  1.00  0.06           H  
ATOM   4899 3HG2 THR A 323      22.543 -25.185 -40.582  1.00  0.06           H  
ATOM   4900  HG1 THR A 323      21.448 -24.608 -37.458  1.00  0.41           H  
ATOM   4901  N   ASN A 324      20.594 -20.742 -38.172  1.00 -0.42           N  
ATOM   4902  CA  ASN A 324      19.515 -20.083 -37.448  1.00  0.01           C  
ATOM   4903  C   ASN A 324      18.175 -20.257 -38.153  1.00  0.60           C  
ATOM   4904  O   ASN A 324      18.113 -20.735 -39.286  1.00 -0.57           O  
ATOM   4905  CB  ASN A 324      19.829 -18.595 -37.263  1.00 -0.20           C  
ATOM   4906  CG  ASN A 324      20.255 -17.921 -38.553  1.00  0.71           C  
ATOM   4907  OD1 ASN A 324      19.940 -18.391 -39.645  1.00 -0.59           O  
ATOM   4908  ND2 ASN A 324      20.978 -16.814 -38.434  1.00 -0.92           N  
ATOM   4909  HN  ASN A 324      20.885 -20.294 -38.848  1.00  0.27           H  
ATOM   4910  HA  ASN A 324      19.439 -20.486 -36.558  1.00  0.10           H  
ATOM   4911  HB1 ASN A 324      19.035 -18.142 -36.936  1.00  0.08           H  
ATOM   4912  HB2 ASN A 324      20.552 -18.502 -36.622  1.00  0.08           H  
ATOM   4913 1HD2 ASN A 324      21.181 -16.514 -37.654  1.00  0.42           H  
ATOM   4914 2HD2 ASN A 324      21.244 -16.395 -39.138  1.00  0.42           H  
ATOM   4915  N   LEU A 325      17.102 -19.869 -37.474  1.00 -0.42           N  
ATOM   4916  CA  LEU A 325      15.757 -20.035 -38.004  1.00 -0.05           C  
ATOM   4917  C   LEU A 325      15.313 -18.790 -38.763  1.00  0.60           C  
ATOM   4918  O   LEU A 325      15.577 -17.664 -38.341  1.00 -0.57           O  
ATOM   4919  CB  LEU A 325      14.783 -20.339 -36.869  1.00 -0.11           C  
ATOM   4920  CG  LEU A 325      15.309 -21.336 -35.835  1.00  0.35           C  
ATOM   4921  CD1 LEU A 325      14.186 -21.757 -34.901  1.00 -0.41           C  
ATOM   4922  CD2 LEU A 325      15.951 -22.546 -36.510  1.00 -0.41           C  
ATOM   4923  HN  LEU A 325      17.128 -19.501 -36.696  1.00  0.27           H  
ATOM   4924  HA  LEU A 325      15.747 -20.792 -38.626  1.00  0.09           H
[truncated: 884,298 more chars]
