# Supplementary material for: Design and Pharmacological Characterization of α4β1 Integrin Cyclopeptide Agonists: Computational Investigation of Ligand Determinants for Agonism versus Antagonism
Source: J Med Chem. 2023 Mar 28;66(7):5021–40. doi: 10.1021/acs.jmedchem.2c02098 (PMC10108353; doi:10.1021/acs.jmedchem.2c02098)
Supplement: Supplementary file 9 — jm2c02098_si_009.csv [file jm2c02098_si_009.csv]

COMPD	SMILE
3a	O=C1N[C@@H](CC(C=C2)=CC=C2NC(NC3=CC=CC=C3C)=O)C(N[C@@H](CC(C)C)C(N[C@@H](CC(O)=O)C(N[C@@H](C(C)C)C(N([H])[C@@H](C1)C(O)=O)=O)=O)=O)=O
3b	O=C1N[C@@H](CC(C=C2)=CC=C2NC(NC3=CC=CC=C3C)=O)C(N[C@@H](CC(C)C)C(N[C@@H](CC(O)=O)C(N[C@@H](C(C)C)C(N([H])[C@H](C1)C(O)=O)=O)=O)=O)=O
3c	O=C1N[C@H](CC(C=C2)=CC=C2NC(NC3=CC=CC=C3C)=O)C(N[C@@H](CC(C)C)C(N([H])[C@@H](CC(O)=O)C(N[C@@H](C(C)C)C(N([H])[C@@H](C1)C(O)=O)=O)=O)=O)=O
3d	O=C1N[C@H](CC(C=C2)=CC=C2NC(NC3=CC=CC=C3C)=O)C(N[C@@H](CC(C)C)C(N[C@@H](CC(O)=O)C(N[C@@H](C(C)C)C(N([H])[C@H](C1)C(O)=O)=O)=O)=O)=O
11a	O=C1N[C@@H](CC(C=C2)=CC=C2NC(NC3=CC=CC=C3C)=O)C(N[C@@H](CC(C)C)C(N[C@@H](CC(O)=O)C(N[C@@H](C(C)C)C(N([H])[C@@H](C1)C)=O)=O)=O)=O
12a	O=C1N[C@@H](CC(C=C2)=CC=C2NC(NC3=CC=CC=C3C)=O)C(N([H])[C@@H](CC(C)C)C(N([H])[C@@H](C)C(N([H])[C@@H](C(C)C)C(N([H])[C@@H](C1)C(O)=O)=O)=O)=O)=O
13	O=C1N[C@@H](CC(C=C2)=CC=C2NC(NC3=CC=CC=C3C)=O)C(N[C@@H](CC(C)C)C(N[C@@H](CC(O)=O)C(N[C@@H](C(C)C)C(N([H])[C@@H](C1)C(NCCC)=O)=O)=O)=O)=O
11c	O=C1N[C@H](CC(C=C2)=CC=C2NC(NC3=CC=CC=C3C)=O)C(N[C@@H](CC(C)C)C(N[C@@H](CC(O)=O)C(N[C@@H](C(C)C)C(N([H])[C@@H](C1)C)=O)=O)=O)=O
12c	O=C1N[C@H](CC(C=C2)=CC=C2NC(NC3=CC=CC=C3C)=O)C(N[C@@H](CC(C)C)C(N([H])[C@@H](C)C(N[C@@H](C(C)C)C(N([H])[C@@H](C1)C(O)=O)=O)=O)=O)=O
14	O=C1N[C@@H](CC(C=C2)=CC=C2NC(NC3=CC=CC=C3C)=O)C(N[C@@H](CC4=CC=CC=C4)C(N[C@@H](CC(O)=O)C(N[C@@H](C(C)C)C(N([H])[C@@H](C1)C(O)=O)=O)=O)=O)=O
15	O=C1N[C@@H](CC(C=C2)=CC=C2NC(NC3=CC=CC=C3C)=O)C(N([H])[C@@H](CC4=CC=CC=C4)C(N([H])[C@@H](C)C(N([H])[C@@H](C(C)C)C(N([H])[C@@H](C1)C(O)=O)=O)=O)=O)=O
16	O=C1N[C@H](CC(C=C2)=CC=C2NC(NC3=CC=CC=C3C)=O)C(N[C@@H](CC(C)C)C(N([H])[C@@H](CC(O)=O)C(N[C@@H](C4=CC=CC=C4)C(N([H])[C@@H](C1)C(O)=O)=O)=O)=O)=O
